# Supplementary material for: Identification of Ephrin type-B receptor 4 as a critical mediator of tissue fibrosis
Source: JCI Insight. 2025 Dec 22;10(24):e189156. doi: 10.1172/jci.insight.189156 (PMC12890498; doi:10.1172/jci.insight.189156)
Supplement: Supplemental table 4 [file jciinsight-10-189156-s128.xlsx]

## Sheet: Overview
Supplementary Table 4. Pathway and Gene Ontology GSEA results
Supplementary Table 1A	Reactome Pathway enrichment analysis for all differentially expressed genes
Supplementary Table 1B	Reactome Pathway enrichment analysis for downregulated genes
Supplementary Table 1C	Reactome Pathway enrichment analysis for upregulated genes
Supplementary Table 1D	Gene Ontology enrichment analysis for all differentially expressed genes
Supplementary Table 1E	Gene Ontology enrichment analysis for downregulated genes
Supplementary Table 1F	Gene Ontology enrichment analysis for upregulated genes

## Sheet: 1A
ID	Description	setSize	enrichmentScore	NES	pvalue	p.adjust	qvalue	rank	leading_edge	core_enrichment
R-MMU-6798695	Neutrophil degranulation	394	0.563521	2.54817	7.62605e-30	5.55939e-27	4.11807e-27	1707	tags=45%, list=16%, signal=39%	14276/13586/232413/14990/14289/12491/110557/20310/18173/212032/15018/15951/56318/12266/19204/100040462/57349/74096/13058/93725/17474/433375/16411/15015/12267/24088/15040/12514/14972/15007/630294/16790/83382/226695/64138/20201/13057/105855/15039/66824/15006/56620/13040/93719/18600/14319/16819/12010/21938/69550/52855/14293/381308/16408/330122/56615/19156/19261/16498/11975/13587/67689/16592/13014/11…
R-MMU-1474244	Extracellular matrix organization	141	-0.711621	-2.51101	7.29811e-17	2.66016e-14	1.97049e-14	1218	tags=57%, list=12%, signal=51%	17388/18453/241226/109700/18613/100952/17392/16412/104099/18451/12305/12830/17395/16402/18074/12833/16997/12819/237759/23794/18542/58859/216725/12816/12827/12111/17385/76477/12826/18214/56213/16950/17390/21808/16949/14218/12834/83964/56401/14789/14268/12822/14173/18073/16775/11492/12837/13179/23876/107581/21923/67573/15529/18452/12153/373864/268977/69675/14118/26432/11489/12818/20692/16948/21857/…
R-MMU-1474290	Collagen formation	50	-0.831081	-2.5331	2.52041e-13	6.12459e-11	4.53673e-11	884	tags=76%, list=8%, signal=70%	18451/12830/17395/12833/12819/237759/18542/216725/12816/12827/76477/12826/16950/16949/12834/56401/14789/12822/12837/107581/67573/18452/12153/373864/69675/26432/12818/16948/12406/12843/12832/12836/12831/53867/12842/94352/12825/12814
R-MMU-1650814	Collagen biosynthesis and modifying enzymes	38	-0.875815	-2.53478	3.48835e-13	6.35752e-11	4.70927e-11	884	tags=82%, list=8%, signal=75%	18451/12830/12833/12819/237759/18542/216725/12816/12827/76477/12826/12834/56401/14789/12822/12837/107581/18452/12153/373864/26432/12818/12406/12843/12832/12836/12831/53867/12842/12825/12814
R-MMU-1236975	Antigen processing-Cross presentation	76	0.66353	2.43755	7.17078e-11	9.63167e-09	7.13457e-09	1458	tags=39%, list=14%, signal=34%	14990/12491/110557/15018/13058/17972/15015/15040/14972/16912/15007/630294/13057/21354/15039/15006/12010/16913/14129/17970/14991/21356/19188/19171/19186/21355/22320/53380/19175/17969
R-MMU-168898	Toll-like Receptor Cascades	122	0.573838	2.27824	7.9273e-11	9.63167e-09	7.13457e-09	2756	tags=52%, list=26%, signal=39%	54123/12491/17079/24110/434341/24088/13038/20112/20201/170743/13040/21897/26410/17084/170744/56489/13030/13039/54445/16414/11596/225471/21899/211550/19141/102626/20111/16151/12475/20193/14281/234779/56480/108960/11796/69146/21898/12370/110651/17087/17164/18036/26417/101568/18035/16150/21353/22034/16179/73086/270151/72349/72029/18034/231130/18033/106759/67245/225326/22031/22187/71966/51792/19766
R-MMU-8948216	Collagen chain trimerization	18	-0.935009	-2.31769	7.1902e-10	7.48807e-08	5.54672e-08	699	tags=100%, list=7%, signal=93%	12819/237759/12816/12834/12822/12837/107581/373864/12818/12843/12832/12836/12831/53867/12842/12825/12814
R-MMU-2022090	Assembly of collagen fibrils and other multimeric structures	33	-0.851624	-2.40258	3.15614e-09	2.87604e-07	2.1304e-07	828	tags=85%, list=8%, signal=78%	12830/17395/12833/12819/18542/12816/12827/12826/16950/16949/12834/12822/12837/67573/12153/373864/69675/12818/16948/12843/12832/12836/12831/53867/12842/94352/12825/12814
R-MMU-1222556	ROS and RNS production in phagocytes	25	0.80026	2.32575	4.13944e-08	3.35294e-06	2.48366e-06	1705	tags=92%, list=16%, signal=77%	18173/74096/13058/17972/13057/11966/17970/242341/11975/19354/66335/27060/11973/11984/11964/114143/11974/11972/108664/17969/66290/66144/73834
R-MMU-1236974	ER-Phagosome pathway	22	0.8208	2.3064	9.40975e-08	6.85971e-06	5.08127e-06	1177	tags=73%, list=11%, signal=65%	14990/110557/15018/15015/15040/14972/15007/630294/21354/15039/15006/12010/14991/21356/21355/22320
R-MMU-382551	Transport of small molecules	363	0.382049	1.71591	1.25873e-07	8.34195e-06	6.17922e-06	1893	tags=33%, list=18%, signal=28%	16956/18173/11812/30805/72472/20190/16889/15368/27416/11816/22259/68279/16912/110895/26570/65221/14319/11966/16819/68428/214922/16913/101488/26457/242341/26373/11975/50934/12351/320024/227659/232975/22368/56774/20393/226999/215113/226844/66335/26874/22782/20652/14226/14710/233979/72027/64008/27060/100017/11973/231549/67963/63959/241633/19188/19088/171166/74772/320718/266690/11984/11964/236727/171…
R-MMU-983705	Signaling by the B Cell Receptor (BCR)	89	0.572739	2.15829	1.9317e-07	1.17351e-05	8.69263e-06	1897	tags=33%, list=18%, signal=27%	17060/240354/12483/83490/16912/18751/18037/16913/20963/15170/12229/22324/19188/19171/19186/108723/16151/14784/234779/17096/53380/19175/18707/16439/17973/57296/18036/18035/16150
R-MMU-1566948	Elastic fibre formation	29	-0.822288	-2.25964	2.42037e-07	1.35727e-05	1.00538e-05	1191	tags=72%, list=11%, signal=64%	241226/100952/16412/16402/16997/58859/16950/21808/16949/14268/23876/67573/268977/14118/16948/50530/14115/108075/94352/76293/13717
R-MMU-2454202	Fc epsilon receptor (FCERI) signaling	105	0.521691	2.02091	8.85795e-07	4.61246e-05	3.41664e-05	1897	tags=27%, list=18%, signal=22%	56743/16797/240354/16912/16913/20963/14127/12229/22324/16822/74769/19188/19171/19186/108723/16151/14784/21682/14281/234779/57257/17096/53380/19175/57296/26417/18035/16150
R-MMU-1474228	Degradation of the extracellular matrix	58	-0.705418	-2.20165	1.50715e-06	7.32473e-05	5.42573e-05	828	tags=50%, list=8%, signal=46%	12830/17395/12833/12819/23794/12816/12827/17385/12826/56213/17390/12834/14268/12822/18073/12837/13179/14118/21857/12843/12832/240913/12836/12831/53867/12842/12825/12814/13717
R-MMU-983712	Ion channel transport	84	0.542762	2.02736	1.78748e-06	7.66515e-05	5.67789e-05	2756	tags=58%, list=26%, signal=43%	20190/68279/11966/242341/26373/11975/232975/22368/20393/66335/14226/233979/27060/11973/241633/171166/74772/11984/11964/11931/114143/11974/170755/13830/94178/76295/11972/108664/66290/11980/14605/66144/73834/11933/54411/117160/14628/74568/50771/20276/110157/11977/24115/11928/68667/109552/22187/53313/19766
R-MMU-166016	Toll Like Receptor 4 (TLR4) Cascade	101	0.524703	2.02314	1.74418e-06	7.66515e-05	5.67789e-05	2756	tags=47%, list=26%, signal=35%	54123/17079/24110/434341/20112/26410/17084/56489/16414/11596/225471/211550/102626/20111/16151/12475/14281/234779/56480/108960/11796/21898/12370/110651/17087/17164/18036/26417/101568/18035/16150/21353/22034/16179/73086/270151/72349/18034/231130/18033/106759/67245/22031/22187/71966/51792/19766
R-MMU-168181	Toll Like Receptor 7/8 (TLR7/8) Cascade	79	0.548628	2.03175	2.06453e-06	8.36134e-05	6.19358e-05	2710	tags=48%, list=26%, signal=36%	54123/24110/434341/20112/170743/26410/11596/225471/211550/102626/20111/16151/12475/14281/108960/21898/12370/110651/17087/17164/18036/26417/101568/18035/16150/22034/16179/73086/270151/72349/18034/231130/18033/106759/67245/22187/71966/51792
R-MMU-189445	Metabolism of porphyrins	19	0.808071	2.19321	2.58546e-06	9.91999e-05	7.34814e-05	656	tags=42%, list=6%, signal=40%	14859/11655/233016/15368/14080/101488/226844/109778
R-MMU-381426	Regulation of Insulin-like Growth Factor (IGF) transport and uptake by Insulin-like Growth Factor Binding Proteins (IGFBPs)	69	-0.660867	-2.11557	2.77076e-06	0.000100994	7.48104e-05	1538	tags=57%, list=15%, signal=49%	338366/71853/22027/56453/16709/16010/18453/16852/232146/104009/12321/16007/12870/12977/29817/98170/16012/14314/74761/216197/14268/83554/16008/12558/19672/208659/21923/15529/268977/14118/20856/16193/21857/76453/16009/14734/18619/18491/13602
R-MMU-3000171	Non-integrin membrane-ECM interactions	27	-0.787881	-2.13233	4.0983e-06	0.00014227	0.000105385	1061	tags=59%, list=10%, signal=53%	16412/12305/12830/12827/12826/18214/14268/14173/15529/12843/12832/12831/53867/12842/12825/12814
R-MMU-166166	MyD88-independent TLR4 cascade	89	0.534422	2.01389	4.94518e-06	0.000156741	0.000116104	2756	tags=47%, list=26%, signal=35%	54123/24110/434341/20112/26410/56489/11596/225471/211550/102626/20111/16151/12475/14281/56480/108960/11796/21898/12370/110651/17087/17164/18036/26417/101568/18035/16150/21353/22034/16179/73086/270151/72349/18034/231130/18033/106759/22031/22187/71966/51792/19766
R-MMU-937061	TRIF(TICAM1)-mediated TLR4 signaling	89	0.534422	2.01389	4.94518e-06	0.000156741	0.000116104	2756	tags=47%, list=26%, signal=35%	54123/24110/434341/20112/26410/56489/11596/225471/211550/102626/20111/16151/12475/14281/56480/108960/11796/21898/12370/110651/17087/17164/18036/26417/101568/18035/16150/21353/22034/16179/73086/270151/72349/18034/231130/18033/106759/22031/22187/71966/51792/19766
R-MMU-8874081	MET activates PTK2 signaling	16	-0.880014	-2.12119	5.54133e-06	0.000168318	0.00012468	306	tags=75%, list=3%, signal=73%	14083/16412/14268/16775/373864/12843/12832/12831/53867/12842/12825/12814
R-MMU-8875878	MET promotes cell motility	26	-0.790507	-2.12047	6.60856e-06	0.000192706	0.000142745	306	tags=46%, list=3%, signal=45%	14083/16412/14268/16775/373864/12843/12832/12831/53867/12842/12825/12814
R-MMU-975155	MyD88 dependent cascade initiated on endosome	78	0.540986	1.99903	7.39681e-06	0.000207395	0.000153626	2710	tags=47%, list=26%, signal=35%	54123/24110/434341/20112/26410/11596/225471/211550/102626/20111/16151/12475/14281/108960/21898/12370/110651/17087/17164/18036/26417/101568/18035/16150/22034/16179/73086/270151/72349/18034/231130/18033/106759/67245/22187/71966/51792
R-MMU-168138	Toll Like Receptor 9 (TLR9) Cascade	82	0.530571	1.9717	9.1417e-06	0.000246826	0.000182834	2710	tags=46%, list=26%, signal=35%	54123/24110/434341/20112/26410/11596/225471/211550/102626/20111/16151/12475/14281/108960/21898/12370/110651/17087/17164/18036/26417/101568/18035/16150/22034/16179/73086/270151/72349/18034/231130/18033/106759/67245/225326/22187/71966/51792
R-MMU-917937	Iron uptake and transport	44	0.644384	2.13975	1.04201e-05	0.000261939	0.000194029	1843	tags=59%, list=18%, signal=49%	15368/14319/11966/16819/68428/242341/11975/226844/66335/27060/11973/11984/11964/53945/114143/11974/18174/94178/15216/11972/108664/15369/66290/66144/73834/54411
R-MMU-9675108	Nervous system development	186	-0.507815	-1.84201	1.02003e-05	0.000261939	0.000194029	1229	tags=28%, list=12%, signal=26%	214968/19878/17974/13866/20742/20564/14083/16412/20346/20361/16571/232906/104099/215798/18645/19094/67951/17395/18710/73710/16402/57764/12833/22612/67399/22142/12827/13844/12826/17390/13642/14182/13641/13846/12834/545156/13649/20315/13845/13800/19876/14783/22359/18481/22152/15529/22240/20563/12832/12831/53867/12825/17967
R-MMU-9020702	Interleukin-1 signaling	93	0.515647	1.95357	1.27941e-05	0.000310896	0.000230293	2996	tags=42%, list=29%, signal=30%	16181/24110/434341/16175/16912/16913/26410/11596/73914/211550/19188/19171/19186/16151/53380/108960/19175/12370/57296/18036/18035/16150/18412/22034/16179/270151/266632/18034/17874/231130/19173/18033/67245/22187/71966/26443/26406/80750/22030
R-MMU-422475	Axon guidance	185	-0.504878	-1.83177	1.87091e-05	0.000439964	0.0003259	1229	tags=28%, list=12%, signal=25%	214968/19878/17974/13866/20742/20564/14083/16412/20346/20361/16571/232906/104099/18645/19094/67951/17395/18710/73710/16402/57764/12833/22612/67399/22142/12827/13844/12826/17390/13642/14182/13641/13846/12834/545156/13649/20315/13845/13800/19876/14783/22359/18481/22152/15529/22240/20563/12832/12831/53867/12825/17967
R-MMU-77387	Insulin receptor recycling	18	0.78823	2.10954	2.24719e-05	0.000511937	0.000379213	1843	tags=89%, list=18%, signal=73%	11966/242341/11975/66335/27060/11973/11984/11964/114143/11974/11972/108664/66290/66144/73834/54411
R-MMU-2871809	FCERI mediated Ca+2 mobilization	21	0.741464	2.06227	2.40291e-05	0.000515212	0.000381638	1182	tags=52%, list=11%, signal=47%	16797/20963/14127/12229/22324/16822/14784/21682/234779/57257/17096
R-MMU-2500257	Resolution of Sister Chromatid Cohesion	97	-0.594728	-2.00197	2.39818e-05	0.000515212	0.000381638	2517	tags=53%, list=24%, signal=40%	75786/68097/67203/22143/445007/69736/52696/69912/56455/100710/76707/67037/17120/67849/66934/66442/56150/208628/103468/68014/12235/110379/108911/228421/225849/236930/102920/20877/68549/67052/13006/320394/52276/66977/268697/12615/72155/66140/12534/12442/73804/229841/108000/67629/67951/72415/18817/73710/107995/22142/22152
R-MMU-975138	TRAF6 mediated induction of NFkB and MAP kinases upon TLR7/8 or 9 activation	77	0.519969	1.91586	2.84615e-05	0.000592812	0.00043912	2710	tags=47%, list=26%, signal=35%	24110/434341/20112/26410/11596/225471/211550/102626/20111/16151/12475/14281/108960/21898/12370/110651/17087/17164/18036/26417/101568/18035/16150/22034/16179/73086/270151/72349/18034/231130/18033/106759/67245/22187/71966/51792
R-MMU-5173214	O-glycosylation of TSR domain-containing proteins	17	-0.815824	-1.99234	3.19163e-05	0.000646306	0.000478745	599	tags=71%, list=6%, signal=67%	224697/80294/23794/216725/11504/21826/108153/108154/240913/100689/239337/233744
R-MMU-446652	Interleukin-1 family signaling	100	0.484263	1.86133	3.6234e-05	0.000713907	0.00052882	2836	tags=40%, list=27%, signal=29%	16181/24110/434341/16175/16912/12362/16913/26410/11596/73914/211550/19188/19171/19186/16151/56480/53380/108960/69146/19175/12370/57296/18036/18035/16150/18412/22034/16179/270151/266632/18034/17874/231130/19173/18033/67245/22187/71966/26443/26406
R-MMU-1266738	Developmental Biology	237	-0.468153	-1.73794	3.78942e-05	0.00072697	0.000538496	1286	tags=26%, list=12%, signal=23%	214968/21423/246316/19878/17974/13866/20742/20564/14083/16412/20346/57810/20361/16571/232906/104099/21413/215798/18645/19094/67951/17395/18710/73710/17127/16402/57764/12833/22612/67399/22142/12827/13844/13385/12826/17390/13642/14182/13641/13846/12834/117606/545156/13649/20315/13845/13800/12558/19876/14783/22359/18481/22152/15529/22240/20563/12832/12831/53867/12825/17967
R-MMU-2129379	Molecules associated with elastic fibres	22	-0.813525	-2.11408	4.04786e-05	0.000756638	0.000560472	1191	tags=68%, list=11%, signal=61%	241226/100952/16412/16997/58859/21808/14268/23876/268977/14118/50530/14115/108075/76293/13717
R-MMU-9648025	EML4 and NUDC in mitotic spindle formation	87	-0.595225	-1.97429	4.18361e-05	0.000762464	0.000564788	2517	tags=53%, list=24%, signal=41%	75786/68097/78798/67203/22143/445007/69736/52696/69912/56455/76707/67037/17120/66934/66442/56150/208628/103468/68014/12235/110379/108911/228421/225849/236930/102920/20877/68549/67052/320394/52276/66977/12615/72155/66140/73804/229841/108000/67629/67951/72415/18817/73710/107995/22142/22152
R-MMU-69618	Mitotic Spindle Checkpoint	94	-0.58371	-1.95633	4.29602e-05	0.000763854	0.000565818	2517	tags=50%, list=24%, signal=38%	75786/68097/67203/445007/69736/52696/69912/56455/52206/52717/217232/76707/67037/17120/66934/66442/56150/208628/103468/68014/12235/52563/110379/108911/228421/225849/236930/102920/20877/68549/67052/320394/77891/52276/66977/12615/72155/69957/66140/73804/229841/108000/67629/72415/18817/68612/107995
R-MMU-449147	Signaling by Interleukins	207	0.384312	1.62407	4.64762e-05	0.000806695	0.000597552	1897	tags=30%, list=18%, signal=25%	16181/12504/50498/16197/24110/16186/50931/434341/16175/16912/15162/20112/12362/16913/20963/16157/26410/12983/15170/16162/16154/22324/12978/11596/73914/20908/74769/19229/211550/213208/102626/19188/12402/19171/20111/20911/19186/16151/14784/21682/14281/56480/17096/53380/54721/108960/69146/16170/16331/19175/12370/16168/110651/17164/18707/20909/57296/18036/26417/16194/101568/18035/16150
R-MMU-8957275	Post-translational protein phosphorylation	65	-0.647407	-2.05695	5.35736e-05	0.00090826	0.000672785	1538	tags=55%, list=15%, signal=48%	338366/71853/22027/56453/16709/16010/18453/16852/232146/104009/12321/16007/12870/12977/29817/98170/14314/74761/216197/14268/83554/12558/19672/208659/21923/15529/268977/14118/20856/16193/21857/76453/16009/14734/18619/13602
R-MMU-168164	Toll Like Receptor 3 (TLR3) Cascade	71	0.525359	1.90921	6.40669e-05	0.00106147	0.000786276	2710	tags=44%, list=26%, signal=33%	54123/24110/434341/20112/26410/11596/211550/102626/20111/16151/14281/108960/12370/110651/17164/18036/26417/101568/18035/16150/22034/16179/73086/270151/72349/18034/231130/18033/22187/71966/51792
R-MMU-917977	Transferrin endocytosis and recycling	23	0.723644	2.05947	7.2798e-05	0.00110832	0.000820981	2095	tags=87%, list=20%, signal=70%	11966/68428/242341/11975/66335/27060/11973/11984/11964/114143/11974/94178/15216/11972/108664/66290/66144/73834/54411/22041
R-MMU-198933	Immunoregulatory interactions between a Lymphoid and a non-Lymphoid cell	54	0.583559	2.00785	7.01479e-05	0.00110832	0.000820981	759	tags=56%, list=7%, signal=52%	16421/14990/110557/224840/75345/15018/12266/30925/15015/217304/83433/15040/12483/14972/20612/15007/630294/83382/15039/15006/12010/52855/16408/140497/16401/14991/16414/231805/217303/12479
R-MMU-1169091	Activation of NF-kappaB in B cells	59	0.551292	1.9261	7.01981e-05	0.00110832	0.000820981	1897	tags=27%, list=18%, signal=22%	240354/16912/18751/18037/16913/19188/19171/19186/108723/16151/53380/19175/57296/18036/18035/16150
R-MMU-1280215	Cytokine Signaling in Immune system	294	0.348436	1.53188	7.29761e-05	0.00110832	0.000820981	1456	tags=25%, list=14%, signal=22%	21926/16181/12504/50498/16197/17858/24110/16186/50931/231655/434341/16175/16912/15162/12985/20112/74153/12362/16913/20963/21938/16157/217069/26410/100038882/12983/15170/16162/16154/22324/21944/12978/69583/11596/20491/73914/20908/74769/19229/18753/211550/213208/102626/19188/16391/21934/12402/19171/20111/20911/19186/16151/14784/56791/21682/14281/56480/17096/53380/19698/54721/108960/19246/11796/6914…
R-MMU-983170	Antigen Presentation: Folding, assembly and peptide loading of class I MHC	29	0.676349	2.03175	7.80646e-05	0.00116141	0.000860303	593	tags=48%, list=6%, signal=46%	14990/110557/15018/15015/15040/14972/15007/630294/21354/15039/15006/12010/14991/21356
R-MMU-5621481	C-type lectin receptors (CLRs)	101	0.46619	1.79752	0.000103184	0.00150232	0.00111283	1410	tags=22%, list=13%, signal=19%	56619/17474/240354/16912/66824/56620/16913/20963/14127/18753/19188/19171/19186/108723/16151/234779/332579/17096/53380/19698/19175/12370
R-MMU-68877	Mitotic Prometaphase	159	-0.503021	-1.796	0.000105101	0.00150232	0.00111283	2520	tags=43%, list=24%, signal=33%	103733/75786/68097/78798/67203/219072/22143/445007/69736/52696/69912/56455/100710/76707/78177/67037/15519/22154/231123/18536/17120/70099/67849/66934/66442/73738/56150/208628/103468/68014/12235/215387/110379/225659/108911/54392/236266/228421/14211/225849/236930/102920/20877/68549/67052/13006/20873/320394/52276/66977/268697/12615/72155/18005/66140/12534/12442/73804/229841/108000/67629/67951/72415/1…
R-MMU-446728	Cell junction organization	43	-0.653241	-1.93524	0.000111989	0.00157	0.00116297	1488	tags=44%, list=14%, signal=38%	192897/192176/16202/109711/16412/12562/19294/52118/58998/93742/225341/58235/57342/93737/218952/12558/68794/12552/12563
R-MMU-556833	Metabolism of lipids	382	0.324164	1.46211	0.000119006	0.00163689	0.00121251	1979	tags=34%, list=19%, signal=28%	66857/14311/23945/11770/14080/12140/319446/19156/114874/106861/67689/16592/14081/14555/320207/69573/101502/30955/71720/74147/74769/15211/104709/54384/14420/69769/56356/74008/18010/106869/223753/237542/74442/270084/56209/229003/80911/66853/84095/170460/212862/76408/235674/245533/18739/216820/269823/68165/64898/114664/59045/74559/12642/19025/110821/17772/239759/329910/54397/14775/12908/11363/21391/…
R-MMU-6806834	Signaling by MET	57	-0.64853	-2.02033	0.000138411	0.00183457	0.00135894	339	tags=19%, list=3%, signal=19%	16206/14268/16775/373864/12843/12832/12831/53867/12842/12825/12814
R-MMU-202403	TCR signaling	85	0.485915	1.81914	0.000137431	0.00183457	0.00135894	1897	tags=28%, list=18%, signal=23%	12504/16797/240354/16912/16913/16822/74769/19264/19188/19171/19186/108723/16151/23880/234779/53380/19271/16331/19175/94212/17973/57296/18035/16150
R-MMU-141424	Amplification of signal from the kinetochores	77	-0.58962	-1.92209	0.000148986	0.00190545	0.00141144	2517	tags=52%, list=24%, signal=40%	75786/68097/67203/445007/69736/52696/69912/56455/76707/67037/17120/66934/66442/56150/208628/103468/68014/12235/110379/108911/228421/225849/236930/102920/20877/68549/67052/320394/52276/66977/12615/72155/66140/73804/229841/108000/67629/72415/18817/107995
R-MMU-141444	Amplification of signal from unattached kinetochores via a MAD2 inhibitory signal	77	-0.58962	-1.92209	0.000148986	0.00190545	0.00141144	2517	tags=52%, list=24%, signal=40%	75786/68097/67203/445007/69736/52696/69912/56455/76707/67037/17120/66934/66442/56150/208628/103468/68014/12235/110379/108911/228421/225849/236930/102920/20877/68549/67052/320394/52276/66977/12615/72155/66140/73804/229841/108000/67629/72415/18817/107995
R-MMU-2172127	DAP12 interactions	27	0.663975	1.96409	0.000210448	0.00264512	0.00195935	1133	tags=52%, list=11%, signal=46%	16797/217304/83433/12010/20963/19261/12229/22177/381484/16822/74769/14784/234779/57257
R-MMU-168142	Toll Like Receptor 10 (TLR10) Cascade	72	0.492356	1.7943	0.00024863	0.00297133	0.00220098	2710	tags=43%, list=26%, signal=32%	24110/434341/20112/26410/11596/211550/102626/20111/16151/14281/108960/12370/110651/17164/18036/26417/101568/18035/16150/22034/16179/73086/270151/72349/18034/231130/18033/67245/22187/71966/51792
R-MMU-168176	Toll Like Receptor 5 (TLR5) Cascade	72	0.492356	1.7943	0.00024863	0.00297133	0.00220098	2710	tags=43%, list=26%, signal=32%	24110/434341/20112/26410/11596/211550/102626/20111/16151/14281/108960/12370/110651/17164/18036/26417/101568/18035/16150/22034/16179/73086/270151/72349/18034/231130/18033/67245/22187/71966/51792
R-MMU-975871	MyD88 cascade initiated on plasma membrane	72	0.492356	1.7943	0.00024863	0.00297133	0.00220098	2710	tags=43%, list=26%, signal=32%	24110/434341/20112/26410/11596/211550/102626/20111/16151/14281/108960/12370/110651/17164/18036/26417/101568/18035/16150/22034/16179/73086/270151/72349/18034/231130/18033/67245/22187/71966/51792
R-MMU-1442490	Collagen degradation	33	-0.719248	-2.02912	0.000263832	0.00310215	0.00229789	828	tags=61%, list=8%, signal=56%	12830/17395/12833/12819/12816/12827/17385/12826/17390/12834/12822/12837/12843/12832/12836/12831/53867/12842/12825/12814
R-MMU-5607764	CLEC7A (Dectin-1) signaling	85	0.470774	1.76246	0.000283736	0.00328323	0.00243202	1897	tags=22%, list=18%, signal=18%	240354/16912/66824/16913/18753/19188/19171/19186/108723/16151/234779/332579/53380/19698/19175/12370/57296/18035/16150
R-MMU-983695	Antigen activates B Cell Receptor (BCR) leading to generation of second messengers	19	0.722859	1.96194	0.00032027	0.00364807	0.00270228	1740	tags=63%, list=17%, signal=53%	17060/12483/83490/20963/15170/12229/22324/14784/234779/18707/16439/17973
R-MMU-2672351	Stimuli-sensing channels	42	0.583633	1.91652	0.000329581	0.00369637	0.00273806	2756	tags=52%, list=26%, signal=39%	20190/68279/26373/22368/20393/14226/233979/171166/170755/13830/94178/14605/117160/14628/74568/20276/110157/24115/68667/109552/22187/19766
R-MMU-9006936	Signaling by TGFB family members	79	-0.573021	-1.87403	0.000347365	0.0038368	0.00284208	1996	tags=37%, list=19%, signal=30%	66313/14225/17125/16323/17129/170749/16410/16324/18550/17131/21781/241226/16412/97064/12166/17127/11480/16997/93742/228839/23893/14314/21808/83554/14313/268977/14118/68010/108075
R-MMU-428157	Sphingolipid metabolism	53	0.539485	1.85097	0.000354921	0.00386175	0.00286056	2811	tags=60%, list=27%, signal=44%	19156/67689/15211/14420/56356/74008/18010/223753/74442/19025/67630/15212/14466/20397/14667/14421/241447/23943/104725/66844/227102/56632/58911/67916/20773/11671/76893/13244/66190/11886/77041/12091
R-MMU-3000178	ECM proteoglycans	24	-0.773029	-2.04267	0.000372425	0.00399262	0.0029575	1191	tags=67%, list=11%, signal=59%	241226/16412/104099/12833/12111/12834/14268/13179/21923/20692/12843/12832/12831/53867/12842/12825
R-MMU-5663220	RHO GTPases Activate Formins	111	-0.510564	-1.74889	0.000389708	0.00411735	0.00304989	2517	tags=46%, list=24%, signal=35%	75786/13543/68097/56419/67203/22143/445007/69736/52696/69912/56455/76707/67037/20807/17120/13542/66934/66442/56150/208628/103468/68014/12235/110379/108911/228421/225849/236930/102920/20877/68549/67052/320394/52276/66977/12615/72155/66140/73804/229841/18645/108000/67629/67951/72415/18817/73710/11854/107995/22142/22152
R-MMU-421270	Cell-cell junction organization	23	-0.73519	-1.92792	0.000404281	0.0042103	0.00311874	982	tags=43%, list=9%, signal=39%	12562/19294/52118/58998/93742/58235/93737/12558/12552/12563
R-MMU-186797	Signaling by PDGF	42	-0.65776	-1.94116	0.000431492	0.00443039	0.00328177	1203	tags=40%, list=11%, signal=36%	17974/18595/18590/12833/12927/18596/12827/12826/21826/21827/12834/71785/18791/12832/12831/53867/12825
R-MMU-216083	Integrin cell surface interactions	44	-0.679804	-2.02106	0.00047458	0.00480513	0.00355935	1191	tags=57%, list=11%, signal=51%	241226/109700/18613/16412/104099/12830/16402/12833/12827/12826/12834/83964/14268/12822/12837/107581/21923/14118/12843/12832/12836/12831/53867/12842/12825
R-MMU-190828	Gap junction trafficking	20	-0.739628	-1.87608	0.000485074	0.0048441	0.00358822	817	tags=35%, list=8%, signal=32%	67951/73710/22142/14609/22152/14620/14622
R-MMU-166058	MyD88:MAL(TIRAP) cascade initiated on plasma membrane	73	0.490651	1.79032	0.000589935	0.00558523	0.00413721	2710	tags=42%, list=26%, signal=32%	24110/434341/20112/26410/11596/211550/102626/20111/16151/14281/108960/12370/110651/17164/18036/26417/101568/18035/16150/22034/16179/73086/270151/72349/18034/231130/18033/67245/22187/71966/51792
R-MMU-168179	Toll Like Receptor TLR1:TLR2 Cascade	73	0.490651	1.79032	0.000589935	0.00558523	0.00413721	2710	tags=42%, list=26%, signal=32%	24110/434341/20112/26410/11596/211550/102626/20111/16151/14281/108960/12370/110651/17164/18036/26417/101568/18035/16150/22034/16179/73086/270151/72349/18034/231130/18033/67245/22187/71966/51792
R-MMU-168188	Toll Like Receptor TLR6:TLR2 Cascade	73	0.490651	1.79032	0.000589935	0.00558523	0.00413721	2710	tags=42%, list=26%, signal=32%	24110/434341/20112/26410/11596/211550/102626/20111/16151/14281/108960/12370/110651/17164/18036/26417/101568/18035/16150/22034/16179/73086/270151/72349/18034/231130/18033/67245/22187/71966/51792
R-MMU-181438	Toll Like Receptor 2 (TLR2) Cascade	73	0.490651	1.79032	0.000589935	0.00558523	0.00413721	2710	tags=42%, list=26%, signal=32%	24110/434341/20112/26410/11596/211550/102626/20111/16151/14281/108960/12370/110651/17164/18036/26417/101568/18035/16150/22034/16179/73086/270151/72349/18034/231130/18033/67245/22187/71966/51792
R-MMU-168928	DDX58/IFIH1-mediated induction of interferon-alpha/beta	29	0.631744	1.89776	0.000670031	0.00626221	0.00463868	2690	tags=62%, list=26%, signal=46%	54123/56489/11596/21929/16151/56480/228607/18036/18035/52440/16150/74256/270151/18034/18033/328572/22187/71966
R-MMU-445355	Smooth Muscle Contraction	25	-0.71084	-1.8894	0.000775622	0.00715732	0.00530172	1242	tags=48%, list=12%, signal=42%	20411/326618/109700/22330/93689/11468/22003/242202/22004/11475/98932/54195
R-MMU-373076	Class A/1 (Rhodopsin-like receptors)	70	0.478773	1.73364	0.000847658	0.00772429	0.00572169	1294	tags=50%, list=12%, signal=44%	14289/20304/20310/54199/12266/19204/57349/58182/14744/109648/20302/12267/20308/12774/19222/14293/330122/319430/19156/15199/227288/20311/16952/14747/20303/233079/12273/20299/12802/140795/12767/19219/66102/18442/12424
R-MMU-5357905	Regulation of TNFR1 signaling	37	0.573553	1.83193	0.000894695	0.00805226	0.00596464	2756	tags=54%, list=26%, signal=40%	21926/22029/71648/21929/16151/228355/11796/268749/12633/12370/66552/22195/52440/16150/74256/106025/11798/22187/432940/19766
R-MMU-2424491	DAP12 signaling	22	0.676312	1.90039	0.00100573	0.00894116	0.00662308	1133	tags=50%, list=11%, signal=45%	16797/83433/12010/20963/12229/22177/16822/74769/14784/234779/57257
R-MMU-1834949	Cytosolic sensors of pathogen-associated DNA	27	0.627274	1.85553	0.00113548	0.00991597	0.00734516	2690	tags=63%, list=26%, signal=47%	54123/383619/16151/56480/207521/72935/18036/18035/16150/12387/20852/18034/17874/18033/328572/22187/71966
R-MMU-202424	Downstream TCR signaling	73	0.475232	1.73406	0.00114258	0.00991597	0.00734516	1897	tags=22%, list=18%, signal=18%	12504/240354/16912/16913/74769/19188/19171/19186/108723/16151/53380/16331/19175/57296/18035/16150
R-MMU-372790	Signaling by GPCR	236	0.330639	1.42087	0.00124293	0.01066	0.00789629	1294	tags=31%, list=12%, signal=27%	14289/20304/50778/20310/54199/12266/19204/57349/58182/231871/14744/109648/23945/20302/12267/13733/20308/20112/12774/18755/19222/19735/14293/330122/319430/19156/51791/29863/15199/76192/12229/22324/12768/320207/320129/14676/227288/54598/20311/30955/16952/14710/18796/18753/104709/106512/104418/19088/224014/14747/20303/277360/216869/233079/12273/20299/73341/20111/107221/12802/14784/71704/109689/10993…
R-MMU-9639288	Amino acids regulate mTORC1	44	0.547356	1.81755	0.00127924	0.0107192	0.00794012	2396	tags=59%, list=23%, signal=46%	11966/242341/66335/329679/27060/11973/11984/11964/114143/11974/52187/11972/108664/268706/101148/66290/66096/66144/73834/54170/216805/68576/56692/216742/66508/83409
R-MMU-9711097	Cellular response to starvation	44	0.547356	1.81755	0.00127924	0.0107192	0.00794012	2396	tags=59%, list=23%, signal=46%	11966/242341/66335/329679/27060/11973/11984/11964/114143/11974/52187/11972/108664/268706/101148/66290/66096/66144/73834/54170/216805/68576/56692/216742/66508/83409
R-MMU-1168372	Downstream signaling events of B Cell Receptor (BCR)	69	0.477371	1.72719	0.00138721	0.0114918	0.00851243	1897	tags=23%, list=18%, signal=19%	240354/16912/18751/18037/16913/19188/19171/19186/108723/16151/53380/19175/57296/18036/18035/16150
R-MMU-2871837	FCERI mediated NF-kB activation	69	0.475202	1.71934	0.00154268	0.0126361	0.00936009	2109	tags=23%, list=20%, signal=19%	240354/16912/16913/14127/19188/19171/19186/108723/16151/17096/53380/19175/57296/18035/16150/22034
R-MMU-157858	Gap junction trafficking and regulation	22	-0.721473	-1.87487	0.00163151	0.0132153	0.00978908	1078	tags=36%, list=10%, signal=33%	21872/67951/73710/22142/14609/22152/14620/14622
R-MMU-1630316	Glycosaminoglycan metabolism	75	-0.552475	-1.79323	0.00168665	0.0135117	0.0100087	1382	tags=32%, list=13%, signal=28%	20444/20971/15366/14042/114332/74241/319901/80982/269941/58250/12111/338362/14735/54371/13179/234356/53418/15529/18295/14734/78923/15117/15476/50786
R-MMU-163200	Respiratory electron transport, ATP synthesis by chemiosmotic coupling, and heat production by uncoupling proteins.	89	0.438124	1.65101	0.00171805	0.0136137	0.0100842	4088	tags=57%, list=39%, signal=35%	22229/22228/210582/67126/110842/110826/66706/66916/54405/66495/75406/68472/12858/12857/66142/110323/11958/27425/20930/66694/68194/67184/22273/67264/66091/66108/11949/68202/57423/68349/66576/12868/52892/407785/17995/17991/66690/68198/71679/595136/67273/11946/66594/12867/67003/66046/72416/66152/227197/66218/20463
R-MMU-2871796	FCERI mediated MAPK activation	25	0.621263	1.80554	0.00195113	0.0151316	0.0112086	1182	tags=40%, list=11%, signal=36%	16797/20963/14127/22324/16822/14784/14281/234779/57257/17096
R-MMU-69278	Cell Cycle, Mitotic	397	-0.372684	-1.44253	0.00194686	0.0151316	0.0112086	2994	tags=40%, list=29%, signal=29%	17218/12237/12617/17219/216965/59001/72124/16881/19075/71805/17217/74498/104318/433759/17463/99412/100986/268930/22123/216274/18750/68240/17931/12444/18972/230376/12530/106344/59021/13557/103733/75786/71988/21664/68097/78798/71819/66352/17216/67203/56086/219072/22059/108989/22143/445007/19384/69736/52696/69912/70231/56455/100710/52206/52717/68275/217232/76707/78177/67037/15519/22154/70024/231123/…
R-MMU-168643	Nucleotide-binding domain, leucine rich repeat containing receptor (NLR) signaling pathways	40	0.549155	1.78848	0.00199126	0.0152803	0.0113187	2668	tags=48%, list=25%, signal=36%	66824/12362/19200/383619/21929/18439/216799/16151/22166/12371/12363/11796/12370/74256/22034/55991/26415/12048/22187
R-MMU-1660662	Glycosphingolipid metabolism	28	0.614024	1.82986	0.0023206	0.0176221	0.0130534	1528	tags=46%, list=15%, signal=40%	19156/15211/14420/56356/74008/18010/223753/19025/15212/14466/14667/14421/23943
R-MMU-191273	Cholesterol biosynthesis	24	-0.715231	-1.88994	0.00247675	0.018614	0.0137881	2416	tags=88%, list=23%, signal=67%	20788/14593/68603/66234/16987/15357/18194/20787/208715/235293/73166/14137/17855/15490/20775/319554/98386/13121/110460/110196/74754
R-MMU-1793185	Chondroitin sulfate/dermatan sulfate metabolism	32	-0.675348	-1.89453	0.00272742	0.0200837	0.0148768	1011	tags=38%, list=10%, signal=34%	74241/319901/269941/58250/12111/338362/14735/13179/234356/15529/14734/78923
R-MMU-195721	Signaling by WNT	168	-0.446068	-1.60454	0.00270166	0.0200837	0.0148768	1104	tags=14%, list=11%, signal=13%	14697/66066/80288/14370/14362/14368/20677/21885/14696/68151/107515/72780/14365/22409/22411/20187/57265/59036/22418/216795/26563/106042/56811/12006
R-MMU-375165	NCAM signaling for neurite out-growth	22	-0.710192	-1.84555	0.00281597	0.0203252	0.0150557	1180	tags=50%, list=11%, signal=44%	20742/14083/12833/12827/12826/12834/12832/12831/53867/12825/17967
R-MMU-5668599	RHO GTPases Activate NADPH Oxidases	18	0.688108	1.84159	0.00279823	0.0203252	0.0150557	732	tags=44%, list=7%, signal=41%	13058/17972/18751/20201/13057/17970/19354/18753
R-MMU-9006934	Signaling by Receptor Tyrosine Kinases	306	-0.385629	-1.4652	0.00285002	0.0203692	0.0150883	1324	tags=20%, list=13%, signal=18%	319520/15200/14257/15182/19878/17974/18595/13866/20698/14083/16412/22339/12562/18590/116701/24064/16001/19094/17395/18710/228775/12833/15507/50884/22612/12927/18596/16590/18049/12827/22601/12826/24063/21826/21827/17999/22341/14182/19272/12834/16206/13649/14268/14173/16775/71785/14783/16367/18654/18481/18791/373864/17242/12843/12832/12831/53867/12064/12842/18552/12825/12814
R-MMU-9006335	Signaling by Erythropoietin	15	0.707177	1.80777	0.00298695	0.0208053	0.0154113	1647	tags=47%, list=16%, signal=39%	22324/320207/30955/74769/14784/17096/18707
R-MMU-397014	Muscle contraction	62	-0.556275	-1.75312	0.00298552	0.0208053	0.0154113	1359	tags=34%, list=13%, signal=30%	13405/20411/326618/109700/230103/22330/13400/12288/57814/93689/11468/22003/13346/242202/22004/381290/11475/98932/54195/20928/11459
R-MMU-75893	TNF signaling	45	0.525064	1.75286	0.00299664	0.0208053	0.0154113	2023	tags=38%, list=19%, signal=31%	21926/22029/71648/11491/21929/16151/228355/11796/268749/12633/12370/66552/22195/52440/16150/74256/106025
R-MMU-418990	Adherens junctions interactions	18	-0.729991	-1.8095	0.00356537	0.0244472	0.0181091	982	tags=44%, list=9%, signal=40%	12562/19294/52118/58998/58235/12558/12552/12563
R-MMU-445989	TAK1-dependent IKK and NF-kappa-B activation	33	0.571974	1.77863	0.00358828	0.0244472	0.0181091	2996	tags=58%, list=29%, signal=41%	24110/434341/11596/211550/16151/108960/12370/18036/18035/16150/22034/16179/270151/18034/18033/22187/71966/80750/22030
R-MMU-1640170	Cell Cycle	465	-0.352017	-1.37647	0.00378703	0.0255625	0.0189352	2997	tags=38%, list=29%, signal=28%	22630/17218/12237/12617/17219/216965/59001/72124/70620/107823/16881/19075/71805/17217/93762/74498/104318/433759/17463/22589/99412/100986/68964/233532/268930/22123/235559/216274/18750/68240/17931/12444/18972/230376/12530/106344/59021/237911/13557/103733/75786/71988/12144/21664/68097/78798/71819/12189/66352/17216/67203/56086/219072/22059/108989/22143/445007/19384/69736/56505/52696/69912/70231/56455…
R-MMU-6811434	COPI-dependent Golgi-to-ER retrograde traffic	76	-0.524424	-1.70647	0.00423049	0.028046	0.0207748	2436	tags=47%, list=23%, signal=37%	71819/213827/22143/20333/107338/71169/232943/67511/16573/50797/68137/20932/228998/72772/11843/209737/54161/228421/16551/240641/100502766/26934/110033/16571/73804/229841/70218/19348/67951/73710/66913/22142/56358/22152/105785/269152
R-MMU-72689	Formation of a pool of free 40S subunits	91	-0.497536	-1.66027	0.00423191	0.028046	0.0207748	4369	tags=75%, list=42%, signal=44%	67097/57294/67281/114641/55944/20088/67248/16341/20054/54127/100503670/19951/67891/76846/20005/66481/270106/27050/67025/20102/68436/267019/20115/20068/223691/66475/20044/56040/19988/19982/20085/19942/53356/56347/19943/20091/27207/26961/54709/68052/20055/67941/20104/268449/27979/105244208/20103/20116/19899/26451/67115/67427/76808/78655/20084/19989/66235/13669/66480/68193/27370/27367/11837/68028/26…
R-MMU-72613	Eukaryotic Translation Initiation	109	-0.473823	-1.61889	0.004662	0.0303447	0.0224775	4369	tags=71%, list=42%, signal=42%	67097/57294/67281/114641/55944/20088/67248/16341/20054/54127/100503670/19951/67891/76846/20005/66481/270106/27050/67025/20102/68436/267019/20115/20068/223691/66475/20044/56040/19988/22384/19982/20085/19942/53356/56347/19943/20091/13667/27207/26961/108067/54709/68052/20055/67941/20104/268449/27979/105244208/217715/20103/20116/19899/26451/67115/67427/76808/78655/20084/19989/217869/66235/13669/66480…
R-MMU-72737	Cap-dependent Translation Initiation	109	-0.473823	-1.61889	0.004662	0.0303447	0.0224775	4369	tags=71%, list=42%, signal=42%	67097/57294/67281/114641/55944/20088/67248/16341/20054/54127/100503670/19951/67891/76846/20005/66481/270106/27050/67025/20102/68436/267019/20115/20068/223691/66475/20044/56040/19988/22384/19982/20085/19942/53356/56347/19943/20091/13667/27207/26961/108067/54709/68052/20055/67941/20104/268449/27979/105244208/217715/20103/20116/19899/26451/67115/67427/76808/78655/20084/19989/217869/66235/13669/66480…
R-MMU-375276	Peptide ligand-binding receptors	47	0.494606	1.66495	0.00475524	0.0306776	0.0227242	1294	tags=55%, list=12%, signal=49%	14289/20304/20310/54199/12266/57349/58182/109648/20302/12267/20308/12774/14293/330122/319430/19156/15199/227288/20311/16952/20303/12273/20299/12767/66102/12424
R-MMU-500792	GPCR ligand binding	91	0.408495	1.54309	0.00496117	0.0317254	0.0235003	1294	tags=42%, list=12%, signal=37%	14289/20304/20310/54199/12266/19204/57349/58182/14744/109648/20302/12267/13733/20308/12774/19222/14293/330122/319430/19156/15199/227288/54598/20311/16952/14710/14747/20303/233079/12273/20299/12802/140795/12767/19219/66102/18442/12424
R-MMU-2022928	HS-GAG biosynthesis	15	-0.750397	-1.78185	0.0050173	0.0318053	0.0235595	291	tags=47%, list=3%, signal=45%	20971/14042/14735/15529/14734/15476/50786
R-MMU-9711123	Cellular response to chemical stress	137	0.360552	1.44561	0.00516344	0.0324495	0.0240367	2125	tags=26%, list=20%, signal=21%	18477/13058/17972/233016/15368/16912/14080/13057/16913/17970/76650/12359/109778/20656/19188/229003/19171/19186/22166/14775/53380/14782/50493/26462/50758/15369/19175/17969/20181/81004/57296/17977/18412/54683/14776/12013
R-MMU-2029480	Fcgamma receptor (FCGR) dependent phagocytosis	67	0.443367	1.59525	0.00552995	0.0344559	0.0255229	1914	tags=40%, list=18%, signal=33%	76884/15162/105855/14129/20963/12229/22324/74769/18753/18807/14191/14784/234779/57257/17096/140580/246256/215280/66713/20430/67771/17973/104759/26417/14130/56378/53357
R-MMU-936964	Activation of IRF3/IRF7 mediated by TBK1/IKK epsilon	16	0.673047	1.75103	0.00595522	0.0367911	0.0272527	2668	tags=69%, list=25%, signal=51%	54123/56489/225471/12475/56480/21898/17087/21353/106759/22031/22187
R-MMU-975956	Nonsense Mediated Decay (NMD) independent of the Exon Junction Complex (EJC)	83	-0.50455	-1.66195	0.00602323	0.0368986	0.0273323	4369	tags=75%, list=42%, signal=44%	67097/57294/67281/114641/20088/67248/20054/54127/100503670/19951/67891/76846/20005/66481/270106/27050/67025/20102/433702/68436/267019/20115/20068/66475/20044/56040/19988/19982/20085/19942/14852/19943/20091/68092/27207/26961/68052/20055/67941/20104/268449/105244208/20103/20116/19899/26451/67115/67427/76808/20084/19989/66480/68193/27370/208643/27367/11837/68028/269261/16898/16785/22121
R-MMU-1799339	SRP-dependent cotranslational protein targeting to membrane	82	-0.502768	-1.65418	0.00631005	0.0383336	0.0283952	4369	tags=77%, list=42%, signal=45%	67097/57294/67281/114641/20088/67248/20054/54127/100503670/19951/67891/76846/20005/66481/270106/27050/67025/20102/68436/267019/20115/20068/66661/66475/20044/27058/56040/19988/19982/20085/19942/19943/20091/217337/27207/26961/68052/20055/67941/20104/268449/105244208/20103/20116/19899/26451/67115/67427/76808/20084/19989/66480/68193/27370/27367/11837/24067/68028/665155/269261/16898/16785/22121
R-MMU-9007101	Rab regulation of trafficking	98	0.397642	1.52169	0.00649878	0.0391538	0.0290028	3028	tags=47%, list=29%, signal=34%	226421/74030/71648/70785/320435/72121/229541/105841/329260/217835/67844/228355/235442/227801/235633/329877/381605/59005/66687/19349/68365/211922/70296/64930/100855/319934/216131/98732/209773/68449/19345/76308/224617/72825/56486/27096/17274/11891/192232/76510/66050/103724/245828/19325/75964/19344
R-MMU-445144	Signal transduction by L1	18	-0.697859	-1.72985	0.00679117	0.0402168	0.0297902	1061	tags=44%, list=10%, signal=40%	26395/16410/16412/104099/16402/14182/13649/17967
R-MMU-72706	GTP hydrolysis and joining of the 60S ribosomal subunit	102	-0.469183	-1.58582	0.00684071	0.0402168	0.0297902	4369	tags=71%, list=42%, signal=42%	67097/57294/67281/114641/55944/20088/67248/16341/20054/54127/100503670/19951/67891/76846/20005/66481/270106/27050/67025/20102/68436/267019/20115/20068/223691/66475/20044/56040/19988/22384/19982/20085/19942/53356/56347/19943/20091/27207/26961/54709/68052/20055/67941/20104/268449/27979/105244208/20103/20116/19899/26451/67115/67427/76808/78655/20084/19989/217869/66235/13669/66480/68193/27370/208643/…
R-MMU-2555396	Mitotic Metaphase and Anaphase	194	-0.410507	-1.49707	0.00682163	0.0402168	0.0297902	2369	tags=34%, list=23%, signal=27%	67203/22143/445007/19384/69736/52696/69912/56455/100710/52206/52717/217232/76707/67037/17120/67849/66934/13726/69482/66442/56150/208628/103468/68014/105988/12235/67141/52563/110379/108911/228421/225849/100088/236930/102920/20877/16211/68549/67052/72787/13006/320394/77891/52276/66977/268697/12615/72155/69957/66140/12534/98386/12442/16906/73804/229841/108000/67629/67951/72415/18817/73710/68612/1079…
R-MMU-1483255	PI Metabolism	63	0.442666	1.57356	0.00703149	0.0410076	0.030376	3264	tags=57%, list=31%, signal=40%	320207/30955/74769/104709/54384/69769/106869/56209/84095/17772/16331/117150/19062/97287/18717/18707/101476/224020/101490/53332/269180/216724/68365/18718/234729/103199/83436/11842/225326/74302/107650/219024/64436/18711/219135/75669
R-MMU-983231	Factors involved in megakaryocyte development and platelet production	88	-0.48703	-1.61759	0.00724432	0.0419136	0.0310471	1451	tags=32%, list=14%, signal=28%	209737/11640/228421/12419/16551/15182/240641/100502766/26934/68732/110033/19085/16571/319899/73804/229841/70218/19348/67951/73710/14465/22761/22142/57440/259300/22152/22762/269152
R-MMU-156827	L13a-mediated translational silencing of Ceruloplasmin expression	101	-0.468413	-1.58031	0.00741674	0.0425732	0.0315357	4369	tags=70%, list=42%, signal=41%	67097/57294/67281/114641/55944/20088/67248/16341/20054/54127/100503670/19951/67891/76846/20005/66481/270106/27050/67025/20102/68436/267019/20115/20068/223691/66475/20044/56040/19988/22384/19982/20085/19942/53356/56347/19943/20091/27207/26961/54709/68052/20055/67941/20104/268449/27979/105244208/20103/20116/19899/26451/67115/67427/76808/78655/20084/19989/66235/13669/66480/68193/27370/208643/27367/1…
R-MMU-425407	SLC-mediated transmembrane transport	104	0.37302	1.44181	0.00784593	0.044685	0.0331	1893	tags=39%, list=18%, signal=33%	18173/30805/72472/110895/26570/65221/214922/101488/26457/50934/227659/56774/226999/215113/22782/72027/63959/320718/236727/71279/53945/74340/13723/18174/234967/170756/171429/225579/330064/20520/100561/21366/215335/20541/100434/20503/108652/83429/20499/228368/235504
R-MMU-170834	Signaling by TGF-beta Receptor Complex	65	-0.515955	-1.6393	0.0081385	0.0456382	0.0338061	1996	tags=29%, list=19%, signal=24%	66313/14225/170749/16410/18550/17131/21781/241226/16412/97064/17127/16997/93742/228839/21808/268977/14118/68010/108075
R-MMU-68882	Mitotic Anaphase	193	-0.407438	-1.48503	0.00809512	0.0456382	0.0338061	2369	tags=34%, list=23%, signal=27%	67203/22143/445007/19384/69736/52696/69912/56455/100710/52206/52717/217232/76707/67037/17120/67849/66934/13726/69482/66442/56150/208628/103468/68014/105988/12235/52563/110379/108911/228421/225849/100088/236930/102920/20877/16211/68549/67052/72787/13006/320394/77891/52276/66977/268697/12615/72155/69957/66140/12534/98386/12442/16906/73804/229841/108000/67629/67951/72415/18817/73710/68612/107995/221…
R-MMU-927802	Nonsense-Mediated Decay (NMD)	101	-0.465104	-1.56915	0.00881612	0.048689	0.0360659	4369	tags=70%, list=42%, signal=41%	67097/57294/67281/114641/20088/67248/229512/52830/20054/54127/192170/100503670/326622/19951/67891/76846/20005/66481/270106/27050/67025/20102/433702/68436/267019/20115/20068/66475/20044/56040/19988/19982/60365/20085/19942/17149/14852/19943/20091/19826/68092/27207/26961/68052/20055/67941/20104/268449/105244208/20103/20116/19899/26451/67115/67427/76808/67031/20084/19989/66480/68193/27370/208643/2736…
R-MMU-975957	Nonsense Mediated Decay (NMD) enhanced by the Exon Junction Complex (EJC)	101	-0.465104	-1.56915	0.00881612	0.048689	0.0360659	4369	tags=70%, list=42%, signal=41%	67097/57294/67281/114641/20088/67248/229512/52830/20054/54127/192170/100503670/326622/19951/67891/76846/20005/66481/270106/27050/67025/20102/433702/68436/267019/20115/20068/66475/20044/56040/19988/19982/60365/20085/19942/17149/14852/19943/20091/19826/68092/27207/26961/68052/20055/67941/20104/268449/105244208/20103/20116/19899/26451/67115/67427/76808/67031/20084/19989/66480/68193/27370/208643/2736…
R-MMU-1483257	Phospholipid metabolism	138	0.355571	1.42552	0.00894309	0.0490189	0.0363103	2295	tags=38%, list=22%, signal=30%	66857/23945/114874/106861/14555/320207/30955/74769/104709/54384/69769/106869/237542/270084/56209/66853/84095/212862/18739/64898/17772/239759/13026/16331/117150/19062/97287/100434/18717/68262/192654/18707/13350/99712/101476/224020/231510/110911/101490/53332/269180/216724/12660/53357/68365/97212/18718/234729/12651/67452/231086/67512/333433
R-MMU-373760	L1CAM interactions	47	-0.556391	-1.67382	0.00918002	0.0492076	0.0364501	1180	tags=26%, list=11%, signal=23%	20742/16412/16571/104099/67951/73710/16402/22142/14182/13649/22152/17967
R-MMU-2173789	TGF-beta receptor signaling activates SMADs	34	-0.589483	-1.67203	0.00910689	0.0492076	0.0364501	1996	tags=44%, list=19%, signal=36%	66313/14225/170749/16410/18550/17131/241226/16412/17127/16997/21808/268977/14118/68010/108075
R-MMU-201681	TCF dependent signaling in response to WNT	113	-0.449283	-1.54199	0.00913927	0.0492076	0.0364501	975	tags=12%, list=9%, signal=11%	80288/14370/14362/14368/20677/21885/107515/72780/20187/57265/59036/22418/56811/12006
R-MMU-1638091	Heparan sulfate/heparin (HS-GAG) metabolism	29	-0.620294	-1.70456	0.00931428	0.0495628	0.0367132	544	tags=31%, list=5%, signal=30%	20971/14042/12111/14735/13179/15529/14734/15476/50786
R-MMU-6783589	Interleukin-6 family signaling	17	-0.685401	-1.67383	0.0094518	0.0499301	0.0369853	739	tags=47%, list=7%, signal=44%	16195/12702/16880/16878/18414/12931/16193/16156

## Sheet: 1B
ID	Description	setSize	enrichmentScore	NES	pvalue	p.adjust	qvalue	rank	leading_edge	core_enrichment
R-MMU-1474244	Extracellular matrix organization	102	-0.754162	-1.69367	2.95343e-14	1.21977e-11	1.06945e-11	723	tags=67%, list=14%, signal=59%	16402/18074/12833/16997/12819/237759/23794/18542/58859/216725/12816/12827/12111/17385/76477/12826/18214/56213/16950/17390/21808/16949/14218/12834/83964/56401/14789/14268/12822/14173/18073/16775/11492/12837/13179/23876/107581/21923/67573/15529/18452/12153/373864/268977/69675/14118/26432/11489/12818/20692/16948/21857/12406/12843/12832/50530/240913/14115/12836/12831/53867/108075/12842/94352/76293/12…
R-MMU-1474290	Collagen formation	44	-0.800029	-1.73281	9.88085e-09	2.0404e-06	1.78895e-06	884	tags=86%, list=17%, signal=72%	18451/12830/17395/12833/12819/237759/18542/216725/12816/12827/76477/12826/16950/16949/12834/56401/14789/12822/12837/107581/67573/18452/12153/373864/69675/26432/12818/16948/12406/12843/12832/12836/12831/53867/12842/94352/12825/12814
R-MMU-8948216	Collagen chain trimerization	18	-0.868979	-1.77099	2.4072e-07	2.08594e-05	1.82889e-05	699	tags=100%, list=13%, signal=87%	12819/237759/12816/12834/12822/12837/107581/373864/12818/12843/12832/12836/12831/53867/12842/12825/12814
R-MMU-2022090	Assembly of collagen fibrils and other multimeric structures	29	-0.832562	-1.75987	3.03042e-07	2.08594e-05	1.82889e-05	828	tags=97%, list=16%, signal=82%	12830/17395/12833/12819/18542/12816/12827/12826/16950/16949/12834/12822/12837/67573/12153/373864/69675/12818/16948/12843/12832/12836/12831/53867/12842/94352/12825/12814
R-MMU-1650814	Collagen biosynthesis and modifying enzymes	36	-0.807356	-1.73115	2.85946e-07	2.08594e-05	1.82889e-05	699	tags=81%, list=13%, signal=70%	12833/12819/237759/18542/216725/12816/12827/76477/12826/12834/56401/14789/12822/12837/107581/18452/12153/373864/26432/12818/12406/12843/12832/12836/12831/53867/12842/12825/12814
R-MMU-1474228	Degradation of the extracellular matrix	39	-0.776067	-1.67068	1.63347e-07	2.08594e-05	1.82889e-05	828	tags=74%, list=16%, signal=63%	12830/17395/12833/12819/23794/12816/12827/17385/12826/56213/17390/12834/14268/12822/18073/12837/13179/14118/21857/12843/12832/240913/12836/12831/53867/12842/12825/12814/13717
R-MMU-8875878	MET promotes cell motility	17	-0.87259	-1.76805	1.37074e-06	8.08735e-05	7.09073e-05	306	tags=59%, list=6%, signal=56%	14268/16775/373864/12843/12832/12831/53867/12842/12825/12814
R-MMU-5607761	Dectin-1 mediated noncanonical NF-kB signaling	26	0.522964	2.10526	2.79328e-06	0.000115362	0.000101146	2498	tags=100%, list=48%, signal=52%	67089/19172/59029/26965/22186/19181/70247/228769/19170/19184/66997/67151/19192/103554/78294/23996/26445/19182/66413/26444/66998/19179/22192/22200/17463/22123
R-MMU-5676590	NIK-->noncanonical NF-kB signaling	26	0.522964	2.10526	2.79328e-06	0.000115362	0.000101146	2498	tags=100%, list=48%, signal=52%	67089/19172/59029/26965/22186/19181/70247/228769/19170/19184/66997/67151/19192/103554/78294/23996/26445/19182/66413/26444/66998/19179/22192/22200/17463/22123
R-MMU-6806834	Signaling by MET	31	-0.792706	-1.68307	2.7005e-06	0.000115362	0.000101146	339	tags=35%, list=7%, signal=33%	16206/14268/16775/373864/12843/12832/12831/53867/12842/12825/12814
R-MMU-1169091	Activation of NF-kappaB in B cells	25	0.522863	2.11813	3.36345e-06	0.000126282	0.00011072	2498	tags=100%, list=48%, signal=52%	67089/19172/59029/26965/22186/12042/19181/70247/228769/19170/19184/66997/67151/19192/103554/78294/23996/26445/19182/66413/26444/66998/19179/17463/22123
R-MMU-9759194	Nuclear events mediated by NFE2L2	24	0.522762	2.07872	8.93418e-06	0.000283832	0.000248855	2498	tags=100%, list=48%, signal=52%	56637/67089/19172/59029/26965/22186/19181/70247/228769/19170/19184/66997/67151/19192/78294/23996/26445/19182/66413/26444/66998/19179/17463/22123
R-MMU-9762114	GSK3B and BTRC:CUL1-mediated-degradation of NFE2L2	24	0.522762	2.07872	8.93418e-06	0.000283832	0.000248855	2498	tags=100%, list=48%, signal=52%	56637/67089/19172/59029/26965/22186/19181/70247/228769/19170/19184/66997/67151/19192/78294/23996/26445/19182/66413/26444/66998/19179/17463/22123
R-MMU-69601	Ubiquitin Mediated Degradation of Phosphorylated Cdc25A	24	0.501543	1.99434	2.07191e-05	0.000534811	0.000468906	2608	tags=100%, list=50%, signal=50%	67089/19172/59029/22186/19181/70247/228769/19170/19184/66997/67151/19192/103554/78294/23996/26445/19182/66413/26444/66998/19179/17463/22123/12530
R-MMU-69610	p53-Independent DNA Damage Response	24	0.501543	1.99434	2.07191e-05	0.000534811	0.000468906	2608	tags=100%, list=50%, signal=50%	67089/19172/59029/22186/19181/70247/228769/19170/19184/66997/67151/19192/103554/78294/23996/26445/19182/66413/26444/66998/19179/17463/22123/12530
R-MMU-69613	p53-Independent G1/S DNA damage checkpoint	24	0.501543	1.99434	2.07191e-05	0.000534811	0.000468906	2608	tags=100%, list=50%, signal=50%	67089/19172/59029/22186/19181/70247/228769/19170/19184/66997/67151/19192/103554/78294/23996/26445/19182/66413/26444/66998/19179/17463/22123/12530
R-MMU-163200	Respiratory electron transport, ATP synthesis by chemiosmotic coupling, and heat production by uncoupling proteins.	18	0.565703	2.07312	2.59856e-05	0.000631296	0.0005535	2272	tags=100%, list=44%, signal=57%	226646/66416/104130/11947/11957/22272/225887/68033/73694/68493/17992/78330/28080/231430/26940/76916/67876/229211
R-MMU-1566948	Elastic fibre formation	26	-0.773709	-1.62387	3.90545e-05	0.000848923	0.000744308	723	tags=69%, list=14%, signal=60%	16402/16997/58859/16950/21808/16949/14268/23876/67573/268977/14118/16948/50530/14115/108075/94352/76293/13717
R-MMU-216083	Integrin cell surface interactions	28	-0.749861	-1.58125	3.90311e-05	0.000848923	0.000744308	1191	tags=89%, list=23%, signal=69%	241226/109700/18613/16412/104099/12830/16402/12833/12827/12826/12834/83964/14268/12822/12837/107581/21923/14118/12843/12832/12836/12831/53867/12842/12825
R-MMU-1442490	Collagen degradation	26	-0.768819	-1.6136	5.9295e-05	0.00122444	0.00107355	828	tags=77%, list=16%, signal=65%	12830/17395/12833/12819/12816/12827/17385/12826/17390/12834/12822/12837/12843/12832/12836/12831/53867/12842/12825/12814
R-MMU-381426	Regulation of Insulin-like Growth Factor (IGF) transport and uptake by Insulin-like Growth Factor Binding Proteins (IGFBPs)	50	-0.682954	-1.48934	6.82482e-05	0.00134221	0.00117681	907	tags=58%, list=17%, signal=48%	12321/16007/12870/12977/29817/98170/16012/14314/74761/216197/14268/83554/16008/12558/19672/208659/21923/15529/268977/14118/20856/16193/21857/76453/16009/14734/18619/18491/13602
R-MMU-349425	Autodegradation of the E3 ubiquitin ligase COP1	26	0.452335	1.82094	0.000111071	0.00208511	0.00182816	2864	tags=100%, list=55%, signal=45%	67089/19172/59029/22186/19181/70247/228769/19170/19184/66997/26374/67151/19192/103554/78294/23996/26445/19182/66413/26444/66998/19179/11920/17463/22123/22059
R-MMU-611105	Respiratory electron transport	15	0.565376	1.97277	0.000131706	0.00236499	0.00207354	2272	tags=100%, list=44%, signal=57%	226646/66416/104130/22272/225887/68033/73694/68493/17992/78330/231430/26940/76916/67876/229211
R-MMU-109582	Hemostasis	161	-0.57048	-1.29845	0.000180248	0.00310177	0.00271953	1474	tags=49%, list=28%, signal=36%	192176/209737/11640/228421/225849/17319/20971/109711/12419/16551/15182/21788/240641/69524/100502766/21824/18126/18613/14697/26934/21687/66066/14083/58217/16412/68732/110033/104009/19085/22339/16571/18590/319899/73804/229841/14672/21933/70218/19348/67951/18710/73710/22330/14696/16402/14465/22761/74145/22612/12927/14062/18573/20720/22142/14677/19091/12258/21808/22341/57440/83964/54216/23984/80884/2…
R-MMU-388396	GPCR downstream signalling	95	-0.607197	-1.36053	0.000189317	0.00312752	0.00274211	1129	tags=46%, list=22%, signal=37%	14745/13610/14697/17392/66066/16412/54324/11535/19085/67839/14672/71729/234094/18710/14696/16402/19736/11512/381413/54393/14062/18573/12061/101497/207212/14677/12765/18798/13051/23984/545156/13649/14268/14163/20315/52666/30878/12062/15558/54409/19228/13617/18619/432530
R-MMU-1266738	Developmental Biology	138	-0.580805	-1.31674	0.000221058	0.00351143	0.00307871	1286	tags=44%, list=25%, signal=34%	214968/21423/246316/19878/17974/13866/20742/20564/14083/16412/20346/57810/20361/16571/232906/104099/21413/215798/18645/19094/67951/17395/18710/73710/17127/16402/57764/12833/22612/67399/22142/12827/13844/13385/12826/17390/13642/14182/13641/13846/12834/117606/545156/13649/20315/13845/13800/12558/19876/14783/22359/18481/22152/15529/22240/20563/12832/12831/53867/12825/17967
R-MMU-9675108	Nervous system development	112	-0.60027	-1.35222	0.000293923	0.00449593	0.00394189	1229	tags=46%, list=24%, signal=36%	19878/17974/13866/20742/20564/14083/16412/20346/20361/16571/232906/104099/215798/18645/19094/67951/17395/18710/73710/16402/57764/12833/22612/67399/22142/12827/13844/12826/17390/13642/14182/13641/13846/12834/545156/13649/20315/13845/13800/19876/14783/22359/18481/22152/15529/22240/20563/12832/12831/53867/12825/17967
R-MMU-9006934	Signaling by Receptor Tyrosine Kinases	149	-0.574744	-1.30513	0.000316707	0.00467143	0.00409576	1324	tags=42%, list=25%, signal=32%	319520/15200/14257/15182/19878/17974/18595/13866/20698/14083/16412/22339/12562/18590/116701/24064/16001/19094/17395/18710/228775/12833/15507/50884/22612/12927/18596/16590/18049/12827/22601/12826/24063/21826/21827/17999/22341/14182/19272/12834/16206/13649/14268/14173/16775/71785/14783/16367/18654/18481/18791/373864/17242/12843/12832/12831/53867/12064/12842/18552/12825/12814
R-MMU-422475	Axon guidance	111	-0.598411	-1.34762	0.000394174	0.00561358	0.00492181	1229	tags=46%, list=24%, signal=36%	19878/17974/13866/20742/20564/14083/16412/20346/20361/16571/232906/104099/18645/19094/67951/17395/18710/73710/16402/57764/12833/22612/67399/22142/12827/13844/12826/17390/13642/14182/13641/13846/12834/545156/13649/20315/13845/13800/19876/14783/22359/18481/22152/15529/22240/20563/12832/12831/53867/12825/17967
R-MMU-372790	Signaling by GPCR	98	-0.594918	-1.33432	0.0019998	0.0275306	0.0241379	1129	tags=45%, list=22%, signal=36%	14745/13610/14697/17392/66066/16412/54324/11535/19085/67839/14672/71729/234094/18710/14696/16402/19736/11512/381413/54393/14062/18573/12061/101497/207212/14677/12765/18798/13051/23984/545156/13649/14268/14163/20315/52666/30878/12062/15558/54409/19228/13617/18619/432530
R-MMU-2129379	Molecules associated with elastic fibres	19	-0.767867	-1.57328	0.00230947	0.0298066	0.0261335	656	tags=63%, list=13%, signal=55%	16997/58859/21808/14268/23876/268977/14118/50530/14115/108075/76293/13717
R-MMU-397014	Muscle contraction	31	-0.711473	-1.5106	0.00230023	0.0298066	0.0261335	735	tags=52%, list=14%, signal=45%	22330/13400/12288/57814/93689/11468/22003/13346/242202/22004/381290/11475/98932/54195/20928/11459
R-MMU-8957275	Post-translational protein phosphorylation	47	-0.665319	-1.4463	0.00249975	0.0312848	0.0274295	907	tags=55%, list=17%, signal=46%	12321/16007/12870/12977/29817/98170/14314/74761/216197/14268/83554/12558/19672/208659/21923/15529/268977/14118/20856/16193/21857/76453/16009/14734/18619/13602
R-MMU-500792	GPCR ligand binding	31	-0.703127	-1.49288	0.00260026	0.0315855	0.0276932	1129	tags=61%, list=22%, signal=48%	14745/13610/14697/66066/11535/14696/54393/14062/12061/12765/13051/20315/30878/12062/15558/54409/19228/13617/18619
R-MMU-8941858	Regulation of RUNX3 expression and activity	24	0.386787	1.53803	0.00274509	0.032392	0.0284003	2498	tags=96%, list=48%, signal=50%	67089/19172/59029/22186/20779/19181/70247/228769/19170/19184/66997/67151/19192/78294/23996/26445/19182/66413/26444/66998/19179/17463/22123
R-MMU-3000171	Non-integrin membrane-ECM interactions	22	-0.748922	-1.55254	0.0034075	0.0390637	0.0342498	551	tags=68%, list=11%, signal=61%	12305/12830/12827/12826/18214/14268/14173/15529/12843/12832/12831/53867/12842/12825/12814
R-MMU-418594	G alpha (i) signalling events	42	-0.667597	-1.44181	0.00349965	0.0390637	0.0342498	1129	tags=55%, list=22%, signal=43%	14745/13610/14697/66066/19085/67839/14672/71729/14696/19736/11512/54393/18573/12061/14677/12765/18798/13051/20315/30878/12062/18619/432530
R-MMU-3000178	ECM proteoglycans	21	-0.747335	-1.54183	0.00381373	0.0414492	0.0363414	699	tags=62%, list=13%, signal=54%	12833/12111/12834/14268/13179/21923/20692/12843/12832/12831/53867/12842/12825

## Sheet: 1C
ID	Description	setSize	enrichmentScore	NES	pvalue	p.adjust	qvalue	rank	leading_edge	core_enrichment
R-MMU-168249	Innate Immune System	495	0.542875	1.42885	1.02422e-15	4.30174e-13	3.88127e-13	1482	tags=50%, list=28%, signal=40%	54123/14276/13586/232413/14990/14289/56619/12491/12504/110557/56743/20310/18173/17079/212032/15018/15951/56318/12266/24110/19204/100040462/57349/74096/16797/13058/93725/17474/433375/16411/17972/76884/15015/434341/240354/217304/12267/83433/24088/15040/12514/14972/16912/15007/15162/630294/16790/83382/226695/13038/64138/20112/20201/13057/105855/15039/66824/170743/15006/56620/13040/93719/12362/18600/…
R-MMU-6798695	Neutrophil degranulation	292	0.562354	1.46573	1.08664e-11	2.28195e-09	2.0589e-09	1445	tags=54%, list=27%, signal=42%	14276/13586/232413/14990/14289/12491/110557/20310/18173/212032/15018/15951/56318/12266/19204/100040462/57349/74096/13058/93725/17474/433375/16411/15015/12267/24088/15040/12514/14972/15007/630294/16790/83382/226695/64138/20201/13057/105855/15039/66824/15006/56620/13040/93719/18600/14319/16819/12010/21938/69550/52855/14293/381308/16408/330122/56615/19156/19261/16498/11975/13587/67689/16592/13014/11…
R-MMU-198933	Immunoregulatory interactions between a Lymphoid and a non-Lymphoid cell	38	0.776415	1.85247	5.04467e-09	7.06254e-07	6.37222e-07	759	tags=79%, list=14%, signal=68%	16421/14990/110557/224840/75345/15018/12266/30925/15015/217304/83433/15040/12483/14972/20612/15007/630294/83382/15039/15006/12010/52855/16408/140497/16401/14991/16414/231805/217303/12479
R-MMU-372790	Signaling by GPCR	138	0.582991	1.4863	3.32544e-07	3.49171e-05	3.15042e-05	1294	tags=52%, list=25%, signal=40%	14289/20304/50778/20310/54199/12266/19204/57349/58182/231871/14744/109648/23945/20302/12267/13733/20308/20112/12774/18755/19222/19735/14293/330122/319430/19156/51791/29863/15199/76192/12229/22324/12768/320207/320129/14676/227288/54598/20311/30955/16952/14710/18796/18753/104709/106512/104418/19088/224014/14747/20303/277360/216869/233079/12273/20299/73341/20111/107221/12802/14784/71704/109689/10993…
R-MMU-388396	GPCR downstream signalling	128	0.57836	1.47101	7.19457e-07	6.04344e-05	5.45273e-05	1294	tags=52%, list=25%, signal=40%	14289/20304/50778/20310/12266/19204/57349/58182/231871/14744/109648/23945/12267/20308/20112/12774/18755/19222/19735/14293/330122/19156/51791/29863/15199/76192/12229/22324/12768/320207/320129/14676/227288/54598/20311/30955/16952/14710/18796/18753/104709/106512/104418/19088/224014/20303/277360/216869/233079/12273/73341/20111/107221/12802/14784/71704/109689/109934/140795/12767/57257/11513/19219/6610…
R-MMU-1280218	Adaptive Immune System	270	0.509626	1.32552	3.6984e-06	0.000258888	0.000233583	1198	tags=36%, list=23%, signal=30%	16421/14990/12491/12504/110557/224840/75345/15018/17060/12266/16797/13058/30925/17972/15015/240354/217304/83433/15040/12483/14972/20612/83490/16912/15007/630294/18751/83382/18037/13038/60533/13057/21354/74153/15039/15006/28105/13040/12010/16913/14129/20963/380928/17970/52855/65255/16408/26410/67138/140497/65972/16401/15170/14991/12229/12524/13030/22436/22324/13039/16414/21356/74244/13036/231805/1…
R-MMU-1236975	Antigen processing-Cross presentation	49	0.669848	1.6252	8.54482e-06	0.000512689	0.000462577	593	tags=45%, list=11%, signal=40%	14990/12491/110557/15018/13058/17972/15015/15040/14972/16912/15007/630294/13057/21354/15039/15006/12010/16913/14129/17970/14991/21356
R-MMU-983170	Antigen Presentation: Folding, assembly and peptide loading of class I MHC	21	0.776306	1.76126	1.35914e-05	0.00071355	0.000643804	593	tags=67%, list=11%, signal=59%	14990/110557/15018/15015/15040/14972/15007/630294/21354/15039/15006/12010/14991/21356
R-MMU-1236974	ER-Phagosome pathway	19	0.79432	1.78389	2.11958e-05	0.000989138	0.000892455	593	tags=74%, list=11%, signal=66%	14990/110557/15018/15015/15040/14972/15007/630294/21354/15039/15006/12010/14991/21356
R-MMU-500792	GPCR ligand binding	60	0.625845	1.536	2.77854e-05	0.00116699	0.00105292	1294	tags=63%, list=25%, signal=48%	14289/20304/20310/54199/12266/19204/57349/58182/14744/109648/20302/12267/13733/20308/12774/19222/14293/330122/319430/19156/15199/227288/54598/20311/16952/14710/14747/20303/233079/12273/20299/12802/140795/12767/19219/66102/18442/12424
R-MMU-375276	Peptide ligand-binding receptors	35	0.684081	1.62287	6.0364e-05	0.00230481	0.00207952	914	tags=66%, list=17%, signal=55%	14289/20304/20310/54199/12266/57349/58182/109648/20302/12267/20308/12774/14293/330122/319430/19156/15199/227288/20311/16952/20303/12273/20299
R-MMU-373076	Class A/1 (Rhodopsin-like receptors)	52	0.632246	1.53866	6.82482e-05	0.00238869	0.00215521	1294	tags=67%, list=25%, signal=51%	14289/20304/20310/54199/12266/19204/57349/58182/14744/109648/20302/12267/20308/12774/19222/14293/330122/319430/19156/15199/227288/20311/16952/14747/20303/233079/12273/20299/12802/140795/12767/19219/66102/18442/12424
R-MMU-72613	Eukaryotic Translation Initiation	21	-0.507807	-1.91925	0.000131485	0.00371381	0.0033508	2607	tags=100%, list=49%, signal=51%	13682/13681/73830/19944/226982/100042807/18458/19981/65019/66085/26905/110954/98221/67671/13684/19941/19946/75617/57808/20090
R-MMU-72737	Cap-dependent Translation Initiation	21	-0.507807	-1.91925	0.000131485	0.00371381	0.0033508	2607	tags=100%, list=49%, signal=51%	13682/13681/73830/19944/226982/100042807/18458/19981/65019/66085/26905/110954/98221/67671/13684/19941/19946/75617/57808/20090
R-MMU-1280215	Cytokine Signaling in Immune system	172	0.513104	1.31756	0.000132636	0.00371381	0.0033508	1456	tags=42%, list=28%, signal=32%	21926/16181/12504/50498/16197/17858/24110/16186/50931/231655/434341/16175/16912/15162/12985/20112/74153/12362/16913/20963/21938/16157/217069/26410/100038882/12983/15170/16162/16154/22324/21944/12978/69583/11596/20491/73914/20908/74769/19229/18753/211550/213208/102626/19188/16391/21934/12402/19171/20111/20911/19186/16151/14784/56791/21682/14281/56480/17096/53380/19698/54721/108960/19246/11796/6914…
R-MMU-156827	L13a-mediated translational silencing of Ceruloplasmin expression	20	-0.50771	-1.98177	0.000228857	0.00533999	0.00481803	2607	tags=100%, list=49%, signal=51%	13682/13681/73830/19944/100042807/18458/19981/65019/66085/26905/110954/98221/67671/13684/19941/19946/75617/57808/20090
R-MMU-72706	GTP hydrolysis and joining of the 60S ribosomal subunit	20	-0.50771	-1.98177	0.000228857	0.00533999	0.00481803	2607	tags=100%, list=49%, signal=51%	13682/13681/73830/19944/226982/100042807/19981/65019/66085/26905/110954/98221/67671/13684/19941/19946/75617/57808/20090
R-MMU-382551	Transport of small molecules	224	0.493932	1.2787	0.000205188	0.00533999	0.00481803	1628	tags=48%, list=31%, signal=35%	16956/18173/11812/30805/72472/20190/16889/15368/27416/11816/22259/68279/16912/110895/26570/65221/14319/11966/16819/68428/214922/16913/101488/26457/242341/26373/11975/50934/12351/320024/227659/232975/22368/56774/20393/226999/215113/226844/66335/26874/22782/20652/14226/14710/233979/72027/64008/27060/100017/11973/231549/67963/63959/241633/19188/19088/171166/74772/320718/266690/11984/11964/236727/171…
R-MMU-927802	Nonsense-Mediated Decay (NMD)	19	-0.507613	-1.95602	0.000289993	0.00608986	0.00549461	2607	tags=100%, list=49%, signal=51%	51792/233789/71997/19944/18458/19981/65019/192160/19052/74133/110954/67671/19941/19946/75617/68134/57808/20090
R-MMU-975957	Nonsense Mediated Decay (NMD) enhanced by the Exon Junction Complex (EJC)	19	-0.507613	-1.95602	0.000289993	0.00608986	0.00549461	2607	tags=100%, list=49%, signal=51%	51792/233789/71997/19944/18458/19981/65019/192160/19052/74133/110954/67671/19941/19946/75617/68134/57808/20090
R-MMU-418594	G alpha (i) signalling events	61	0.597094	1.4671	0.000330378	0.00660756	0.00596171	1242	tags=52%, list=24%, signal=41%	14289/20304/50778/20310/12266/57349/109648/12267/20308/12774/14293/330122/19156/51791/15199/12768/14676/227288/20311/16952/14710/18796/18753/106512/19088/20303/12273/12802/140795/12767/11513/66102
R-MMU-189445	Metabolism of porphyrins	16	0.772937	1.70181	0.000380012	0.00725478	0.00654567	656	tags=50%, list=12%, signal=44%	14859/11655/233016/15368/14080/101488/226844/109778
R-MMU-2172127	DAP12 interactions	18	0.733981	1.64011	0.000622082	0.0113598	0.0102494	1133	tags=78%, list=21%, signal=61%	16797/217304/83433/12010/20963/19261/12229/22177/381484/16822/74769/14784/234779/57257
R-MMU-72689	Formation of a pool of free 40S subunits	15	-0.507227	-1.81653	0.00171469	0.0291469	0.0262979	2607	tags=100%, list=49%, signal=51%	73830/19944/100042807/19981/65019/66085/110954/98221/67671/19941/19946/75617/57808/20090
R-MMU-114604	GPVI-mediated activation cascade	22	0.690978	1.57556	0.00180433	0.0291469	0.0262979	1182	tags=68%, list=22%, signal=53%	16797/20963/15170/14127/22324/320207/19354/30955/16822/74769/104709/56760/234779/57257/17096
R-MMU-416476	G alpha (q) signalling events	48	0.595997	1.44398	0.00179982	0.0291469	0.0262979	980	tags=48%, list=19%, signal=39%	14289/50778/19204/58182/231871/14744/23945/20308/20112/18755/19735/76192/12229/14676/16952/14710/18796/18753/104418/233079/20111/107221/14784
R-MMU-1222556	ROS and RNS production in phagocytes	23	0.679619	1.55695	0.00200321	0.031161	0.0281152	1705	tags=100%, list=32%, signal=68%	18173/74096/13058/17972/13057/11966/17970/242341/11975/19354/66335/27060/11973/11984/11964/114143/11974/11972/108664/17969/66290/66144/73834
R-MMU-73856	RNA Polymerase II Transcription Termination	22	-0.428871	-1.67864	0.0022469	0.0337034	0.0304091	3022	tags=100%, list=57%, signal=43%	116748/64340/98985/94230/107829/54451/74737/51796/233073/192160/73826/432508/71713/20384/386612/269061/74320/51786/68134/54188/53817
R-MMU-72187	mRNA 3'-end processing	21	-0.428789	-1.6206	0.00296298	0.0429121	0.0387177	3022	tags=100%, list=57%, signal=43%	64340/98985/94230/107829/54451/74737/51796/233073/192160/73826/432508/71713/20384/386612/269061/74320/51786/68134/54188/53817
R-MMU-449147	Signaling by Interleukins	126	0.500386	1.27187	0.00339966	0.0475952	0.0429431	1434	tags=42%, list=27%, signal=31%	16181/12504/50498/16197/24110/16186/50931/434341/16175/16912/15162/20112/12362/16913/20963/16157/26410/12983/15170/16162/16154/22324/12978/11596/73914/20908/74769/19229/211550/213208/102626/19188/12402/19171/20111/20911/19186/16151/14784/21682/14281/56480/17096/53380/54721/108960/69146/16170/16331/19175/12370/16168/110651

## Sheet: 1D
ID	Description	setSize	enrichmentScore	NES	pvalue	p.adjust	qvalue	rank	leading_edge	core_enrichment
GO:0048002	antigen processing and presentation of peptide antigen	50	0.811967	2.80458	1e-10	5.33776e-09	3.79162e-09	1276	tags=76%, list=12%, signal=67%	14990/110557/18173/15018/15042/73149/269799/26888/14960/15015/83433/15040/14972/15007/630294/15024/14964/21354/15039/66824/15006/13040/12010/14129/65972/14127/14991/13039/54445/21356/14969/14131/14999/16149/14961/21355/15216/14998
GO:0019882	antigen processing and presentation	86	0.72988	2.75703	1e-10	5.33776e-09	3.79162e-09	1338	tags=64%, list=13%, signal=56%	14990/110557/224840/18173/22040/15018/15042/73149/269799/26888/14960/15015/83433/15040/12514/14972/16912/15007/630294/15024/14964/21354/15039/66824/15006/13040/12010/16913/14129/19156/65972/14127/14991/13039/54445/21356/14969/14131/22376/14999/16149/12479/19188/14961/19186/545030/21355/14190/19698/67844/235442/15216/14998/14466/246256
GO:0035456	response to interferon-beta	47	0.790099	2.69689	1e-10	5.33776e-09	3.79162e-09	1018	tags=64%, list=10%, signal=58%	623121/102639543/16365/15959/23960/236312/246730/22040/100702/15951/15950/15957/100040462/432555/226691/327959/226695/240327/114643/69550/381308/20846/56489/383619/229900/667214/55932/15953/16145/14469
GO:0035458	cellular response to interferon-beta	40	0.822334	2.69546	1e-10	5.33776e-09	3.79162e-09	1018	tags=68%, list=10%, signal=61%	623121/102639543/16365/15959/23960/236312/246730/22040/100702/15951/15950/15957/100040462/432555/226691/226695/240327/114643/381308/20846/383619/229900/667214/55932/15953/16145/14469
GO:0002474	antigen processing and presentation of peptide antigen via MHC class I	34	0.84491	2.66184	1e-10	5.33776e-09	3.79162e-09	659	tags=71%, list=6%, signal=66%	14990/110557/15018/15042/73149/269799/26888/15015/15040/14972/15007/630294/15024/14964/21354/15039/15006/12010/14129/65972/14127/14991/21356/14131
GO:0045088	regulation of innate immune response	167	0.649679	2.65916	1e-10	5.33776e-09	3.79162e-09	1463	tags=52%, list=14%, signal=46%	102639543/246727/54123/16365/74748/83408/23960/236312/17381/246730/80861/22040/15951/15950/12266/100040462/30925/20128/226691/17916/434341/229898/11816/98999/83433/24088/226695/268857/209387/21354/66824/19016/114643/56620/100340/20963/381308/20375/100038882/20847/170744/11501/56489/547253/14991/383619/22177/22324/12768/56644/93694/231712/73914/58203/21929/268973/104709/56045/16149/20821/56417/168…
GO:0001909	leukocyte mediated cytotoxicity	91	0.690709	2.63517	1e-10	5.33776e-09	3.79162e-09	1463	tags=60%, list=14%, signal=52%	14990/83408/56792/110557/16197/15018/15042/18477/30925/15015/14939/15040/14972/15007/630294/15024/14964/105855/21354/15039/15006/12010/14129/20375/15170/14991/22177/22324/93694/70450/11596/20311/13036/69582/14131/12721/17101/104709/12479/19264/18439/16859/216869/20911/16409/21355/54725/16783/171285/12481/26365/53331/67166/17969/26904
GO:0030198	extracellular matrix organization	192	-0.726652	-2.62387	1e-10	5.33776e-09	3.79162e-09	1245	tags=54%, list=12%, signal=49%	17181/114249/17388/14042/18595/241226/26561/23871/100952/17392/14083/16412/12051/104009/19288/11785/16007/18451/12305/18858/12830/17395/226519/17127/13110/102693/57764/11568/54156/208177/219151/12819/237759/14219/23794/58859/15530/216725/320078/11504/12827/17385/12826/14114/18214/16779/16950/17390/21808/14758/69538/16949/15227/56401/108153/14268/12822/14086/108154/14238/66180/17880/18073/70779/12…
GO:0043062	extracellular structure organization	192	-0.726652	-2.62387	1e-10	5.33776e-09	3.79162e-09	1245	tags=54%, list=12%, signal=49%	17181/114249/17388/14042/18595/241226/26561/23871/100952/17392/14083/16412/12051/104009/19288/11785/16007/18451/12305/18858/12830/17395/226519/17127/13110/102693/57764/11568/54156/208177/219151/12819/237759/14219/23794/58859/15530/216725/320078/11504/12827/17385/12826/14114/18214/16779/16950/17390/21808/14758/69538/16949/15227/56401/108153/14268/12822/14086/108154/14238/66180/17880/18073/70779/12…
GO:0045229	external encapsulating structure organization	192	-0.726652	-2.62387	1e-10	5.33776e-09	3.79162e-09	1245	tags=54%, list=12%, signal=49%	17181/114249/17388/14042/18595/241226/26561/23871/100952/17392/14083/16412/12051/104009/19288/11785/16007/18451/12305/18858/12830/17395/226519/17127/13110/102693/57764/11568/54156/208177/219151/12819/237759/14219/23794/58859/15530/216725/320078/11504/12827/17385/12826/14114/18214/16779/16950/17390/21808/14758/69538/16949/15227/56401/108153/14268/12822/14086/108154/14238/66180/17880/18073/70779/12…
GO:0031341	regulation of cell killing	76	0.707507	2.61677	1e-10	5.33776e-09	3.79162e-09	1154	tags=55%, list=11%, signal=50%	11801/14990/83408/56792/110557/16197/15018/15042/12266/30925/15015/15040/14972/15007/630294/15024/14964/105855/21354/15039/15006/12010/20963/20375/14991/22177/22324/56644/93694/11596/20311/104709/12479/19264/18439/16859/216869/16409/21355/54725/16783/171285
GO:0050778	positive regulation of immune response	343	0.58409	2.59901	1e-10	5.33776e-09	3.79162e-09	1484	tags=45%, list=14%, signal=40%	102639543/54123/16365/11801/58185/14990/83408/14962/21926/14289/56792/236312/17381/12504/110557/56743/18173/22040/15018/15951/15042/15950/17060/12266/19204/100040462/30925/20128/16854/226691/50931/15015/434341/240354/229898/12267/98999/83433/12047/24088/15040/12483/14972/243910/15007/630294/18751/15024/107321/226695/60533/209387/14964/105855/15039/66824/15006/56620/16534/18755/12010/14129/20963/1…
GO:0002443	leukocyte mediated immunity	274	0.591963	2.59134	1e-10	5.33776e-09	3.79162e-09	1503	tags=47%, list=14%, signal=42%	54123/58185/14990/83408/21926/56792/110557/56743/224840/18173/22040/16197/15018/15042/12266/18477/19204/16797/30925/14347/14960/50931/15015/17916/240354/217304/15368/14939/83433/24088/15040/14972/12984/15007/630294/15024/14964/105855/21354/15039/15006/12010/14129/20963/21938/69550/20375/12983/12523/15170/14127/14991/12229/327957/22177/22324/380732/54445/53314/18733/19354/246177/619441/69583/93694…
GO:0002831	regulation of response to biotic stimulus	261	0.595448	2.58244	1e-10	5.33776e-09	3.79162e-09	1757	tags=48%, list=17%, signal=41%	102639543/246727/54123/16365/74748/83408/20304/23960/236312/17381/224840/246730/17079/80861/234311/22040/15951/15950/12266/100040462/12493/17472/30925/20128/226691/231655/17916/434341/229898/11816/98999/83433/24088/11847/226695/268857/60533/209387/13057/21354/66824/19016/114643/56620/100340/20963/381308/20375/100038882/12523/20847/17084/170744/20846/11501/56489/547253/14991/383619/327957/22177/22…
GO:0031343	positive regulation of cell killing	52	0.743336	2.56845	1e-10	5.33776e-09	3.79162e-09	1131	tags=60%, list=11%, signal=53%	11801/14990/83408/56792/110557/15018/15042/30925/15015/15040/14972/15007/630294/15024/14964/15039/15006/12010/20963/20375/14991/22177/22324/56644/12479/19264/18439/16409/21355/54725/16783
GO:0002449	lymphocyte mediated immunity	205	0.611794	2.56207	1e-10	5.33776e-09	3.79162e-09	1503	tags=47%, list=14%, signal=41%	54123/58185/14990/83408/21926/110557/224840/18173/22040/16197/15018/15042/12266/18477/30925/14347/14960/50931/15015/240354/14939/83433/15040/14972/12984/15007/630294/15024/14964/105855/21354/15039/15006/12010/14129/21938/12983/15170/14127/14991/12229/22324/54445/53314/18733/246177/619441/69583/93694/70450/11596/13036/14969/69582/14131/74048/22376/14999/27060/12721/17101/18753/104709/16182/16149/2…
GO:0002703	regulation of leukocyte mediated immunity	176	0.618606	2.55845	1e-10	5.33776e-09	3.79162e-09	1484	tags=49%, list=14%, signal=43%	58185/14990/83408/21926/56792/110557/16197/15018/15042/12266/19204/30925/14347/50931/15015/240354/15368/83433/24088/15040/14972/15007/630294/15024/14964/105855/21354/15039/15006/12010/14129/20963/21938/69550/20375/12523/15170/14127/14991/327957/22177/22324/19354/619441/69583/93694/70450/16414/11596/20311/14131/74048/22376/217303/104709/16182/213208/12479/19264/18439/74131/16859/216869/216799/2091…
GO:0001910	regulation of leukocyte mediated cytotoxicity	63	0.716053	2.55519	1e-10	5.33776e-09	3.79162e-09	1561	tags=67%, list=15%, signal=57%	14990/83408/56792/110557/16197/15018/15042/30925/15015/15040/14972/15007/630294/15024/14964/105855/21354/15039/15006/12010/20375/14991/22177/22324/93694/11596/20311/104709/12479/19264/18439/16859/216869/16409/21355/54725/16783/171285/26365/53331/26904/14825
GO:0045824	negative regulation of innate immune response	61	0.714776	2.52786	1e-10	5.33776e-09	3.79162e-09	1463	tags=59%, list=14%, signal=51%	102639543/246727/16365/74748/23960/17381/246730/80861/22040/15951/226691/434341/268857/21354/19016/114643/100340/100038882/20847/547253/12768/93694/231712/73914/21929/56045/20821/56417/16859/216869/21355/171285/26365/14824/64685/26904
GO:0002764	immune response-regulating signaling pathway	265	0.579436	2.52423	1e-10	5.33776e-09	3.79162e-09	1463	tags=45%, list=14%, signal=39%	246727/54123/16365/58185/14289/56792/56619/12491/23960/56743/224840/246730/17079/80861/234311/17060/20128/16854/17474/231655/240354/16364/12267/226421/83433/12047/24088/22259/12483/83490/243910/279572/18751/414084/107321/13057/105855/66824/170743/65221/114643/56620/100340/16534/18755/12362/20963/14293/21897/319430/71586/170744/15170/230787/14127/12229/12524/383619/327957/22177/56644/54445/246177/…
GO:0001906	cell killing	119	0.647294	2.52242	1e-10	5.33776e-09	3.79162e-09	1463	tags=55%, list=14%, signal=48%	11801/14990/83408/56792/110557/16197/15018/15042/12266/18477/57349/30925/16854/15015/14939/15040/14972/20307/15007/630294/15024/14964/105855/21354/15039/15006/12010/14129/20963/20375/15170/14991/22177/22324/56644/93694/70450/11596/20311/13036/69582/17110/14131/17105/12721/17101/104709/12479/19264/18439/16859/216869/20299/20911/16409/21355/54725/16783/171285/12481/26365/53331/67166/17969/26904
GO:0002706	regulation of lymphocyte mediated immunity	125	0.642521	2.52065	1e-10	5.33776e-09	3.79162e-09	1484	tags=49%, list=14%, signal=42%	58185/14990/83408/21926/110557/16197/15018/15042/12266/30925/14347/50931/15015/240354/83433/15040/14972/15007/630294/15024/14964/105855/21354/15039/15006/12010/14129/21938/15170/14127/14991/22324/619441/69583/93694/11596/14131/74048/22376/104709/16182/213208/12479/19264/18439/74131/16859/216869/216799/329260/21355/54725/16783/171285/15216/26365/53331/14728/100561/26904/21803
GO:0051216	cartilage development	124	-0.726788	-2.5135	1e-10	5.33776e-09	3.79162e-09	1068	tags=44%, list=10%, signal=40%	11749/214855/15364/76566/16007/213053/208647/12166/17127/21825/269941/58250/216616/14219/19411/15530/21417/12111/218772/20378/18933/18133/15410/21827/21808/14182/26564/20613/18028/108153/14173/12160/14634/15400/234356/12153/67216/373864/17242/23967/18295/15402/240725/12406/22418/216795/19228/239337/12842/17313/94352/22402/12825/12006/12814
GO:0060485	mesenchyme development	190	-0.683963	-2.4671	1e-10	5.33776e-09	3.79162e-09	1474	tags=46%, list=14%, signal=40%	192176/11477/72345/12192/23892/80294/214968/15182/19878/14042/114774/16449/21844/11749/20346/384009/20361/22339/80288/97064/15364/76566/24064/20350/629378/12166/226778/69601/15205/20474/17127/102693/21825/71228/50884/208177/71878/20353/66515/20377/22601/20378/246154/24063/16950/21808/17999/14182/21676/13641/22409/18132/71461/20613/21386/15227/22411/21677/319757/20348/218952/14268/14609/12160/7574…
GO:0002250	adaptive immune response	281	0.566044	2.45735	1e-10	5.33776e-09	3.79162e-09	1503	tags=46%, list=14%, signal=40%	54123/58185/14990/83408/21926/12504/110557/17085/56743/224840/75345/18173/22040/16197/15018/15042/12266/16797/16068/30925/26888/14347/17474/14960/50931/15015/240354/14939/16364/12267/83433/11847/15040/68279/14972/243910/12984/15007/13733/630294/18751/15024/60533/14964/105855/21354/15039/66824/15006/56620/12010/14129/20963/21938/12983/12523/15170/14127/14991/12229/12524/54445/53314/18733/246177/61…
GO:0032479	regulation of type I interferon production	86	0.650257	2.45627	1e-10	5.33776e-09	3.79162e-09	1757	tags=45%, list=17%, signal=38%	246727/54123/16365/246728/23960/17381/246730/80861/22040/17472/27056/24088/268857/66824/170743/114643/20963/100038882/19261/71586/170744/15900/20846/12475/19696/214763/234779/56480/171285/19698/242691/64685/21898/142980/11793/228607/67526/78781/71956
GO:0002221	pattern recognition receptor signaling pathway	142	0.615121	2.45527	1e-10	5.33776e-09	3.79162e-09	1778	tags=51%, list=17%, signal=43%	246727/54123/16365/58185/56619/12491/23960/224840/246730/17079/80861/234311/20128/231655/16364/226421/83433/24088/22259/83490/279572/414084/13057/66824/170743/65221/114643/100340/12362/21897/71586/170744/12524/383619/327957/56644/54445/73914/21899/21929/217303/18081/211550/102626/57783/16859/216869/233079/216799/70110/16145/12475/234779/171285/17096/246746/242691/108960/64685/21898/142980/110651/…
GO:0002062	chondrocyte differentiation	73	-0.766482	-2.45292	1e-10	5.33776e-09	3.79162e-09	1068	tags=48%, list=10%, signal=43%	11749/214855/15364/76566/213053/208647/12166/17127/269941/58250/216616/14219/19411/15530/218772/18133/14182/26564/18028/108153/14634/67216/373864/17242/23967/240725/12406/216795/19228/239337/94352/22402/12825/12006/12814
GO:0002833	positive regulation of response to biotic stimulus	129	0.623623	2.44391	1e-10	5.33776e-09	3.79162e-09	1748	tags=53%, list=17%, signal=44%	102639543/54123/16365/83408/236312/17381/17079/80861/234311/15951/15950/100040462/30925/20128/226691/231655/434341/229898/98999/24088/226695/60533/209387/13057/66824/56620/20963/381308/20375/17084/170744/11501/56489/14991/383619/327957/22177/22324/56644/58203/268973/16149/16859/233079/70110/16145/214763/234779/54725/16783/56480/332579/171285/76681/80285/22038/14824/64685/21898/319236/100561/26904…
GO:0032606	type I interferon production	90	0.641387	2.43442	1e-10	5.33776e-09	3.79162e-09	1757	tags=44%, list=17%, signal=37%	246727/54123/16365/246728/23960/17381/246730/80861/22040/17472/27056/24088/268857/66824/170743/114643/20963/100038882/19261/71586/170744/15900/20846/16391/12475/19696/214763/234779/56480/171285/19698/242691/64685/21898/142980/11793/228607/67526/78781/71956
GO:0048762	mesenchymal cell differentiation	160	-0.678547	-2.42969	1e-10	5.33776e-09	3.79162e-09	1551	tags=46%, list=15%, signal=40%	21849/17131/192176/11477/72345/23892/80294/214968/15182/19878/14042/114774/16449/21844/11749/20346/384009/20361/22339/80288/97064/15364/76566/24064/20350/629378/12166/226778/69601/15205/17127/102693/71228/208177/71878/20353/66515/20377/20378/246154/24063/16950/21808/14182/13641/22409/18132/20613/21386/22411/319757/20348/218952/14268/14609/75745/20666/12558/21804/17242/21809/16193/108151/23967/680…
GO:0030199	collagen fibril organization	43	-0.822527	-2.42418	1e-10	5.33776e-09	3.79162e-09	706	tags=72%, list=7%, signal=68%	23892/56693/14042/100952/18451/11568/58859/216725/17385/18214/16950/21808/16949/56401/108153/66180/67573/69675/14230/12818/16948/12406/195209/12843/12832/12831/239337/12842/94352/12825/12814
GO:0002460	adaptive immune response based on somatic recombination of immune receptors built from immunoglobulin superfamily domains	228	0.567808	2.42382	1e-10	5.33776e-09	3.79162e-09	1503	tags=44%, list=14%, signal=39%	54123/58185/14990/83408/21926/12504/110557/17085/224840/18173/22040/16197/15018/15042/12266/16068/30925/14347/14960/50931/15015/240354/14939/16364/12267/83433/15040/14972/243910/12984/15007/630294/15024/60533/14964/105855/15039/15006/56620/12010/14129/21938/12983/15170/14127/14991/12229/54445/53314/18733/246177/619441/69583/70450/11596/13036/14969/16952/11491/14131/74048/22376/14999/21929/27060/1…
GO:0045089	positive regulation of innate immune response	98	0.637826	2.42326	1e-10	5.33776e-09	3.79162e-09	1463	tags=53%, list=14%, signal=46%	102639543/54123/83408/236312/17381/15951/15950/100040462/30925/20128/226691/434341/229898/98999/24088/226695/209387/66824/56620/20963/381308/20375/170744/11501/56489/14991/383619/22177/22324/56644/58203/268973/16149/16859/233079/70110/16145/214763/234779/54725/16783/56480/332579/171285/76681/80285/22038/64685/21898/319236/100561/26904
GO:0002824	positive regulation of adaptive immune response based on somatic recombination of immune receptors built from immunoglobulin superfamily domains	90	0.637481	2.41959	1e-10	5.33776e-09	3.79162e-09	1276	tags=49%, list=12%, signal=43%	58185/14990/83408/21926/12504/110557/18173/15018/15042/12266/50931/15015/240354/83433/15040/14972/243910/15007/630294/15024/60533/14964/15039/15006/56620/12010/14129/14127/14991/619441/69583/14131/16182/12479/19264/18439/74131/14961/216799/329260/21355/332579/54721/14998
GO:0002705	positive regulation of leukocyte mediated immunity	103	0.632711	2.41272	1e-10	5.33776e-09	3.79162e-09	1131	tags=45%, list=11%, signal=40%	58185/14990/83408/21926/56792/110557/15018/15042/12266/19204/30925/15015/240354/83433/15040/14972/15007/630294/15024/14964/15039/15006/12010/14129/20375/14127/14991/327957/22177/22324/619441/69583/16414/14131/16182/12479/19264/18439/74131/216799/16409/329260/21355/234779/54725/16783
GO:0048706	embryonic skeletal system development	70	-0.754927	-2.41253	1e-10	5.33776e-09	3.79162e-09	764	tags=41%, list=7%, signal=39%	20474/17127/11480/270685/18514/58250/22158/15530/21417/18933/15410/21808/17240/14451/20666/14634/15400/103889/21809/23967/15402/240725/22418/216795/15401/13617/12842/18552/12814
GO:0002252	immune effector process	418	0.525091	2.40313	1e-10	5.33776e-09	3.79162e-09	1503	tags=43%, list=14%, signal=38%	54123/11801/58185/74748/14990/83408/14962/21926/56792/56619/12491/110557/17085/56743/224840/18173/17079/80861/234311/22040/16197/15018/15042/12266/18477/19204/16797/12493/30925/14347/16854/17474/14960/50931/15015/17916/240354/217304/15368/14939/16364/83433/24088/15040/12483/14972/243910/12984/15007/630294/15024/14964/105855/21354/15039/66824/170743/15006/12362/12010/14129/20963/21938/69550/16408/…
GO:0002224	toll-like receptor signaling pathway	97	0.632237	2.39944	1e-10	5.33776e-09	3.79162e-09	1778	tags=54%, list=17%, signal=45%	54123/16365/58185/12491/23960/224840/246730/17079/20128/16364/226421/83433/24088/22259/83490/279572/414084/13057/170743/114643/100340/21897/170744/12524/327957/54445/73914/21899/21929/217303/18081/102626/57783/16859/216869/70110/12475/234779/171285/17096/246746/108960/64685/21898/142980/110651/100561/66166/17087/17164/216190/71268
GO:0002821	positive regulation of adaptive immune response	96	0.631561	2.38948	1e-10	5.33776e-09	3.79162e-09	1276	tags=48%, list=12%, signal=42%	58185/14990/83408/21926/12504/110557/18173/15018/15042/12266/50931/15015/240354/83433/15040/14972/243910/15007/630294/15024/60533/14964/15039/66824/15006/56620/12010/14129/14127/14991/619441/69583/14131/16182/16149/12479/19264/18439/74131/14961/216799/329260/21355/332579/54721/14998
GO:0048562	embryonic organ morphogenesis	156	-0.663478	-2.37602	1e-10	5.33776e-09	3.79162e-09	1200	tags=37%, list=11%, signal=33%	18595/241226/18764/110279/76365/110796/24064/14368/15205/20474/17127/270685/50884/58250/22158/19411/15530/21417/218772/13844/22601/20378/18933/15410/21808/14182/14365/26564/21676/71461/21386/15227/22411/21677/16206/319757/17240/14609/14451/14238/20666/320398/14634/15400/21385/103889/21809/23967/15402/57265/50530/22418/216795/15401/13617/19378/68588/12814
GO:0002456	T cell mediated immunity	93	0.624352	2.36554	1e-10	5.33776e-09	3.79162e-09	1503	tags=51%, list=14%, signal=44%	58185/14990/110557/224840/18173/22040/16197/15018/15042/14347/15015/240354/14939/15040/14972/15007/630294/15024/14964/105855/15039/15006/12010/21938/14991/54445/246177/11596/13036/74048/22376/17101/16182/213208/12479/19264/18439/74131/216799/329260/21355/15216/14466/53331/14728/57914/15894
GO:0002819	regulation of adaptive immune response	149	0.58811	2.36342	1e-10	5.33776e-09	3.79162e-09	1484	tags=46%, list=14%, signal=40%	54123/58185/14990/83408/21926/12504/110557/18173/16197/15018/15042/12266/14347/50931/15015/240354/83433/15040/14972/243910/15007/630294/15024/60533/14964/105855/15039/66824/15006/56620/12010/14129/21938/15170/14127/14991/619441/69583/11596/12506/16952/14131/74048/22376/21929/16182/16149/213208/12479/19264/18439/74131/14961/216799/329260/21355/332579/171285/11513/54721/15216/14998/15284/53331/1472…
GO:0009617	response to bacterium	417	0.516146	2.36088	1e-10	5.33776e-09	3.79162e-09	1434	tags=42%, list=14%, signal=38%	246727/20558/16365/13586/74748/246728/22169/15959/14962/21926/56792/56619/20304/12491/16956/23960/50778/12504/631323/23833/246730/20310/18173/17079/80861/626578/16197/17858/100702/15951/15957/12266/24110/19204/100040462/57349/17472/20128/93725/17474/109648/76074/50931/17916/434341/240354/217304/27056/11770/229898/16175/20556/98999/83433/24088/11847/12514/22259/14972/16912/236573/15162/110454/4140…
GO:0002486	antigen processing and presentation of endogenous peptide antigen via MHC class I via ER pathway, TAP-independent	14	0.953759	2.3574	1e-10	5.33776e-09	3.79162e-09	498	tags=100%, list=5%, signal=95%	14990/110557/15018/15042/15015/15040/14972/15007/630294/15024/14964/15039/15006/14991
GO:0002697	regulation of immune effector process	274	0.538211	2.35604	1e-10	5.33776e-09	3.79162e-09	1484	tags=45%, list=14%, signal=39%	11801/58185/74748/14990/83408/14962/21926/56792/12491/110557/80861/234311/22040/16197/15018/15042/12266/19204/12493/30925/14347/16854/50931/15015/240354/15368/83433/24088/15040/12483/14972/243910/15007/630294/15024/14964/105855/21354/15039/66824/170743/15006/12362/12010/14129/20963/21938/69550/20375/12523/11433/15170/14127/14991/12524/327957/22177/22324/19354/619441/69583/93694/70450/16414/11596/…
GO:0002253	activation of immune response	189	0.565799	2.35251	1e-10	5.33776e-09	3.79162e-09	1422	tags=44%, list=14%, signal=39%	102639543/11801/14962/14289/56792/236312/56743/22040/15951/15950/17060/12266/100040462/20128/16854/226691/240354/12267/98999/83433/12047/24088/12483/243910/18751/107321/226695/209387/105855/66824/56620/16534/18755/20963/14293/381308/319430/15170/230787/14127/12229/383619/22177/56644/246177/16822/58203/217303/19165/268973/224860/226422/19264/104418/14747/239743/233079/12273/108723/16151/23880/7403…
GO:0042742	defense response to bacterium	158	0.580691	2.35246	1e-10	5.33776e-09	3.79162e-09	1154	tags=47%, list=11%, signal=43%	246727/13586/74748/246728/21926/56619/12491/23960/12504/246730/18173/626578/16197/100702/17472/93725/17474/109648/76074/50931/17916/98999/83433/24088/11847/14972/236573/15162/672511/13057/66824/114643/93719/12362/16819/12010/14129/20963/100038882/17940/11433/13587/15900/17948/67701/14127/14991/17951/71648/21425/20311/17952/17476/17110/11491/17105/17101/18753/268973/229900/18439/20568/16859/106869…
GO:0034341	response to interferon-gamma	105	0.615362	2.34968	1e-10	5.33776e-09	3.79162e-09	1496	tags=49%, list=14%, signal=42%	16365/20304/18173/626578/100702/15018/17472/20684/14960/76074/434341/20302/229898/226421/24088/20307/236573/20308/14528/19016/12332/12362/69550/14026/19261/15900/20846/547253/14969/22376/19332/16149/20821/229900/20303/14961/20299/20911/55932/16145/53330/14469/69635/80285/22320/66102/171429/64685/21898/66713/54396
GO:0001837	epithelial to mesenchymal transition	112	-0.686083	-2.34623	1e-10	5.33776e-09	3.79162e-09	1551	tags=53%, list=15%, signal=45%	13138/13636/114716/15251/13805/192173/14183/21849/17131/192176/11477/23892/80294/15182/19878/114774/16449/21844/384009/22339/80288/97064/15364/76566/24064/629378/226778/69601/17127/102693/71228/208177/71878/66515/20377/246154/24063/16950/21808/14182/18132/20613/21386/22411/218952/14609/75745/21804/17242/21809/16193/68010/13837/22418/13617/12842/94352/15117/12006
GO:0002822	regulation of adaptive immune response based on somatic recombination of immune receptors built from immunoglobulin superfamily domains	137	0.590446	2.32912	1e-10	5.33776e-09	3.79162e-09	1484	tags=47%, list=14%, signal=41%	58185/14990/83408/21926/12504/110557/18173/16197/15018/15042/12266/14347/50931/15015/240354/83433/15040/14972/243910/15007/630294/15024/60533/14964/105855/15039/15006/56620/12010/14129/21938/15170/14127/14991/619441/69583/11596/16952/14131/74048/22376/21929/16182/213208/12479/19264/18439/74131/14961/216799/329260/21355/332579/171285/54721/15216/14998/15284/53331/14728/230738/100561/320795/21803
GO:0001501	skeletal system development	330	-0.612094	-2.32875	1e-10	5.33776e-09	3.79162e-09	1068	tags=32%, list=10%, signal=30%	11749/230103/214855/22339/18590/108655/15364/116701/76566/16007/213053/208647/12166/14672/19094/17395/20474/20677/19335/17127/11480/21825/270685/22761/18514/329628/269941/58250/22158/216616/14219/19411/20377/18596/15530/16590/21417/12111/218772/20378/18933/30953/18133/15410/18214/21827/17390/21808/14182/26564/231633/14561/59056/17268/20613/18028/21386/56401/108153/17240/14609/14451/14173/12160/20…
GO:0002274	myeloid leukocyte activation	170	0.564061	2.31373	1e-10	5.33776e-09	3.79162e-09	1484	tags=51%, list=14%, signal=44%	83408/21926/56792/20304/56743/18173/75766/22040/74481/17470/19204/16797/12493/17474/109648/17916/217304/15368/16364/83433/24088/22259/170741/217203/19267/66824/19016/12362/20963/21897/20375/12523/12606/74734/15170/14127/83924/22177/380732/53314/18733/94176/19354/70450/16414/11596/12506/16822/16952/14131/21899/217303/18753/12479/16859/59027/12273/20911/70110/14191/16409/84095/12802/14159/109934/12…
GO:0002009	morphogenesis of an epithelium	369	-0.60087	-2.31089	1e-10	5.33776e-09	3.79162e-09	1493	tags=37%, list=14%, signal=33%	55978/18763/21846/192176/104156/11477/236266/16202/23892/15220/16475/20971/15200/20460/240641/19878/114249/14042/18595/18764/16449/75605/27428/21687/20346/11535/76365/22339/18590/108655/226154/232906/15364/231214/24064/16007/12305/16001/12977/14362/14368/15205/237500/20474/20677/19335/226519/17127/22330/270685/57764/18514/12702/71228/50884/329628/208177/94275/22158/16878/20353/19411/12765/20377/9…
GO:0009615	response to virus	254	0.53405	2.30626	1e-10	5.33776e-09	3.79162e-09	1811	tags=41%, list=17%, signal=35%	102639543/246727/17857/54123/16365/58185/246728/15959/667370/21926/20304/23960/76933/17381/224840/246730/67775/80861/234311/276950/22040/17858/15951/15958/15957/23962/12493/17472/20128/16411/226691/231655/27056/98999/279572/94094/11810/209387/66824/170743/114643/12362/16819/69550/217069/100038882/71586/20847/170744/20846/56489/12524/383619/54445/70450/74244/225471/73914/58203/17101/56045/19264/20…
GO:0061448	connective tissue development	180	-0.641557	-2.30533	1e-10	5.33776e-09	3.79162e-09	1068	tags=35%, list=10%, signal=32%	11749/68427/13653/214855/15364/76566/16007/213053/208647/12166/12977/17127/21825/269941/58250/216616/14219/19411/18596/15530/21417/12111/218772/20378/18933/18133/15410/21827/21808/14182/26564/114679/20613/18028/108153/14173/12160/71785/14634/15400/234356/12153/67216/373864/17242/23967/18295/15402/16948/240725/12406/22418/216795/19228/12831/239337/12842/17313/94352/22402/12825/12006/12814
GO:0048705	skeletal system morphogenesis	136	-0.653125	-2.29696	1e-10	5.33776e-09	3.79162e-09	764	tags=44%, list=7%, signal=41%	13383/14183/232174/231070/17387/59035/17002/18763/23892/215418/21833/14042/18595/11749/22339/76566/20474/19335/17127/21825/270685/269941/58250/22158/14219/19411/20377/18596/15530/21417/218772/18933/30953/15410/21827/17390/21808/26564/231633/17240/14451/20666/14634/15400/234356/21387/20187/373864/103889/21809/23967/15402/12406/216795/15401/12842/15117/12825/12006/12814
GO:0051607	defense response to virus	214	0.543115	2.29463	1e-10	5.33776e-09	3.79162e-09	1811	tags=42%, list=17%, signal=36%	102639543/246727/17857/54123/16365/58185/246728/15959/667370/20304/23960/17381/224840/246730/67775/80861/234311/276950/22040/17858/15951/15958/15957/23962/12493/17472/20128/16411/226691/231655/27056/98999/94094/11810/209387/66824/170743/114643/12362/69550/217069/100038882/71586/20847/170744/20846/12524/383619/54445/70450/74244/225471/58203/17101/56045/19264/20821/229900/216799/209200/72536/27027/…
GO:0140546	defense response to symbiont	214	0.543115	2.29463	1e-10	5.33776e-09	3.79162e-09	1811	tags=42%, list=17%, signal=36%	102639543/246727/17857/54123/16365/58185/246728/15959/667370/20304/23960/17381/224840/246730/67775/80861/234311/276950/22040/17858/15951/15958/15957/23962/12493/17472/20128/16411/226691/231655/27056/98999/94094/11810/209387/66824/170743/114643/12362/69550/217069/100038882/71586/20847/170744/20846/12524/383619/54445/70450/74244/225471/58203/17101/56045/19264/20821/229900/216799/209200/72536/27027/…
GO:0090596	sensory organ morphogenesis	146	-0.644828	-2.28154	1e-10	5.33776e-09	3.79162e-09	1191	tags=36%, list=11%, signal=33%	241226/16449/110279/57810/76365/110796/22339/24064/269831/235542/14368/58998/20474/110380/19274/19411/244152/21417/218772/13844/20378/58235/18933/21838/14182/14365/26564/14107/14561/17268/71461/21386/16206/14451/14173/14238/20666/320398/14634/12837/21385/98733/23967/57265/12832/50530/22418/23965/12831/13617/12064/68588/12814
GO:0048729	tissue morphogenesis	419	-0.583248	-2.261	1e-10	5.33776e-09	3.79162e-09	1493	tags=36%, list=14%, signal=32%	55978/18763/21846/192176/104156/11477/13609/236266/16202/23892/15220/16475/20971/107765/15200/80294/20460/240641/110532/19878/114249/14042/18595/18764/16449/75605/27428/21687/20346/11535/107589/76365/22339/18590/108655/226154/77446/232906/15364/231214/24064/16007/12305/16001/12166/12977/14362/14368/15205/237500/20474/20677/19335/226519/17127/22330/68151/270685/57764/22761/18514/12702/71228/50884/…
GO:0048568	embryonic organ development	280	-0.600004	-2.25066	1e-10	5.33776e-09	3.79162e-09	1262	tags=33%, list=12%, signal=30%	13875/20460/15490/12981/18595/76457/241226/18764/110279/11535/76365/110796/22339/18590/231214/24064/16007/18799/12166/14368/15205/15903/73710/20474/22329/17127/270685/22761/18514/12702/50884/58250/22158/16878/13855/19411/18596/15530/16590/21417/218772/13844/22601/20378/18933/15410/72780/21808/14182/14365/71709/26564/21676/71461/20613/21386/15227/22411/21677/11486/16206/13649/319757/21678/17240/14…
GO:0002699	positive regulation of immune effector process	192	0.540256	2.24459	1e-10	5.33776e-09	3.79162e-09	1484	tags=45%, list=14%, signal=39%	58185/14990/83408/14962/21926/56792/12491/110557/80861/234311/15018/15042/12266/19204/12493/30925/15015/240354/15368/83433/24088/15040/14972/243910/15007/630294/15024/14964/15039/66824/170743/15006/12362/12010/14129/20963/20375/12523/15170/14127/14991/12524/327957/22177/22324/19354/619441/69583/70450/16414/16952/14131/14999/217303/16182/16149/12479/19264/18439/74131/233079/216799/20911/14191/1640…
GO:0007507	heart development	405	-0.578286	-2.23658	1e-10	5.33776e-09	3.79162e-09	1521	tags=35%, list=15%, signal=31%	17131/107817/55978/18763/21846/192176/54132/11477/13609/243743/67694/68861/12192/16202/23892/330171/234214/107765/11739/74123/74168/15182/20460/12421/15469/268697/14042/18595/13866/18764/16449/14936/100952/20564/21687/14013/16412/11535/76365/109676/12534/22339/108655/77446/116701/30794/231214/17691/215798/16007/12166/14672/19094/103213/110196/14362/17395/15205/15903/20677/22329/17127/21825/14465/…
GO:0048598	embryonic morphogenesis	374	-0.577069	-2.22375	1e-10	5.33776e-09	3.79162e-09	1404	tags=32%, list=13%, signal=29%	12192/50918/23892/20971/319520/80294/65964/74123/21423/15182/13875/20460/240641/19878/14042/18595/241226/18764/110279/27428/14013/11535/57810/76365/110796/232906/15364/231214/24064/16007/12166/14362/14368/15205/20474/20677/19335/22329/17127/11480/16402/102693/68151/270685/14465/18514/12702/50884/208177/58250/22158/20353/19411/20377/27494/15530/21417/12816/228839/218772/13844/22601/20378/18933/238…
GO:0060562	epithelial tube morphogenesis	249	-0.598847	-2.22147	1e-10	5.33776e-09	3.79162e-09	1491	tags=37%, list=14%, signal=32%	18763/21846/104156/11477/16202/23892/20971/20460/240641/19878/114249/14042/18595/18764/75605/27428/21687/11535/22339/108655/226154/232906/15364/231214/24064/12305/12977/14362/14368/15205/237500/20474/20677/19335/17127/270685/18514/71228/50884/329628/94275/22158/20353/19411/12765/20377/107515/22601/12826/24063/54485/50768/21808/13642/14365/21676/243362/18132/71461/21386/15227/21677/319757/20315/14…
GO:0007389	pattern specification process	218	-0.600739	-2.19868	1e-10	5.33776e-09	3.79162e-09	1213	tags=32%, list=12%, signal=29%	14042/18764/68897/27428/20346/17286/57810/76365/110796/231214/20350/20878/235542/12166/15205/19335/17127/11480/68151/18514/50884/72475/269941/22158/19411/20377/17965/21417/23893/17536/24063/54485/15410/14182/26564/13641/14561/17268/72507/20613/21386/15227/22411/68713/319757/20348/17240/14609/14451/14173/83675/12160/19876/14634/15400/11819/14313/21385/12153/103889/23967/15402/22418/15401/14734/136…
GO:0002366	leukocyte activation involved in immune response	186	0.521644	2.16158	1e-10	5.33776e-09	3.79162e-09	1503	tags=44%, list=14%, signal=38%	56619/17085/56743/18173/17079/22040/19204/16797/30925/16854/17474/50931/17916/240354/15368/16364/83433/243910/105855/66824/20963/16408/20375/12523/15900/15170/14127/14991/22177/380732/53314/94176/19354/619441/69583/70450/16414/16952/14999/21929/217303/12721/19229/19165/16182/18826/16149/224860/19264/16859/210293/20351/216799/20911/70110/14191/16409/84095/17305/14159/109934/234779/14190/16783/1712…
GO:0198738	cell-cell signaling by wnt	279	-0.569713	-2.13745	1e-10	5.33776e-09	3.79162e-09	1267	tags=34%, list=12%, signal=31%	13542/12443/13726/14183/13194/84035/229534/70122/12447/16825/11865/50523/14366/55978/18763/72345/16202/23892/15182/21833/14042/18764/21844/12316/13653/76365/80288/97064/226154/15364/14370/629378/64297/235542/227210/226778/14362/29811/14368/69601/20677/17127/21885/68151/328949/20377/244152/269424/107515/22601/20378/75723/72780/14365/56332/26564/50781/22409/207181/21983/71461/22411/13649/218952/172…
GO:0016055	Wnt signaling pathway	278	-0.569949	-2.13663	1e-10	5.33776e-09	3.79162e-09	1267	tags=35%, list=12%, signal=31%	13542/12443/13726/14183/13194/84035/229534/70122/12447/16825/11865/50523/14366/55978/18763/72345/16202/23892/15182/21833/14042/18764/21844/12316/13653/76365/80288/97064/226154/15364/14370/629378/64297/235542/227210/226778/14362/29811/14368/69601/20677/17127/21885/68151/328949/20377/244152/269424/107515/22601/20378/75723/72780/14365/56332/26564/50781/22409/207181/21983/71461/22411/13649/218952/172…
GO:0001655	urogenital system development	236	-0.577698	-2.13576	1e-10	5.33776e-09	3.79162e-09	1593	tags=41%, list=15%, signal=35%	327826/18027/18263/103468/17131/107817/55978/18763/53421/11477/72345/15201/16202/23892/114249/14042/18595/241226/18764/16449/21687/14013/13653/76365/22339/18590/97064/226154/231214/16001/108000/103213/17395/15205/15903/20474/20677/17127/18514/71228/329628/94275/16878/19411/12765/20377/18596/11504/107515/218772/13844/22601/30953/12826/24063/235041/20317/16779/17390/21808/13642/14182/209039/12931/1…
GO:0031349	positive regulation of defense response	201	0.507106	2.13159	1e-10	5.33776e-09	3.79162e-09	1463	tags=45%, list=14%, signal=39%	102639543/54123/16365/83408/21926/56792/20304/16956/236312/17381/15951/15950/12266/100040462/30925/20128/226691/434341/20302/11770/229898/98999/83433/24088/226695/20201/209387/13057/12774/66824/56620/13040/12362/14129/20963/381308/20375/12606/170744/11501/56489/14127/14991/383619/22177/22324/56644/71648/11596/30955/14131/21899/58203/268973/18081/106512/16149/57783/16859/233079/21934/216799/70110/…
GO:0090287	regulation of cellular response to growth factor stimulus	202	-0.58633	-2.12798	1e-10	5.33776e-09	3.79162e-09	1400	tags=36%, list=13%, signal=32%	225849/16202/23892/13405/19245/15182/240185/114249/241226/100952/21687/12562/80288/116701/21413/24064/16007/24066/269831/14362/69601/15205/320924/17127/21825/14465/58250/13855/20377/244152/17965/18049/21417/18007/12579/23893/246154/24063/56213/170676/14314/17999/22341/14182/65112/50766/68939/73230/14173/78558/20666/30878/83554/19876/14783/13179/21804/14313/78560/26427/381290/268977/14118/21809/20…
GO:0007423	sensory organ development	305	-0.564884	-2.1267	1e-10	5.33776e-09	3.79162e-09	1027	tags=29%, list=10%, signal=27%	57810/76365/110796/22339/232906/231214/24064/12609/12305/269831/235542/50524/16886/14368/80837/29817/15205/58998/20474/17127/18514/110380/19274/329628/22158/16878/54670/19411/18596/244152/21417/228839/218772/13844/20378/58235/18933/17536/12826/24063/235312/54485/16779/21838/12288/21808/14182/14365/26564/14107/22409/14561/17268/71461/21386/16206/13649/73230/14609/14451/14173/77579/12160/14238/2066…
GO:1905114	cell surface receptor signaling pathway involved in cell-cell signaling	315	-0.560958	-2.12283	1e-10	5.33776e-09	3.79162e-09	1046	tags=26%, list=10%, signal=24%	13653/235086/19085/76365/80288/97064/226154/15364/14370/629378/64297/235542/227210/226778/14362/29811/14368/69601/20677/17127/21885/68151/13400/19736/328949/216856/20377/244152/269424/107515/22601/20378/13385/75723/12297/72780/14365/56332/26564/50781/22409/207181/21983/71461/22411/13649/319757/218952/17240/14735/107351/14173/83675/12558/14634/14783/21804/18230/78560/20187/73181/50997/17242/15248/…
GO:0002237	response to molecule of bacterial origin	220	0.495305	2.10428	1e-10	5.33776e-09	3.79162e-09	1872	tags=46%, list=18%, signal=39%	16365/22169/21926/56792/20304/12491/20310/18173/17079/626578/100702/19204/57349/20128/240354/217304/27056/16175/83433/24088/12514/22259/414084/268857/60533/14528/20201/209387/66824/12362/12010/19222/21938/17970/21897/330122/20375/56615/19261/12523/11433/17084/15900/20846/16162/14991/12524/327957/20311/73914/11491/21899/21929/102626/57783/18439/20568/16859/12273/21934/216799/11421/12802/16145/1247…
GO:0072001	renal system development	212	-0.576235	-2.09836	1e-10	5.33776e-09	3.79162e-09	1587	tags=41%, list=15%, signal=35%	18027/18263/103468/17131/107817/55978/18763/53421/72345/15201/16202/23892/114249/14042/18595/241226/18764/16449/21687/14013/13653/76365/22339/18590/97064/226154/231214/108000/103213/17395/15205/15903/20474/20677/17127/18514/71228/329628/94275/16878/12765/20377/18596/11504/107515/218772/22601/30953/12826/24063/235041/16779/21808/13642/14182/209039/12931/13809/14561/71461/83396/15227/22411/319757/7…
GO:0071363	cellular response to growth factor stimulus	417	-0.532176	-2.06246	1e-10	5.33776e-09	3.79162e-09	1404	tags=29%, list=13%, signal=26%	12192/225849/16202/23892/13405/107765/14257/19245/15182/240185/20419/114249/51944/14042/18595/13866/241226/100952/21687/20698/14083/13653/19716/22339/12562/80288/116701/21413/24064/16007/24066/269831/16001/12166/14362/69601/15205/22793/320924/17127/11480/21825/14465/15507/329628/22612/58250/12927/14219/13855/20377/18596/244152/17965/18049/21417/12827/18007/18787/12579/23893/246154/24063/54485/562…
GO:0001819	positive regulation of cytokine production	341	0.461473	2.05049	1e-10	5.33776e-09	3.79162e-09	1426	tags=37%, list=14%, signal=33%	102639543/246727/54123/58185/246728/83408/21926/56619/20304/12491/16956/23960/17381/17085/246730/18173/80861/15951/12266/17470/19204/100040462/30925/12522/226691/50931/240354/20302/27056/229898/16364/12267/226421/16175/83433/24088/68279/217203/226695/60533/13057/12774/66824/170743/114643/56620/12362/12010/20963/381308/21897/100038882/12523/71586/140497/170744/15900/20846/11501/16162/14127/14991/3…
GO:0070848	response to growth factor	428	-0.527766	-2.04562	1e-10	5.33776e-09	3.79162e-09	1404	tags=29%, list=13%, signal=26%	12192/225849/16202/23892/13405/107765/14257/19245/15182/240185/20419/19878/114249/51944/14042/18595/13866/241226/100952/21687/20698/14083/13653/19716/22339/12562/80288/116701/21413/24064/16007/24066/269831/16001/12166/14362/69601/15205/22793/320924/17127/11480/21825/14465/15507/329628/22612/58250/12927/14219/13855/20377/18596/244152/17965/18049/21417/12827/18007/18787/12579/23893/246154/24063/544…
GO:0031347	regulation of defense response	430	0.438791	2.01657	1e-10	5.33776e-09	3.79162e-09	1463	tags=37%, list=14%, signal=33%	102639543/246727/54123/16365/74748/83408/21926/56792/20304/16956/23960/236312/17381/224840/246730/80861/22040/15951/15950/12266/17470/100040462/12493/17472/30925/20128/14347/231871/109648/226691/17916/434341/23945/20302/11770/229898/11816/98999/83433/24088/11847/22259/83490/83382/226695/268857/20201/209387/13057/12774/21354/66824/19016/114643/56620/13040/100340/12362/239849/14129/20963/21938/3813…
GO:0061061	muscle structure development	438	-0.518303	-2.01642	1e-10	5.33776e-09	3.79162e-09	1496	tags=31%, list=14%, signal=28%	12955/17387/12520/327826/11865/17131/30948/55978/12334/54132/11477/13609/12192/16202/23892/13405/234214/107765/109711/11739/15182/110532/114249/18595/70417/241226/16852/56312/68897/56233/56449/16412/11535/13653/22288/17286/57810/107589/76365/109676/22339/80288/108655/77446/116701/14009/30794/17691/235542/12166/18858/108000/26903/110196/12632/14362/15205/15903/237500/20474/20677/30963/226519/17127…
GO:0060537	muscle tissue development	277	-0.537545	-2.01376	1e-10	5.33776e-09	3.79162e-09	1781	tags=36%, list=17%, signal=30%	13805/13726/13383/14183/16011/232174/12227/56376/327826/11865/17131/55978/11477/13609/68861/23892/13405/234214/107765/11739/15182/15469/268697/18595/70417/241226/56312/56233/56449/16412/13653/17286/57810/107589/76365/12534/22339/80288/108655/77446/17691/12166/18858/108000/19094/26903/110196/12632/20474/17127/14465/22761/19736/286940/18596/58859/15530/218772/22601/30953/54485/13007/59091/21808/136…
GO:0019221	cytokine-mediated signaling pathway	283	0.46121	2.00782	1e-10	5.33776e-09	3.79162e-09	1390	tags=35%, list=13%, signal=31%	246727/54123/246728/21926/56792/20304/23960/16181/17381/12504/246730/20310/50498/22040/16197/12986/57349/23962/16186/50931/231655/434341/20302/27056/16175/83433/20307/12984/20308/66824/19016/114643/12362/18600/20963/12982/16157/26457/330122/20375/100038882/12983/17940/22029/20847/12606/20846/15170/56492/56489/14081/16162/17948/16154/547253/14127/383619/18726/12978/12768/17951/18733/20311/225471/1…
GO:0048514	blood vessel morphogenesis	444	-0.51429	-2.00283	1e-10	5.33776e-09	3.79162e-09	1564	tags=35%, list=15%, signal=31%	57875/68833/338366/17131/107817/14366/21846/192176/11477/13609/27279/12192/23892/330171/13731/18606/15200/16835/14257/240185/19878/18595/76457/16449/23871/18613/100952/56233/14235/21687/20698/21872/21939/14083/16412/11535/17286/107589/22339/12562/18590/77446/15364/21413/14370/68545/24064/16007/269831/18799/12166/84004/26903/80837/17395/69601/15205/20677/19263/320924/16402/21825/14465/15507/19274/…
GO:0048667	cell morphogenesis involved in neuron differentiation	367	-0.515445	-1.9775	1e-10	5.33776e-09	3.79162e-09	1249	tags=28%, list=12%, signal=25%	110532/17181/19878/14042/13866/21844/20564/12704/14083/16412/20346/20361/329152/22339/264134/108655/232906/14009/77300/17118/11785/217692/20350/13175/16001/18858/13043/17754/15205/73710/109294/22330/19274/18223/20353/66515/107449/244152/18049/18007/228662/107515/13844/58235/13385/93686/16779/21838/21808/13642/223254/17999/14365/13641/13846/21983/18028/17984/117606/545156/319757/338362/20348/14268…
GO:0032989	cellular component morphogenesis	481	-0.503323	-1.96493	1e-10	5.33776e-09	3.79162e-09	1286	tags=27%, list=12%, signal=24%	214968/15182/240641/110532/17181/19878/14042/18595/13866/109700/21844/20564/12704/14083/16412/20346/20361/329152/22339/108655/232906/19294/14009/77300/17118/11785/217692/20350/12305/13175/20878/16001/18858/13043/12632/17754/69601/73710/20474/109294/22330/102693/50884/19274/208177/16880/18223/20353/66515/18596/107449/244152/17965/18049/18007/228662/107515/13844/58235/13385/13007/93686/16779/18008/…
GO:0048812	neuron projection morphogenesis	402	-0.507814	-1.96334	1e-10	5.33776e-09	3.79162e-09	1253	tags=27%, list=12%, signal=25%	240641/110532/17181/19878/14042/13866/109700/21844/20564/12704/14083/16412/20346/20361/329152/22339/108655/232906/14009/77300/17118/11785/217692/20350/12305/13175/20878/16001/18858/13043/17754/69601/73710/109294/22330/50884/19274/16880/18223/20353/66515/107449/244152/17965/18049/18007/228662/107515/13844/58235/13385/93686/16779/21838/21808/13642/223254/17999/14365/13641/13846/21983/18028/17984/11…
GO:0048858	cell projection morphogenesis	419	-0.505345	-1.959	1e-10	5.33776e-09	3.79162e-09	1253	tags=27%, list=12%, signal=25%	240641/110532/17181/19878/14042/13866/109700/21844/20564/12704/14083/16412/20346/20361/329152/22339/108655/232906/14009/77300/17118/11785/217692/20350/12305/13175/20878/16001/18858/13043/17754/69601/73710/109294/22330/50884/19274/16880/18223/20353/66515/107449/244152/17965/18049/18007/228662/107515/13844/58235/13385/93686/16779/18008/21838/21808/13642/223254/17999/14365/13641/13846/21983/18028/17…
GO:0000904	cell morphogenesis involved in differentiation	498	-0.494627	-1.94184	1e-10	5.33776e-09	3.79162e-09	1286	tags=27%, list=12%, signal=25%	214968/244895/110532/17181/19878/14042/13866/18453/241226/21844/18613/20564/21687/12704/14083/381293/16412/20346/68732/20361/329152/22339/264134/108655/75695/77446/232906/14009/77300/17118/11785/217692/20350/24066/13175/16001/18858/13043/17754/15205/73710/226519/109294/22330/57764/22761/19274/12927/12819/18223/72333/22174/20353/286940/66515/20377/107449/244152/93742/225341/18049/18007/228662/1075…
GO:0120039	plasma membrane bounded cell projection morphogenesis	415	-0.500887	-1.93887	1e-10	5.33776e-09	3.79162e-09	1253	tags=27%, list=12%, signal=24%	240641/110532/17181/19878/14042/13866/109700/21844/20564/12704/14083/16412/20346/20361/329152/22339/108655/232906/14009/77300/17118/11785/217692/20350/12305/13175/20878/16001/18858/13043/17754/69601/73710/109294/22330/50884/19274/16880/18223/20353/66515/107449/244152/17965/18049/18007/228662/107515/13844/58235/13385/93686/16779/21838/21808/13642/223254/17999/14365/13641/13846/21983/18028/17984/11…
GO:0032990	cell part morphogenesis	437	-0.496779	-1.93083	1e-10	5.33776e-09	3.79162e-09	1253	tags=26%, list=12%, signal=24%	240641/110532/17181/19878/14042/13866/109700/21844/20564/12704/14083/16412/20346/20361/329152/22339/108655/232906/19294/14009/77300/17118/11785/217692/20350/12305/13175/20878/16001/18858/13043/17754/69601/73710/109294/22330/50884/19274/16880/18223/20353/66515/107449/244152/17965/18049/18007/228662/107515/13844/58235/13385/93686/16779/18008/21838/21808/13642/223254/17999/14365/13641/13846/21983/18…
GO:0042110	T cell activation	378	0.42762	1.92567	1e-10	5.33776e-09	3.79162e-09	1426	tags=34%, list=14%, signal=30%	20555/58185/83408/56619/20304/12504/17085/75345/18173/50498/22040/16197/73149/16797/12493/30925/269799/16186/26888/12522/14347/16854/17474/381924/14960/50931/240354/16364/93695/16175/12047/11847/243910/268857/60533/105855/66824/12010/20963/21938/16408/20375/19156/19261/12523/74734/11501/15170/16162/14127/14991/16658/12524/22324/13039/76088/53314/94176/19354/16414/11596/12506/78317/381484/14969/16…
GO:0045596	negative regulation of cell differentiation	435	-0.49439	-1.92014	1e-10	5.33776e-09	3.79162e-09	1291	tags=27%, list=12%, signal=25%	74123/214968/16835/15469/81703/15354/13866/77045/114774/16449/56233/13610/63953/12316/12704/65963/103743/14083/16412/230103/20346/66058/20361/19716/22339/108655/97064/15364/76566/11785/24064/20350/24066/629378/17190/12166/217410/226778/107503/217265/17395/69601/15205/15903/20474/17127/228775/22761/18514/19736/15507/12927/216616/20353/19411/20377/244152/21417/218772/13844/22601/20378/12579/216858/…
GO:0034330	cell junction organization	447	-0.481568	-1.87755	1e-10	5.33776e-09	3.79162e-09	1615	tags=31%, list=15%, signal=27%	16975/17387/12741/18027/16825/13605/14360/17131/67533/11843/13823/225875/192897/192176/104156/108911/23892/14265/234214/16475/18606/20971/109711/244895/246316/20411/19878/69524/14042/13866/70546/77569/18613/110279/56233/21687/21872/14083/16412/18483/22288/235086/19122/22339/12562/20648/77446/17118/11785/217692/20350/18645/54419/16001/18858/13043/65945/12830/14362/29811/69601/20474/226519/17127/93…
GO:0002694	regulation of leukocyte activation	398	0.412328	1.87486	1e-10	5.33776e-09	3.79162e-09	1497	tags=33%, list=14%, signal=30%	20555/74748/83408/56792/20304/12504/75345/22040/16197/17470/19204/16797/12493/16988/16186/12522/16854/17474/14960/50931/240354/217304/15368/93695/16175/83433/11847/22259/12483/243910/19267/60533/15902/105855/66824/19016/12010/20963/21938/16408/20375/19261/12523/12606/74734/11501/15170/230787/16162/14127/12229/12524/83924/22177/76088/56644/380732/19354/619441/69583/70450/16414/11596/78317/381484/1…
GO:0002521	leukocyte differentiation	425	0.396443	1.82094	1e-10	5.33776e-09	3.79162e-09	1489	tags=31%, list=14%, signal=28%	102639543/58185/74748/83408/21926/56619/20304/12504/17085/75766/16197/15951/74481/30925/16186/12522/14347/17474/14960/226691/240354/20302/16364/16175/83433/12047/24088/170741/243910/12985/15902/105855/19016/17342/12010/20963/16157/20375/19156/12606/15900/74734/15163/11501/15170/56492/14127/12229/16658/15242/83924/22177/22324/12978/224109/12768/13039/53314/18733/94176/93694/11596/16952/11491/50932…
GO:0006954	inflammatory response	475	0.392776	1.81695	1e-10	5.33776e-09	3.79162e-09	1647	tags=38%, list=16%, signal=34%	16365/11801/74748/21926/14289/56792/20304/16956/16181/20310/18173/17079/22040/54199/12266/17470/19204/57349/16797/13058/14347/231871/16889/109648/23945/20302/27056/15368/11770/229898/12267/11816/16175/83433/24088/12514/22259/83490/20307/243910/279572/15162/83382/268857/20308/20201/13057/12774/66824/170743/19016/13040/100340/12362/239849/19222/14129/20963/21938/14293/21897/330122/319430/19261/1794…
GO:0003002	regionalization	182	-0.601737	-2.16504	1.12404e-10	5.93926e-09	4.2189e-09	1056	tags=31%, list=10%, signal=28%	20346/17286/57810/76365/110796/20350/20878/235542/12166/15205/19335/17127/11480/68151/18514/50884/72475/269941/22158/19411/20377/17965/23893/24063/54485/15410/14182/26564/14561/72507/20613/21386/15227/22411/68713/319757/20348/17240/14451/14173/19876/14634/15400/11819/12153/103889/23967/15402/22418/15401/14734/13617/21892/19378/18552/12006
GO:0002428	antigen processing and presentation of peptide antigen via MHC class Ib	16	0.923072	2.37264	1.25731e-10	6.57696e-09	4.67188e-09	498	tags=94%, list=5%, signal=89%	14990/110557/15018/15042/15015/15040/14972/15007/630294/15024/14964/15039/15006/12010/14991
GO:0032496	response to lipopolysaccharide	205	0.495446	2.07483	1.35254e-10	7.0051e-09	4.976e-09	1872	tags=45%, list=18%, signal=38%	16365/22169/21926/56792/20304/12491/20310/18173/17079/626578/100702/19204/57349/20128/240354/217304/16175/83433/12514/22259/414084/268857/60533/14528/20201/209387/66824/12362/12010/19222/21938/17970/330122/20375/56615/19261/12523/11433/17084/15900/20846/16162/12524/327957/20311/73914/11491/21929/102626/57783/18439/20568/16859/21934/216799/11421/12802/16145/12475/14469/66107/109934/234779/171285/7…
GO:0002263	cell activation involved in immune response	190	0.509901	2.12123	1.36691e-10	7.01012e-09	4.97957e-09	1503	tags=43%, list=14%, signal=38%	56619/17085/56743/18173/17079/22040/19204/16797/30925/16854/17474/50931/17916/240354/15368/16364/83433/243910/105855/66824/20963/16408/20375/12523/15900/15170/14127/14991/22177/380732/53314/94176/19354/619441/69583/70450/16414/16952/14999/21929/217303/12721/19229/19165/16182/18826/16149/224860/19264/16859/210293/20351/216799/20911/70110/14191/16409/84095/17305/14159/109934/234779/14190/16783/1712…
GO:0071216	cellular response to biotic stimulus	179	0.511862	2.1241	1.71913e-10	8.73087e-09	6.20189e-09	1872	tags=42%, list=18%, signal=35%	16365/22169/21926/56792/20304/12491/20310/17079/626578/100702/57349/20128/240354/217304/16175/83433/24088/12514/22259/414084/60533/14528/209387/66824/12362/12010/20963/21938/21897/330122/20375/19261/12523/17084/15900/20846/12524/327957/56644/20311/21899/21929/57783/216799/16145/12475/14469/234779/171285/76681/17096/108960/66102/22038/18128/246256/21898/319236/14728/56722/230738/21803/319801/14825…
GO:0048589	developmental growth	486	-0.467047	-1.82408	1.74654e-10	8.78475e-09	6.24016e-09	1452	tags=26%, list=14%, signal=23%	13609/20937/243743/27279/236266/68861/12192/16202/234214/11739/15200/214968/15182/20460/110532/268697/14042/18595/75605/20564/63953/12316/56449/231507/11749/14083/16412/20346/11535/20361/19288/52357/12534/22339/108655/97064/226154/77446/15364/77300/242050/24064/20350/12305/13175/20878/235542/16001/12166/18858/19094/13043/12977/26903/107503/110196/237500/20474/17127/22330/21825/14465/19736/58250/2…
GO:0002708	positive regulation of lymphocyte mediated immunity	84	0.643566	2.40439	1.84577e-10	9.19546e-09	6.53191e-09	1131	tags=45%, list=11%, signal=41%	58185/14990/83408/21926/110557/15018/15042/12266/30925/15015/240354/83433/15040/14972/15007/630294/15024/14964/15039/15006/12010/14129/14127/14991/22324/619441/69583/14131/16182/12479/19264/18439/74131/216799/329260/21355/54725/16783
GO:0050777	negative regulation of immune response	127	0.574815	2.25284	1.90273e-10	9.38979e-09	6.66995e-09	1527	tags=49%, list=15%, signal=42%	102639543/246727/16365/74748/23960/17381/246730/80861/22040/16197/15951/16854/109648/226691/50931/434341/15368/83433/11847/268857/105855/21354/19016/114643/100340/20375/100038882/12523/20847/15170/547253/12768/93694/231712/73914/16952/74048/21929/217303/56045/213208/19264/20821/56417/16859/216869/109934/21355/14775/14190/171285/15216/26365/15284/14824/64685/14728/16331/230738/26904/21803/73205
GO:0007409	axonogenesis	267	-0.541859	-2.01812	2.17794e-10	1.06475e-08	7.56335e-09	1249	tags=30%, list=12%, signal=27%	110532/17181/14042/13866/21844/20564/14083/16412/20346/20361/22339/108655/232906/14009/77300/11785/217692/20350/13175/16001/18858/13043/17754/73710/22330/19274/18223/20353/107449/244152/18049/18007/107515/13844/58235/16779/21838/21808/13642/14365/13641/13846/18028/17984/117606/545156/319757/338362/20348/14268/20315/17755/14451/52666/22223/77579/13845/13800/12558/19876/14634/16772/18481/22152/2018…
GO:0061564	axon development	302	-0.522127	-1.96441	2.34101e-10	1.13387e-08	8.05436e-09	1249	tags=29%, list=12%, signal=26%	110532/17181/14042/13866/70747/21844/20564/14083/16412/20346/20361/19716/22339/108655/232906/14009/77300/11785/217692/20350/12305/13175/16001/18858/13043/17754/73710/22330/19274/18223/20353/107449/244152/18049/18007/107515/13844/58235/16779/21838/17390/21808/13642/14365/13641/13846/18028/17984/117606/545156/319757/338362/20348/14268/20315/17755/14451/52666/22223/77579/13845/13800/12558/19876/1463…
GO:0048704	embryonic skeletal system morphogenesis	52	-0.773013	-2.35873	2.70377e-10	1.28999e-08	9.16332e-09	764	tags=42%, list=7%, signal=39%	20474/17127/270685/58250/22158/15530/21417/18933/15410/21808/17240/14451/20666/14634/15400/103889/21809/23967/15402/216795/15401/12814
GO:0030111	regulation of Wnt signaling pathway	205	-0.57152	-2.07603	2.71266e-10	1.28999e-08	9.16332e-09	1092	tags=32%, list=10%, signal=29%	50523/14366/55978/72345/16202/23892/15182/21833/21844/12316/13653/76365/97064/226154/15364/629378/64297/235542/227210/14362/14368/69601/20677/17127/21885/68151/328949/20377/244152/269424/107515/22601/20378/72780/26564/50781/207181/21983/71461/22411/13649/17240/107351/14173/83675/12558/14634/14783/18230/78560/73181/17242/15248/240725/68010/59036/22418/14734/106042/20356/12842/56811/22402/68588/120…
GO:0060070	canonical Wnt signaling pathway	192	-0.588119	-2.12364	2.84816e-10	1.34223e-08	9.53438e-09	1501	tags=33%, list=14%, signal=29%	50523/14366/55978/72345/16202/23892/15182/21833/14042/12316/13653/76365/80288/97064/226154/14370/629378/64297/235542/227210/14362/14368/69601/20677/17127/21885/68151/328949/20377/269424/107515/22601/20378/72780/14365/26564/50781/22409/207181/21983/71461/22411/13649/107351/14173/83675/12558/14634/78560/17242/57265/68010/59036/22418/216795/14734/106042/13617/20356/12842/56811/68588/12006
GO:0019884	antigen processing and presentation of exogenous antigen	32	0.810241	2.49712	2.89684e-10	1.35298e-08	9.61075e-09	1276	tags=75%, list=12%, signal=66%	73149/269799/26888/14960/14972/21354/13040/12010/14129/65972/14127/14991/54445/21356/14969/14131/14999/16149/12479/19188/14961/19186/21355/14998
GO:0003007	heart morphogenesis	161	-0.604918	-2.16456	3.07408e-10	1.42305e-08	1.01085e-08	1474	tags=37%, list=14%, signal=33%	192176/11477/13609/16202/107765/20460/14042/18764/16449/20564/21687/22339/77446/116701/215798/16007/12166/14362/15205/20677/17127/21825/14465/22761/329628/11504/22601/54485/50768/21808/17999/21676/13846/57342/20613/21386/15227/22411/21677/319757/20348/22003/14609/14200/12160/20666/19876/21385/22762/12876/20563/57265/22418/12831/13617/19378/15117/12006/12814/13717
GO:0071222	cellular response to lipopolysaccharide	150	0.526098	2.11909	3.31232e-10	1.51989e-08	1.07964e-08	1872	tags=45%, list=18%, signal=37%	16365/22169/21926/56792/20304/12491/20310/17079/626578/100702/57349/20128/240354/217304/16175/83433/12514/22259/414084/60533/14528/209387/66824/12362/12010/21938/330122/20375/19261/12523/17084/15900/20846/12524/327957/20311/21929/57783/216799/16145/12475/14469/234779/171285/76681/17096/108960/66102/22038/246256/21898/319236/14728/56722/230738/21803/14825/15945/17087/12608/15944/70097/18036/26417/…
GO:0001503	ossification	251	-0.53717	-1.99595	3.67638e-10	1.67228e-08	1.18788e-08	1538	tags=35%, list=15%, signal=30%	338366/17002/17131/102657/67141/72007/11477/13609/20937/16202/23892/320799/21833/114249/14042/16449/56233/14083/230103/22339/97064/76566/242050/16007/12609/12166/19094/12977/14362/17395/15903/17127/16195/11480/18514/329628/54393/269941/67399/14219/20377/15530/107515/22601/18214/21827/17390/22341/14182/14758/231633/22411/50766/56401/68713/319757/18760/218952/108153/14609/14200/14173/12160/20666/83…
GO:0006909	phagocytosis	182	0.502798	2.08596	3.83832e-10	1.73089e-08	1.22952e-08	1495	tags=42%, list=14%, signal=36%	17167/14962/21926/56792/12491/17295/224840/18173/22040/12266/16186/17972/232201/226421/83433/24088/22259/15162/83382/13057/105855/66824/19016/14129/20963/17970/16408/19261/15900/74734/14127/66205/12752/22177/22324/56644/94176/19354/246177/70450/16414/11596/74244/225471/381484/16952/14131/217303/12721/17101/19332/19264/17289/18439/227541/20288/14191/16409/668101/100038947/668218/109934/18636/23477…
GO:0001912	positive regulation of leukocyte mediated cytotoxicity	45	0.748827	2.50613	4.42031e-10	1.9763e-08	1.40384e-08	1131	tags=62%, list=11%, signal=56%	14990/83408/56792/110557/15018/15042/30925/15015/15040/14972/15007/630294/15024/14964/15039/15006/12010/20375/14991/22177/22324/12479/19264/18439/16409/21355/54725/16783
GO:0002683	negative regulation of immune system process	288	0.439794	1.91787	4.53954e-10	2.0124e-08	1.42949e-08	1657	tags=42%, list=16%, signal=36%	102639543/246727/20555/16365/74748/83408/21926/56792/23960/17381/246730/80861/22040/16197/15951/17470/12493/16988/16854/14960/109648/226691/50931/434341/15368/93695/83433/11847/12514/22259/170741/12483/243910/107321/268857/60533/15902/105855/21354/19016/114643/100340/18600/69550/319430/20375/100038882/12523/11433/20847/12606/57781/15170/56492/547253/14127/12229/16658/12524/83924/22177/12768/38073…
GO:0009952	anterior/posterior pattern specification	101	-0.674551	-2.27795	5.15495e-10	2.26601e-08	1.60964e-08	1030	tags=37%, list=10%, signal=33%	17286/57810/76365/110796/20878/235542/12166/15205/17127/11480/68151/18514/50884/72475/22158/19411/20377/15410/26564/14561/21386/15227/68713/319757/20348/14634/15400/11819/103889/23967/15402/22418/15401/14734/19378/18552/12006
GO:0001525	angiogenesis	373	-0.49375	-1.90041	5.40001e-10	2.35395e-08	1.67211e-08	1967	tags=40%, list=19%, signal=34%	11350/18655/18803/20807/17125/13636/18709/101401/17129/15251/14595/83921/15289/353156/13805/20130/13874/14183/16410/192187/22344/12741/13713/57875/68833/338366/107817/21846/192176/11477/13609/27279/23892/330171/13731/18606/15200/14257/240185/19878/18595/76457/23871/18613/100952/56233/21687/20698/21872/21939/14083/16412/11535/17286/22339/12562/18590/15364/21413/14370/68545/24064/16007/269831/18799…
GO:0001822	kidney development	203	-0.57295	-2.08111	5.8375e-10	2.52363e-08	1.79264e-08	1570	tags=39%, list=15%, signal=34%	18263/103468/17131/107817/55978/18763/53421/72345/15201/16202/23892/114249/14042/18595/241226/18764/16449/21687/13653/22339/18590/97064/226154/231214/108000/103213/17395/15205/15903/20474/20677/17127/18514/71228/329628/94275/16878/12765/20377/18596/11504/107515/218772/22601/30953/24063/235041/16779/21808/13642/14182/209039/12931/13809/14561/71461/83396/22411/319757/73230/108154/14173/83675/18073/…
GO:1903131	mononuclear cell differentiation	321	0.421057	1.85426	7.93876e-10	3.40391e-08	2.41793e-08	1489	tags=31%, list=14%, signal=28%	102639543/58185/74748/83408/56619/12504/17085/75766/16197/15951/74481/30925/16186/12522/14347/17474/14960/226691/240354/16364/16175/83433/12047/243910/15902/105855/19016/12010/20963/16157/20375/19156/15900/74734/11501/15170/14127/12229/16658/15242/22324/13039/53314/18733/94176/11596/16952/11491/50932/74048/21929/27060/19229/17095/104709/16182/16149/224860/12479/19264/17289/74131/12193/277360/1685…
GO:0060322	head development	422	-0.476121	-1.84616	8.21011e-10	3.49163e-08	2.48025e-08	1615	tags=27%, list=15%, signal=23%	16975/17387/327826/16825/234734/14360/14366/192176/13609/243743/67263/215418/13445/208431/214968/15182/20460/15490/14042/18595/76457/21335/231380/110279/12316/20698/381293/14013/16412/20346/57810/20361/232906/15364/18032/13175/16001/12166/108000/16886/107503/14368/69601/15205/68519/68151/229706/18514/110380/71228/329628/72475/22158/18223/20720/22174/20353/19411/19091/20377/244152/15530/228662/218…
GO:0001913	T cell mediated cytotoxicity	41	0.750168	2.46509	8.31959e-10	3.49372e-08	2.48173e-08	784	tags=56%, list=7%, signal=52%	14990/110557/16197/15018/15042/15015/14939/15040/14972/15007/630294/15024/14964/105855/15039/15006/12010/14991/11596/13036/12479/19264/18439
GO:0071346	cellular response to interferon-gamma	88	0.616844	2.33932	8.34859e-10	3.49372e-08	2.48173e-08	1441	tags=47%, list=14%, signal=41%	16365/20304/626578/100702/15018/17472/76074/434341/20302/229898/226421/24088/20307/236573/20308/19016/12332/12362/14026/19261/15900/20846/547253/22376/19332/229900/20303/14961/20299/20911/55932/16145/53330/14469/69635/80285/22320/171429/64685/21898/66713
GO:0002832	negative regulation of response to biotic stimulus	84	0.62653	2.34074	9.01223e-10	3.74151e-08	2.65774e-08	1463	tags=46%, list=14%, signal=40%	102639543/246727/16365/74748/23960/17381/246730/80861/22040/15951/226691/434341/11847/268857/21354/19016/114643/100340/100038882/20847/547253/12768/93694/231712/73914/21929/56045/20821/56417/16859/216869/21355/14190/171285/242691/26365/14824/64685/26904
GO:0002475	antigen processing and presentation via MHC class Ib	19	0.885486	2.38138	9.08588e-10	3.74238e-08	2.65836e-08	759	tags=84%, list=7%, signal=78%	14990/110557/15018/15042/15015/15040/14972/15007/630294/15024/14964/15039/15006/12010/14991/12479
GO:0071219	cellular response to molecule of bacterial origin	158	0.520527	2.10873	9.27052e-10	3.7886e-08	2.6912e-08	1872	tags=46%, list=18%, signal=38%	16365/22169/21926/56792/20304/12491/20310/17079/626578/100702/57349/20128/240354/217304/16175/83433/24088/12514/22259/414084/60533/14528/209387/66824/12362/12010/21938/21897/330122/20375/19261/12523/17084/15900/20846/12524/327957/20311/21899/21929/57783/216799/16145/12475/14469/234779/171285/76681/17096/108960/66102/22038/246256/21898/319236/14728/56722/230738/21803/14825/15945/17087/12608/15944/…
GO:0001818	negative regulation of cytokine production	194	0.485256	2.02869	9.89974e-10	4.01438e-08	2.85158e-08	1484	tags=41%, list=14%, signal=36%	246727/16365/83408/21926/23960/17295/246730/18173/80861/73149/17470/17472/269799/20128/26888/12522/50931/15368/93695/83433/24088/11847/11746/268857/60533/105855/66824/19016/114643/69550/66889/319430/19261/12523/11433/170744/57781/15170/12229/22177/26874/11596/73914/16952/74048/21899/21929/213208/19264/17289/14747/16859/216869/216799/107221/232801/109689/19696/12489/16792/171285/11513/19698/242691…
GO:0007411	axon guidance	124	-0.642692	-2.22267	1.16546e-09	4.65385e-08	3.30581e-08	1286	tags=45%, list=12%, signal=40%	214968/17181/14042/13866/20564/20346/20361/22339/108655/232906/14009/11785/20350/73710/19274/20353/107449/18007/107515/13844/58235/16779/21808/13642/14365/13641/13846/18028/117606/545156/319757/20348/20315/14451/52666/77579/13845/13800/19876/14634/16772/22152/20187/108699/319504/108151/20563/68810/22253/13837/22418/13617/20356/16773/12064/17967
GO:0097485	neuron projection guidance	124	-0.642692	-2.22267	1.16546e-09	4.65385e-08	3.30581e-08	1286	tags=45%, list=12%, signal=40%	214968/17181/14042/13866/20564/20346/20361/22339/108655/232906/14009/11785/20350/73710/19274/20353/107449/18007/107515/13844/58235/16779/21808/13642/14365/13641/13846/18028/117606/545156/319757/20348/20315/14451/52666/77579/13845/13800/19876/14634/16772/22152/20187/108699/319504/108151/20563/68810/22253/13837/22418/13617/20356/16773/12064/17967
GO:0001914	regulation of T cell mediated cytotoxicity	31	0.799794	2.44854	1.21018e-09	4.72421e-08	3.35579e-08	784	tags=68%, list=7%, signal=63%	14990/110557/16197/15018/15042/15015/15040/14972/15007/630294/15024/14964/105855/15039/15006/12010/14991/11596/12479/19264/18439
GO:0002476	antigen processing and presentation of endogenous peptide antigen via MHC class Ib	15	0.921272	2.31553	1.20969e-09	4.72421e-08	3.35579e-08	498	tags=93%, list=5%, signal=89%	14990/110557/15018/15042/15015/15040/14972/15007/630294/15024/14964/15039/15006/14991
GO:0002484	antigen processing and presentation of endogenous peptide antigen via MHC class I via ER pathway	15	0.921272	2.31553	1.20969e-09	4.72421e-08	3.35579e-08	498	tags=93%, list=5%, signal=89%	14990/110557/15018/15042/15015/15040/14972/15007/630294/15024/14964/15039/15006/14991
GO:0002709	regulation of T cell mediated immunity	66	0.657786	2.38046	1.33297e-09	5.165e-08	3.66891e-08	1399	tags=55%, list=13%, signal=48%	58185/14990/110557/16197/15018/15042/14347/15015/240354/15040/14972/15007/630294/15024/14964/105855/15039/15006/12010/21938/14991/11596/74048/22376/16182/213208/12479/19264/18439/74131/216799/329260/21355/15216/53331/14728
GO:0007178	transmembrane receptor protein serine/threonine kinase signaling pathway	240	-0.529	-1.95136	2.79416e-09	1.07472e-07	7.63419e-08	1267	tags=28%, list=12%, signal=25%	15182/114249/14042/241226/20742/677884/100952/14083/13653/12562/80288/97064/24064/16007/12166/14362/15205/22793/17127/11480/21825/14465/58250/20377/244152/17965/677884/21417/18007/228839/12579/23893/246154/18133/24063/56213/170676/14314/21808/26564/19272/14561/65112/50766/68939/73230/218952/17263/78558/12160/20666/83554/21804/14313/434215/268977/14118/21809/16948/240725/68010/12843/22418/14734/10…
GO:0050865	regulation of cell activation	432	0.383142	1.7555	3.15025e-09	1.20284e-07	8.54428e-08	1497	tags=33%, list=14%, signal=30%	20555/74748/83408/56792/20304/12504/75345/22040/16197/17470/19204/16797/12493/16988/16186/12522/16854/17474/14960/50931/240354/217304/15368/11816/93695/16175/83433/11847/22259/12483/243910/19267/60533/15902/105855/66824/19016/12010/20963/21938/16408/20375/19261/12523/12606/74734/11501/15170/230787/16162/14127/12229/12524/83924/22177/76088/56644/380732/19354/619441/69583/70450/16414/11596/78317/38…
GO:0002757	immune response-activating signal transduction	131	0.536598	2.10933	3.96522e-09	1.50305e-07	1.06767e-07	1422	tags=44%, list=14%, signal=38%	14289/56792/56743/17060/16854/240354/12267/12047/24088/12483/243910/18751/107321/105855/56620/16534/18755/20963/14293/319430/15170/230787/14127/12229/22177/56644/246177/16822/217303/19165/224860/226422/19264/104418/14747/239743/233079/12273/108723/16151/23880/74039/21682/329260/16792/234779/57257/17096/94185/22038/23921/19271/268749/22350/21898/14728/230738
GO:0002768	immune response-regulating cell surface receptor signaling pathway	136	0.528132	2.07672	4.87798e-09	1.83573e-07	1.304e-07	1463	tags=43%, list=14%, signal=38%	14289/56792/56619/56743/17060/16854/17474/240354/12267/12047/24088/12483/243910/18751/107321/105855/56620/16534/18755/20963/14293/319430/15170/230787/14127/12229/22177/56644/246177/16822/217303/19165/224860/226422/19264/104418/14747/239743/233079/12273/108723/16151/23880/74039/21682/329260/16792/234779/57257/17096/94185/22038/23921/19271/268749/22350/14728/230738/26904
GO:0002483	antigen processing and presentation of endogenous peptide antigen	21	0.860391	2.36541	5.21488e-09	1.93468e-07	1.37428e-07	593	tags=81%, list=6%, signal=77%	14990/110557/15018/15042/15015/15040/14972/15007/630294/15024/14964/21354/15039/15006/12010/14991/21356
GO:0019885	antigen processing and presentation of endogenous peptide antigen via MHC class I	21	0.860391	2.36541	5.21488e-09	1.93468e-07	1.37428e-07	593	tags=81%, list=6%, signal=77%	14990/110557/15018/15042/15015/15040/14972/15007/630294/15024/14964/21354/15039/15006/12010/14991/21356
GO:0048565	digestive tract development	66	-0.709226	-2.24239	5.59578e-09	2.06137e-07	1.46428e-07	1291	tags=48%, list=12%, signal=43%	74123/14042/18595/71566/18590/15205/17127/16195/14465/50884/329628/20377/16590/107515/218772/22601/15227/11486/13649/319757/14238/13845/20666/14634/21385/15402/59036/22418/19378/71660/18552/12825
GO:0048880	sensory system development	211	-0.546746	-1.99193	6.37661e-09	2.31639e-07	1.64543e-07	1027	tags=27%, list=10%, signal=25%	57810/22339/232906/231214/24064/269831/235542/50524/16886/80837/15205/58998/17127/18514/110380/19274/22158/16878/19411/18596/244152/21417/228839/218772/13844/58235/17536/12826/24063/54485/16779/21838/12288/21808/14107/14561/17268/13649/14609/14451/14173/77579/14238/20666/14634/19672/12837/16772/21385/98733/69675/195727/12832/50530/23965/12831/12064/19378
GO:0150063	visual system development	211	-0.546746	-1.99193	6.37661e-09	2.31639e-07	1.64543e-07	1027	tags=27%, list=10%, signal=25%	57810/22339/232906/231214/24064/269831/235542/50524/16886/80837/15205/58998/17127/18514/110380/19274/22158/16878/19411/18596/244152/21417/228839/218772/13844/58235/17536/12826/24063/54485/16779/21838/12288/21808/14107/14561/17268/13649/14609/14451/14173/77579/14238/20666/14634/19672/12837/16772/21385/98733/69675/195727/12832/50530/23965/12831/12064/19378
GO:0002429	immune response-activating cell surface receptor signaling pathway	130	0.534246	2.10014	7.04893e-09	2.54296e-07	1.80637e-07	1422	tags=43%, list=14%, signal=38%	14289/56792/56743/17060/16854/240354/12267/12047/24088/12483/243910/18751/107321/105855/56620/16534/18755/20963/14293/319430/15170/230787/14127/12229/22177/56644/246177/16822/217303/19165/224860/226422/19264/104418/14747/239743/233079/12273/108723/16151/23880/74039/21682/329260/16792/234779/57257/17096/94185/22038/23921/19271/268749/22350/14728/230738
GO:0003205	cardiac chamber development	115	-0.636498	-2.18325	7.84158e-09	2.79043e-07	1.98215e-07	1165	tags=36%, list=11%, signal=32%	16449/20564/21687/109676/77446/116701/215798/16007/12166/14362/15205/20677/14465/22761/11504/54485/21808/57342/71461/21386/15227/22411/319757/20348/22003/108154/14200/77579/12160/20666/19876/21385/268977/22762/12876/20563/57265/22418/13617/18552/12814
GO:0031589	cell-substrate adhesion	259	-0.518692	-1.9257	7.82677e-09	2.79043e-07	1.98215e-07	1494	tags=37%, list=14%, signal=33%	14366/192897/72007/192176/108911/27279/50918/16202/23892/13731/13405/16475/18606/20971/109711/244895/20411/114249/18453/241226/16852/109700/16449/21844/77569/18613/110279/100952/21687/14083/381293/58217/16412/68732/22288/22339/104099/17118/16007/24066/12305/13043/12977/22793/30963/22329/226519/17127/22330/11854/16402/18074/21825/57764/54156/208177/12927/14219/22174/20377/58859/225341/18787/16404/…
GO:0055123	digestive system development	73	-0.700809	-2.24275	8.01694e-09	2.83356e-07	2.01279e-07	1291	tags=47%, list=12%, signal=41%	74123/14042/18595/71566/18590/16001/15205/17127/16195/68151/14465/50884/329628/20377/16590/107515/218772/22601/15227/11486/13649/319757/14238/13845/20666/14634/21385/15402/59036/22418/19378/71660/18552/12825
GO:0061138	morphogenesis of a branching epithelium	141	-0.595155	-2.09325	8.50504e-09	2.9859e-07	2.121e-07	1491	tags=41%, list=14%, signal=36%	18763/21846/104156/11477/16202/23892/114249/14042/18595/75605/21687/20346/11535/22339/18590/15364/24064/12305/12977/237500/20474/57764/18514/12702/71228/329628/94275/20377/107515/22601/12826/24063/54485/72780/14182/18132/21386/15227/319757/20348/20315/14173/14634/21923/16772/18654/21385/73181/17242/16193/20563/15402/240725/22418/14734/13617/20356/17313
GO:0032103	positive regulation of response to external stimulus	301	0.411758	1.80176	9.48353e-09	3.30722e-07	2.34925e-07	1748	tags=43%, list=17%, signal=37%	102639543/54123/16365/83408/21926/56792/20304/16956/17295/236312/17381/17079/80861/234311/15951/15950/12266/100040462/30925/20128/109648/226691/231655/434341/20302/11770/229898/12267/98999/83433/24088/226695/20201/209387/13057/12774/105855/66824/56620/13040/12362/14129/20963/381308/20375/17084/12606/18438/170744/27226/11501/56489/14127/14991/383619/327957/14068/22177/22324/12978/12768/56644/71648…
GO:0060828	regulation of canonical Wnt signaling pathway	167	-0.583441	-2.09296	9.87407e-09	3.42061e-07	2.4298e-07	1501	tags=33%, list=14%, signal=29%	50523/14366/55978/72345/16202/23892/15182/21833/12316/13653/76365/97064/226154/629378/64297/235542/227210/14362/14368/69601/20677/17127/21885/68151/328949/20377/269424/107515/22601/20378/72780/26564/50781/207181/21983/71461/22411/13649/107351/14173/83675/12558/14634/78560/17242/68010/59036/22418/14734/106042/20356/12842/56811/68588/12006
GO:0001654	eye development	209	-0.552369	-2.01109	1.05857e-08	3.64301e-07	2.58778e-07	1027	tags=28%, list=10%, signal=26%	57810/22339/232906/231214/24064/269831/235542/50524/16886/80837/15205/58998/17127/18514/110380/19274/22158/16878/19411/18596/244152/21417/228839/218772/13844/58235/17536/12826/24063/54485/16779/21838/12288/21808/14107/14561/17268/13649/14609/14451/14173/77579/14238/20666/14634/19672/12837/16772/21385/98733/69675/195727/12832/50530/23965/12831/12064/19378
GO:0001763	morphogenesis of a branching structure	150	-0.590427	-2.09479	1.13728e-08	3.88831e-07	2.76202e-07	1491	tags=39%, list=14%, signal=34%	18763/21846/104156/11477/16202/23892/114249/14042/18595/75605/21687/20346/11535/22339/18590/15364/24064/12305/12977/237500/20474/57764/18514/12702/71228/329628/94275/20377/107515/22601/12826/24063/54485/72780/14182/18132/21386/15227/319757/20348/20315/14173/14634/21923/16772/18654/21385/73181/17242/16193/12876/20563/15402/240725/22418/14734/13617/20356/17313
GO:0002478	antigen processing and presentation of exogenous peptide antigen	26	0.820068	2.3901	1.32101e-08	4.45821e-07	3.16684e-07	1276	tags=81%, list=12%, signal=71%	73149/269799/26888/14960/14972/21354/13040/12010/14129/65972/14127/14991/54445/21356/14969/14131/14999/16149/14961/21355/14998
GO:0019883	antigen processing and presentation of endogenous antigen	23	0.832037	2.35033	1.31396e-08	4.45821e-07	3.16684e-07	1248	tags=87%, list=12%, signal=77%	14990/110557/15018/15042/15015/15040/14972/15007/630294/15024/14964/21354/15039/15006/12010/14991/21356/12479/21355/15216
GO:1903900	regulation of viral life cycle	110	0.549632	2.10837	1.35727e-08	4.55122e-07	3.23291e-07	1456	tags=35%, list=14%, signal=30%	102639543/246727/58185/246728/434219/21926/20304/23960/12504/246730/15951/23962/20128/226691/231655/74735/98999/94094/209387/17069/114643/69550/217069/100038882/71586/239739/16149/20821/20568/56417/671535/12642/76681/22038/18128/319236/19062/24014
GO:0007420	brain development	377	-0.477137	-1.83582	1.41273e-08	4.70698e-07	3.34356e-07	1286	tags=23%, list=12%, signal=21%	214968/15182/20460/15490/14042/76457/21335/231380/110279/12316/20698/381293/14013/16412/20346/57810/20361/232906/15364/18032/13175/16001/12166/108000/107503/14368/69601/15205/68519/68151/229706/18514/110380/71228/329628/72475/22158/18223/20720/22174/20353/19091/20377/244152/15530/228662/218772/13844/17536/12826/234593/171167/50768/15410/93686/14182/14365/13051/17268/18028/21386/74747/13649/319757…
GO:0050792	regulation of viral process	133	0.518808	2.03847	1.60179e-08	5.30314e-07	3.76703e-07	1730	tags=36%, list=17%, signal=31%	102639543/246727/58185/246728/434219/21926/20304/23960/12504/246730/15951/23962/20684/20128/226691/231655/74735/98999/94094/209387/17069/114643/69550/217069/100038882/71586/20846/239739/16149/20821/20568/56417/671535/12642/12767/76681/13830/22038/18128/319236/26401/19062/24014/11793/228607/80287/67526/78781
GO:0071706	tumor necrosis factor superfamily cytokine production	147	0.51011	2.04383	1.62742e-08	5.3541e-07	3.80323e-07	1422	tags=44%, list=14%, signal=38%	246727/246728/12491/16956/23960/246730/22040/73149/19204/269799/20128/26888/50931/20302/93695/16175/83433/217305/24088/11847/217203/268857/60533/13057/12774/66824/114643/20963/21897/319430/19261/12523/11433/71586/11501/15170/14127/22177/56644/11596/73914/14131/74048/21899/21929/19165/19264/74131/20303/16859/216869/232801/12475/12489/234779/332579/171285/19219/12481/19271/21898/14728/142980/230738
GO:0030178	negative regulation of Wnt signaling pathway	107	-0.639927	-2.1759	1.66333e-08	5.43805e-07	3.86287e-07	1046	tags=35%, list=10%, signal=31%	13653/76365/97064/226154/15364/629378/235542/14362/14368/69601/21885/328949/20377/244152/269424/20378/26564/50781/207181/21983/22411/17240/83675/12558/14634/14783/18230/73181/17242/15248/59036/22418/14734/106042/56811/68588/12006
GO:0007156	homophilic cell adhesion via plasma membrane adhesion molecules	41	-0.761819	-2.22492	2.3023e-08	7.39378e-07	5.2521e-07	1217	tags=61%, list=12%, signal=54%	69524/18613/235086/12562/19294/52118/65945/58998/93706/19274/329628/72333/58235/12558/19876/73173/98733/12552/319504/68810/23965/545370/279653/12563/18526
GO:1903555	regulation of tumor necrosis factor superfamily cytokine production	142	0.512006	2.04369	2.29921e-08	7.39378e-07	5.2521e-07	1422	tags=44%, list=14%, signal=39%	246727/246728/12491/16956/23960/246730/22040/73149/19204/269799/20128/26888/50931/20302/93695/16175/83433/217305/24088/11847/217203/268857/60533/13057/12774/66824/114643/20963/21897/319430/19261/12523/11433/71586/11501/15170/14127/22177/56644/11596/73914/14131/74048/21899/21929/19264/74131/20303/16859/216869/232801/12475/12489/234779/332579/171285/19219/12481/19271/21898/14728/142980/230738
GO:0042692	muscle cell differentiation	265	-0.509703	-1.89667	2.30393e-08	7.39378e-07	5.2521e-07	1496	tags=31%, list=14%, signal=27%	30948/55978/12334/11477/23892/13405/234214/109711/11739/15182/114249/18595/70417/241226/16412/11535/57810/76365/109676/22339/108655/17691/12166/18858/26903/110196/12632/15205/237500/20474/30963/226519/66860/14465/13400/19736/20353/23794/18596/58859/16590/21417/18007/218772/18133/13007/16779/13642/231633/21386/15227/93689/319757/259300/22003/20315/14200/22223/77579/17880/18073/12558/243931/16777/1…
GO:0060759	regulation of response to cytokine stimulus	111	0.549426	2.11601	2.40702e-08	7.67753e-07	5.45366e-07	1390	tags=41%, list=13%, signal=36%	246727/54123/56792/23960/16181/17381/246730/22040/434341/83433/24088/66824/19016/114643/12362/18600/20963/100038882/17940/71586/20847/56489/17948/547253/17951/225471/17952/73914/11491/58203/56045/16149/19264/56417/16145/16792/67338/12767/56480/80285/246746/108960/12363/21898/69922
GO:0061035	regulation of cartilage development	41	-0.760547	-2.2212	2.62261e-08	8.31447e-07	5.9061e-07	940	tags=49%, list=9%, signal=45%	76566/16007/17127/216616/14219/19411/218772/20378/21808/108153/14634/12153/67216/17242/22418/216795/239337/94352/22402/12006
GO:0002218	activation of innate immune response	43	0.719173	2.37999	2.6554e-08	8.36772e-07	5.94393e-07	1392	tags=63%, list=13%, signal=55%	102639543/236312/15951/15950/100040462/20128/226691/98999/24088/226695/209387/66824/56620/20963/381308/383619/22177/56644/58203/268973/233079/214763/234779/56480/76681/21898/319236
GO:0085029	extracellular matrix assembly	35	-0.792962	-2.2326	2.771e-08	8.67971e-07	6.16555e-07	741	tags=63%, list=7%, signal=59%	100952/104009/17127/102693/57764/208177/58859/16779/14758/69538/17880/23876/16777/69675/14230/16948/12843/54409/108075/15117/76293/12825
GO:0014706	striated muscle tissue development	168	-0.570418	-2.04909	2.90809e-08	9.0549e-07	6.43206e-07	1521	tags=37%, list=15%, signal=32%	17131/55978/11477/13609/68861/23892/234214/107765/11739/15182/15469/268697/18595/56233/16412/57810/76365/12534/22339/108655/77446/17691/12166/108000/19094/110196/17127/14465/22761/19736/18596/15530/218772/22601/54485/59091/21808/13642/14182/17268/21386/117606/20348/22003/14609/14200/14173/77579/12160/17880/21385/22762/12818/16948/22418/13617/12064/50490/19378/22402/17967/12814
GO:0030098	lymphocyte differentiation	289	0.40523	1.77092	3.19602e-08	9.89254e-07	7.02707e-07	1489	tags=30%, list=14%, signal=27%	58185/74748/83408/56619/12504/17085/16197/30925/16186/12522/14347/17474/14960/240354/16364/16175/12047/243910/15902/105855/12010/20963/16157/20375/19156/15900/74734/11501/15170/14127/12229/16658/15242/22324/13039/53314/94176/16952/11491/50932/74048/21929/27060/19229/17095/104709/16182/16149/224860/12479/19264/17289/74131/12193/277360/16859/210293/20351/14961/22778/216799/12142/108723/17305/74039/…
GO:0030323	respiratory tube development	155	-0.580505	-2.07745	3.25243e-08	1.00079e-06	7.10903e-07	1291	tags=34%, list=12%, signal=30%	74123/14257/21833/14042/18595/74155/22339/18590/108655/77446/15364/24064/12166/22032/15205/237500/320924/14465/71228/22158/16878/14219/18596/216725/22601/24063/16950/14182/71461/18028/15227/11486/17263/14173/20666/243931/14634/21923/16772/21385/52377/21387/22762/21809/15402/20692/16948/22418/14734/17313/19378/18552/12825
GO:0042590	antigen processing and presentation of exogenous peptide antigen via MHC class I	11	0.93549	2.17247	3.60584e-08	1.10305e-06	7.83541e-07	659	tags=91%, list=6%, signal=85%	73149/269799/26888/14972/21354/14129/65972/14127/21356/14131
GO:0031344	regulation of cell projection organization	483	-0.436443	-1.70452	4.18404e-08	1.27248e-06	9.03895e-07	1494	tags=25%, list=14%, signal=23%	14366/55978/192176/243743/108911/27279/225849/16202/72722/14265/13405/18606/107765/13803/214968/15182/16852/21844/56699/14745/12704/20698/14083/16412/18483/20346/68732/20361/329152/19122/22339/68743/72844/232906/17118/11785/24064/217692/20350/64297/27205/18645/208647/16001/18858/226778/13043/16886/14362/69601/15205/73710/15507/50884/11512/216616/16878/107995/18223/20720/66573/20353/54670/104445/6…
GO:0090092	regulation of transmembrane receptor protein serine/threonine kinase signaling pathway	166	-0.571848	-2.05347	4.2559e-08	1.28686e-06	9.14106e-07	1887	tags=39%, list=18%, signal=33%	16323/114716/245688/13805/52592/56306/26356/16324/18550/17131/50523/11477/16202/23892/15182/114249/241226/100952/12562/80288/24064/16007/12166/14362/15205/17127/11480/21825/14465/58250/20377/244152/17965/21417/18007/12579/23893/246154/18133/24063/56213/170676/14314/21808/14561/65112/50766/68939/73230/78558/12160/20666/83554/21804/14313/268977/14118/21809/16948/240725/68010/22418/14734/21930/27528
GO:0032481	positive regulation of type I interferon production	56	0.654792	2.30776	4.46508e-08	1.34235e-06	9.53523e-07	1757	tags=45%, list=17%, signal=37%	246727/54123/246728/23960/17381/246730/80861/27056/24088/170743/114643/20963/100038882/71586/170744/20846/12475/214763/234779/56480/21898/142980/228607/78781/71956
GO:0048525	negative regulation of viral process	79	0.607262	2.24264	4.5685e-08	1.35783e-06	9.64523e-07	1456	tags=43%, list=14%, signal=37%	102639543/246727/58185/246728/21926/20304/23960/246730/15951/23962/20684/20128/226691/231655/74735/98999/209387/17069/114643/69550/217069/100038882/71586/20846/16149/20821/20568/671535/12642/76681/22038/319236/19062/24014
GO:0021915	neural tube development	139	-0.58883	-2.07186	4.56737e-08	1.35783e-06	9.64523e-07	1404	tags=30%, list=13%, signal=27%	12192/20971/20460/240641/19878/27428/11535/232906/17118/231214/50524/14362/14368/15205/20677/19335/270685/50884/72475/22158/20353/19411/20377/50768/21808/14365/72507/71461/21677/319757/20348/14451/12160/20666/13800/14634/57265/59036/22418/106042/19378/68588
GO:0032640	tumor necrosis factor production	145	0.502716	2.01072	4.96291e-08	1.46672e-06	1.04187e-06	1422	tags=43%, list=14%, signal=37%	246727/246728/12491/16956/23960/246730/22040/73149/19204/269799/20128/26888/50931/20302/93695/16175/83433/217305/24088/11847/217203/268857/13057/12774/66824/114643/20963/21897/319430/19261/12523/11433/71586/15170/14127/22177/56644/11596/73914/14131/74048/21899/21929/19165/19264/74131/20303/16859/216869/232801/12475/12489/234779/332579/171285/19219/12481/19271/21898/14728/142980/230738
GO:0019058	viral life cycle	196	0.457122	1.90691	5.07079e-08	1.49019e-06	1.05854e-06	1929	tags=34%, list=18%, signal=28%	102639543/246727/58185/246728/434219/21926/20304/23960/12504/246730/15951/23962/20128/226691/231655/74735/11816/98999/20612/20307/94094/209387/17069/114643/69550/217069/100038882/71586/13030/13039/74244/233979/239739/16149/226422/20821/20568/56417/671535/228545/12642/12390/76681/22320/13830/22038/18128/18145/319236/230738/19062/67166/24014/15894/11793/228607/80287/78781/75608/52668/20732/19106/19…
GO:0098543	detection of other organism	12	0.924031	2.20601	5.23955e-08	1.53118e-06	1.08766e-06	733	tags=83%, list=7%, signal=78%	24088/56620/21897/17940/17948/56644/17951/17952/21899/268973
GO:0061053	somite development	48	-0.742714	-2.23564	6.13286e-08	1.78228e-06	1.26602e-06	1030	tags=42%, list=10%, signal=38%	17286/76365/235542/12166/20474/17127/50884/20377/20378/16950/26564/15227/22411/68713/319757/20348/20666/22418/19378/12006
GO:0060541	respiratory system development	166	-0.567793	-2.03891	6.2987e-08	1.81036e-06	1.28597e-06	1291	tags=33%, list=12%, signal=30%	74123/14257/21833/14042/18595/68897/74155/22339/18590/108655/77446/15364/116701/24064/12166/15205/237500/20474/320924/14465/71228/22158/16878/14219/19411/18596/216725/22601/24063/16950/14182/71461/18028/15227/11486/17263/14173/20666/243931/14634/21923/16772/21385/52377/21387/22762/21809/15402/20692/16948/22418/14734/17313/19378/12825
GO:0007169	transmembrane receptor protein tyrosine kinase signaling pathway	392	-0.450366	-1.73763	6.29839e-08	1.81036e-06	1.28597e-06	1310	tags=27%, list=12%, signal=25%	16010/15200/14257/19245/240185/20411/20419/14042/17974/18595/13866/109700/21844/110279/100952/21687/14083/75747/74155/12445/20913/19716/22339/18590/116701/17118/13685/21413/24064/217692/24066/12305/269831/213053/16001/12977/12830/17395/69601/18710/13650/320924/21825/12702/15507/329628/22612/12927/216616/14219/22174/13855/18596/16590/18049/12827/13844/30953/16012/12826/24063/234593/18214/13642/179…
GO:0060339	negative regulation of type I interferon-mediated signaling pathway	19	0.845068	2.27268	6.56044e-08	1.87086e-06	1.32895e-06	835	tags=58%, list=8%, signal=53%	246727/23960/17381/246730/22040/434341/114643/100038882/20847/56045/56417
GO:0031032	actomyosin structure organization	143	-0.586111	-2.07177	6.58074e-08	1.87086e-06	1.32895e-06	1500	tags=38%, list=14%, signal=33%	13823/54132/13609/236266/20971/15182/20411/19878/18595/77569/14745/26934/12704/21872/16412/68732/54324/68743/30794/20166/18645/12632/226751/234094/22793/20474/269233/17127/208177/230837/14219/268970/18596/235041/12798/50768/13007/319710/22411/93689/22003/218952/77579/17880/104027/68794/71994/21809/98932/13008/12797/50490/11459/13717
GO:0001649	osteoblast differentiation	137	-0.58277	-2.04873	6.66816e-08	1.88547e-06	1.33932e-06	1524	tags=39%, list=15%, signal=34%	17002/102657/67141/72007/11477/16202/23892/320799/114249/16449/56233/14083/22339/97064/16007/12609/12166/19094/14362/15903/17127/16195/11480/54393/67399/20377/107515/22601/18214/22341/14182/231633/22411/50766/68713/319757/18760/218952/14609/14200/14173/20666/14634/26427/16193/16948/68010/16009/19228/21930/12842/22402/68588/12006
GO:0016331	morphogenesis of embryonic epithelium	124	-0.607791	-2.10197	7.03758e-08	1.9748e-06	1.40278e-06	1381	tags=31%, list=13%, signal=27%	23892/20971/20460/240641/19878/27428/11535/76365/232906/231214/14362/14368/20474/20677/19335/270685/50884/22158/20353/19411/20377/50768/21808/22341/14365/71461/21677/12160/20666/13800/21804/23967/57265/240725/22418/106042/19378/68588
GO:0010975	regulation of neuron projection development	350	-0.480064	-1.83361	7.05958e-08	1.9748e-06	1.40278e-06	1474	tags=27%, list=14%, signal=24%	192176/243743/27279/225849/16202/13405/107765/13803/214968/15182/16852/21844/14745/12704/20698/14083/16412/20346/20361/329152/22339/232906/17118/11785/217692/20350/64297/208647/16001/18858/226778/14362/69601/15205/73710/15507/11512/216616/16878/107995/18223/20720/20353/66515/20377/244152/18049/11504/18007/13844/18933/234593/20317/21838/13642/17999/14182/26564/380711/14299/71461/56401/545156/18760…
GO:0032635	interleukin-6 production	122	0.526543	2.07526	7.14149e-08	1.98708e-06	1.4115e-06	1942	tags=55%, list=19%, signal=45%	21926/12491/16956/17295/17470/19204/20128/50931/226421/83433/217305/24088/217203/268857/13057/12774/105855/66824/170743/20963/21897/319430/19261/12523/71586/170744/57781/15170/14127/327957/22177/54445/11596/225471/73914/21899/21929/19165/16149/18439/16859/216869/232801/109689/16792/234779/332579/171285/17196/14466/21898/16170/14728/16331/142980/230738/15234/17164/228607/14205/17394/12608/16174/16…
GO:0062207	regulation of pattern recognition receptor signaling pathway	77	0.604713	2.23488	7.59271e-08	2.10145e-06	1.49275e-06	1445	tags=42%, list=14%, signal=36%	54123/16365/58185/12491/224840/80861/234311/20128/231655/16364/226421/83433/24088/22259/83490/13057/65221/100340/21897/73914/21899/21929/217303/18081/216869/70110/17096/246746/242691/21898/142980/100561
GO:0001916	positive regulation of T cell mediated cytotoxicity	26	0.802333	2.33841	7.92754e-08	2.18258e-06	1.55037e-06	784	tags=69%, list=7%, signal=64%	14990/110557/15018/15042/15015/15040/14972/15007/630294/15024/14964/15039/15006/12010/14991/12479/19264/18439
GO:0032715	negative regulation of interleukin-6 production	32	0.750794	2.31391	8.42167e-08	2.30648e-06	1.63838e-06	1536	tags=69%, list=15%, signal=59%	21926/17470/20128/50931/268857/105855/319430/19261/12523/57781/15170/73914/21929/216869/109689/171285/14466/21898/14728/16331/230738/15234
GO:0051249	regulation of lymphocyte activation	329	0.388497	1.71522	9.21801e-08	2.51143e-06	1.78397e-06	1497	tags=31%, list=14%, signal=27%	20555/74748/83408/20304/12504/75345/22040/16197/16797/12493/16988/16186/12522/16854/14960/50931/240354/93695/16175/11847/12483/243910/60533/15902/105855/66824/12010/20963/21938/16408/19261/74734/11501/15170/230787/16162/12229/12524/22177/76088/56644/19354/619441/69583/11596/78317/381484/14969/16952/74048/14999/21929/217303/12721/12182/17101/104709/16149/213208/12479/19264/17289/74131/12193/16859/…
GO:0050830	defense response to Gram-positive bacterium	62	0.637664	2.25843	9.47283e-08	2.56748e-06	1.82379e-06	1332	tags=60%, list=13%, signal=52%	13586/21926/12491/626578/16197/100702/17472/93725/109648/76074/50931/17916/24088/236573/15162/66824/93719/12010/11433/13587/17476/17110/11491/17105/229900/18439/106869/12273/216799/14191/55932/14469/56480/332579/171285/12363/69146
GO:0019915	lipid storage	62	0.636374	2.25386	9.81419e-08	2.64629e-06	1.87977e-06	1994	tags=60%, list=19%, signal=49%	21926/12491/16956/12266/11816/83433/22259/11520/672511/19016/56489/69573/20652/211739/15211/233079/237542/20288/66853/67469/66905/15212/11307/14466/14667/66400/230738/14421/72759/13350/110911/12952/18035/14705/18605/106326/11993
GO:0003206	cardiac chamber morphogenesis	81	-0.677824	-2.20646	1.03139e-07	2.76677e-06	1.96535e-06	1165	tags=43%, list=11%, signal=39%	16449/20564/21687/77446/116701/215798/16007/12166/14362/15205/20677/14465/22761/11504/54485/21808/57342/21386/15227/22411/319757/20348/22003/14200/12160/20666/19876/21385/22762/12876/20563/57265/22418/13617/12814
GO:1903053	regulation of extracellular matrix organization	44	-0.737024	-2.18286	1.24204e-07	3.31485e-06	2.35467e-06	1149	tags=55%, list=11%, signal=49%	23871/100952/12305/226519/17127/13110/102693/11568/208177/58859/18214/16779/21808/69538/14086/18073/70779/16777/16772/16193/20356/16773/14089/15117
GO:0032680	regulation of tumor necrosis factor production	140	0.504542	2.00214	1.29535e-07	3.43958e-06	2.44327e-06	1422	tags=44%, list=14%, signal=38%	246727/246728/12491/16956/23960/246730/22040/73149/19204/269799/20128/26888/50931/20302/93695/16175/83433/217305/24088/11847/217203/268857/13057/12774/66824/114643/20963/21897/319430/19261/12523/11433/71586/15170/14127/22177/56644/11596/73914/14131/74048/21899/21929/19264/74131/20303/16859/216869/232801/12475/12489/234779/332579/171285/19219/12481/19271/21898/14728/142980/230738
GO:0043583	ear development	120	-0.603957	-2.08488	1.40781e-07	3.71932e-06	2.64198e-06	1191	tags=37%, list=11%, signal=33%	241226/16449/110279/76365/110796/24064/12609/12305/14368/29817/15205/20474/110380/329628/54670/244152/21417/13844/20378/18933/235312/21808/14182/14365/26564/71461/21386/16206/73230/14451/14173/12160/320398/14634/21385/23967/57266/57265/22418/26563/13617/12064/68588/12814
GO:2000027	regulation of animal organ morphogenesis	66	-0.677256	-2.14131	1.51166e-07	3.97361e-06	2.82262e-06	987	tags=44%, list=9%, signal=40%	22339/18590/12166/12977/14362/14368/20474/57764/94275/20377/107515/24063/14182/14365/26564/22409/71461/22411/319757/14173/19876/20187/57265/240725/59036/22418/14734/13617/68588
GO:0048736	appendage development	111	-0.608658	-2.08062	1.53842e-07	4.00371e-06	2.844e-06	1292	tags=32%, list=12%, signal=28%	65964/15182/14042/14013/17286/12166/14368/20677/19335/18514/58250/22158/19411/218772/18933/12288/21808/14182/26564/21386/20348/218952/14609/14451/20666/14634/21385/21387/23967/22418/216795/14734/19378/18552/12825
GO:0060173	limb development	111	-0.608658	-2.08062	1.53842e-07	4.00371e-06	2.844e-06	1292	tags=32%, list=12%, signal=28%	65964/15182/14042/14013/17286/12166/14368/20677/19335/18514/58250/22158/19411/218772/18933/12288/21808/14182/26564/21386/20348/218952/14609/14451/20666/14634/21385/21387/23967/22418/216795/14734/19378/18552/12825
GO:0035107	appendage morphogenesis	94	-0.646379	-2.15382	1.76561e-07	4.54969e-06	3.23183e-06	852	tags=36%, list=8%, signal=34%	23892/65964/15182/14042/14013/12166/14368/20677/19335/18514/58250/22158/19411/218772/18933/12288/21808/14182/26564/21386/20348/14609/14451/20666/14634/21385/21387/23967/22418/216795/14734/19378/18552/12825
GO:0035108	limb morphogenesis	94	-0.646379	-2.15382	1.76561e-07	4.54969e-06	3.23183e-06	852	tags=36%, list=8%, signal=34%	23892/65964/15182/14042/14013/12166/14368/20677/19335/18514/58250/22158/19411/218772/18933/12288/21808/14182/26564/21386/20348/14609/14451/20666/14634/21385/21387/23967/22418/216795/14734/19378/18552/12825
GO:0001656	metanephros development	46	-0.741921	-2.21766	1.77957e-07	4.56319e-06	3.24142e-06	1200	tags=57%, list=11%, signal=50%	18595/241226/13653/18590/97064/15205/15903/20474/71228/329628/16878/12765/18596/107515/22601/24063/16779/14561/319757/243931/14634/14118/23967/20563/269152/14734
GO:0050673	epithelial cell proliferation	306	-0.484959	-1.82765	1.8102e-07	4.61909e-06	3.28113e-06	1845	tags=34%, list=18%, signal=29%	12576/14595/15289/12443/353156/13805/404710/13383/13874/14183/16011/17345/18140/15312/327826/68833/21848/21846/67694/236266/97165/12192/16010/14257/240185/106795/11799/13866/16449/56312/75605/63953/21687/74155/20913/76365/22339/108655/15364/12166/26903/69601/15205/20474/17127/11480/21825/328949/19274/94275/20377/16590/225341/21417/107515/22601/12579/18133/20317/54485/56213/21808/13642/22341/14182…
GO:0032675	regulation of interleukin-6 production	117	0.529074	2.05532	2.00403e-07	5.08888e-06	3.61484e-06	1712	tags=52%, list=16%, signal=44%	21926/12491/16956/17295/17470/19204/20128/50931/226421/83433/217305/24088/217203/268857/13057/12774/105855/66824/170743/20963/21897/319430/19261/12523/71586/170744/57781/15170/14127/327957/22177/54445/11596/225471/73914/21899/21929/16149/18439/16859/216869/232801/109689/16792/234779/332579/171285/17196/14466/21898/16170/14728/16331/142980/230738/15234/17164/228607/14205/17394/12608
GO:0032652	regulation of interleukin-1 production	88	0.562123	2.1318	2.05599e-07	5.19561e-06	3.69065e-06	1422	tags=55%, list=14%, signal=48%	102639543/21926/12491/16956/15951/100040462/226691/240354/20302/229898/83433/24088/11847/217203/226695/268857/12774/66824/12362/381308/19261/11433/170744/383619/22177/17951/11596/16952/21899/21929/268973/18439/16859/216869/216799/107221/232801/12489/171285/19219/12363/26365/69146/21898/16170/14728/12370/230738
GO:0001959	regulation of cytokine-mediated signaling pathway	103	0.549931	2.09706	2.19154e-07	5.51151e-06	3.91505e-06	1263	tags=40%, list=12%, signal=35%	246727/54123/56792/23960/16181/17381/246730/22040/434341/83433/66824/19016/114643/12362/18600/20963/100038882/17940/20847/56489/17948/547253/17951/225471/17952/73914/11491/58203/56045/16149/19264/56417/16145/16792/67338/12767/56480/80285/246746/108960/12363
GO:0032612	interleukin-1 production	92	0.558616	2.12196	2.26921e-07	5.65249e-06	4.01519e-06	1422	tags=53%, list=14%, signal=46%	102639543/21926/12491/16956/15951/100040462/226691/240354/20302/229898/83433/24088/11847/217203/226695/268857/12774/66824/12362/381308/19261/11433/170744/383619/22177/17951/11596/16952/21899/21929/268973/18439/16859/216869/106869/216799/107221/232801/12489/171285/19219/12363/26365/69146/21898/16170/14728/12370/230738
GO:0010810	regulation of cell-substrate adhesion	164	-0.546891	-1.96275	2.26345e-07	5.65249e-06	4.01519e-06	1494	tags=37%, list=14%, signal=32%	14366/192176/108911/50918/16202/23892/13731/13405/18606/20971/244895/114249/18453/16852/16449/77569/100952/21687/14083/58217/16412/68732/22288/22339/16007/24066/12305/12977/30963/17127/22330/11854/16402/21825/54156/208177/12927/58859/225341/18787/50768/14114/21838/14758/15227/218952/14268/107351/18073/12837/107581/17242/67896/56320/13837/14115/50706/12842/18552/15117
GO:0001738	morphogenesis of a polarized epithelium	59	-0.70206	-2.20178	2.33253e-07	5.78269e-06	4.10768e-06	809	tags=32%, list=8%, signal=30%	14362/14368/71228/329628/20377/14365/26564/14107/71461/15227/22411/14238/16772/20187/57265/59036/22418/14734/68588
GO:0120035	regulation of plasma membrane bounded cell projection organization	472	-0.43369	-1.69015	2.36647e-07	5.83915e-06	4.14778e-06	1424	tags=24%, list=14%, signal=22%	108911/27279/225849/16202/72722/14265/13405/18606/107765/13803/214968/15182/16852/21844/56699/14745/12704/20698/14083/16412/18483/20346/68732/20361/329152/19122/22339/68743/72844/232906/17118/11785/217692/20350/64297/27205/18645/208647/16001/18858/226778/16886/14362/69601/15205/73710/15507/50884/11512/216616/16878/107995/18223/20720/66573/20353/54670/104445/66515/20377/244152/16590/18049/11504/18…
GO:0019724	B cell mediated immunity	93	0.547595	2.07473	2.3938e-07	5.87886e-06	4.17599e-06	1484	tags=39%, list=14%, signal=34%	54123/83408/21926/22040/12266/14960/50931/83433/12984/12010/14129/12983/15170/14127/12229/53314/18733/619441/69583/14969/14131/14999/27060/18753/16149/19264/14961/14190/332579/14998/12260/12262/16331/100561/57914/21803
GO:0016045	detection of bacterium	10	0.922046	2.11496	2.47799e-07	6.05718e-06	4.30266e-06	733	tags=80%, list=7%, signal=74%	24088/21897/17940/17948/17951/17952/21899/268973
GO:0010717	regulation of epithelial to mesenchymal transition	70	-0.678183	-2.16728	2.6526e-07	6.45383e-06	4.58441e-06	1521	tags=56%, list=15%, signal=48%	13138/13636/114716/13805/192173/17131/11477/23892/80294/15182/114774/16449/21844/384009/22339/80288/97064/24064/629378/226778/69601/17127/102693/208177/20377/246154/24063/21808/20613/218952/21804/17242/21809/16193/68010/13837/12842/94352/12006
GO:0034329	cell junction assembly	248	-0.499569	-1.8502	2.68548e-07	6.50358e-06	4.61976e-06	1811	tags=35%, list=17%, signal=30%	13631/13542/26921/13383/16410/68328/56376/17387/12741/16825/13605/17131/13823/225875/192897/108911/23892/16475/18606/20971/109711/244895/246316/20411/19878/69524/77569/18613/110279/56233/21687/21872/14083/16412/22339/12562/77446/217692/54419/18858/13043/65945/14362/20474/226519/17127/22330/11854/16402/71228/208177/216856/93742/13844/58235/21826/50768/68792/21838/13642/223254/14758/13641/19272/770…
GO:0030324	lung development	152	-0.565711	-2.01714	2.76809e-07	6.67276e-06	4.73993e-06	1291	tags=33%, list=12%, signal=29%	74123/14257/21833/14042/18595/74155/22339/18590/108655/77446/15364/24064/12166/15205/237500/320924/14465/71228/16878/14219/18596/216725/22601/24063/16950/14182/71461/18028/15227/11486/17263/14173/20666/243931/14634/21923/16772/21385/52377/21387/22762/21809/15402/20692/16948/22418/14734/17313/19378/12825
GO:0042471	ear morphogenesis	58	-0.707857	-2.21156	2.95131e-07	7.08179e-06	5.03048e-06	1191	tags=45%, list=11%, signal=40%	241226/110279/76365/110796/24064/14368/20474/21417/13844/20378/18933/14182/14365/26564/71461/21386/16206/14451/320398/21385/23967/57265/22418/13617/68588/12814
GO:0046631	alpha-beta T cell activation	119	0.507908	1.97925	3.01843e-07	7.20979e-06	5.1214e-06	1484	tags=42%, list=14%, signal=36%	58185/83408/17085/73149/30925/269799/16186/26888/12522/14347/240354/16364/11847/243910/60533/105855/20963/19156/16162/14991/13039/53314/94176/11596/16952/74048/217303/27060/16182/12479/19264/74131/16859/20351/14961/216799/12142/108723/320404/545030/320484/19698/54721/19219/15216/15284/14728/230738/16168/21803
GO:0045071	negative regulation of viral genome replication	45	0.677965	2.26898	3.05516e-07	7.26433e-06	5.16015e-06	422	tags=38%, list=4%, signal=36%	102639543/246727/58185/246728/21926/20304/23960/246730/15951/23962/226691/231655/98999/114643/69550/100038882/71586
GO:0008285	negative regulation of cell population proliferation	472	-0.432094	-1.68393	3.14723e-07	7.44939e-06	5.2916e-06	1199	tags=26%, list=11%, signal=24%	16202/23892/110606/20971/72306/21781/15182/12421/110532/13866/12228/105837/109700/114774/14283/56312/83669/20564/63953/16412/11535/19250/19122/12562/226154/116701/98402/24064/12305/18858/19094/107503/29811/12580/17395/69601/15205/74754/20677/17127/21825/14465/77125/328949/71228/19274/54393/94275/14062/16878/20720/19411/19091/20377/58859/225341/21417/218772/20378/12579/216858/18133/24063/234593/23…
GO:0071772	response to BMP	92	-0.639112	-2.11352	3.18492e-07	7.471e-06	5.30695e-06	1046	tags=36%, list=10%, signal=33%	13653/12562/16007/12166/14362/15205/17127/11480/14465/20377/17965/18007/23893/56213/14314/21808/26564/50766/73230/108153/78558/12160/20666/83554/14313/14118/21809/240725/68010/22418/14734/239337/21930
GO:0071773	cellular response to BMP stimulus	92	-0.639112	-2.11352	3.18492e-07	7.471e-06	5.30695e-06	1046	tags=36%, list=10%, signal=33%	13653/12562/16007/12166/14362/15205/17127/11480/14465/20377/17965/18007/23893/56213/14314/21808/26564/50766/73230/108153/78558/12160/20666/83554/14313/14118/21809/240725/68010/22418/14734/239337/21930
GO:0002711	positive regulation of T cell mediated immunity	47	0.670886	2.28998	3.52678e-07	8.23598e-06	5.85035e-06	1092	tags=53%, list=10%, signal=48%	58185/14990/110557/15018/15042/15015/240354/15040/14972/15007/630294/15024/14964/15039/15006/12010/14991/16182/12479/19264/18439/74131/216799/329260/21355
GO:0001667	ameboidal-type cell migration	331	-0.462397	-1.7595	4.08689e-07	9.50157e-06	6.74935e-06	1488	tags=31%, list=14%, signal=28%	192897/72007/54132/11477/108911/16202/23892/13731/18606/20971/15200/214968/14257/19245/240185/19878/58233/23871/18613/56233/63953/21687/21939/11749/14083/16412/20346/384009/17286/20361/22339/12562/68743/108655/20350/18645/18858/80837/17395/69601/320924/21825/15507/328949/50884/19274/12927/20353/27494/16590/18787/30953/18133/235041/20317/54485/75723/18214/68792/14314/21808/13642/22341/14182/71709/…
GO:0003151	outflow tract morphogenesis	52	-0.70078	-2.13832	4.83451e-07	1.119e-05	7.94868e-06	987	tags=42%, list=9%, signal=39%	16449/22339/12166/14362/15205/21825/14465/22761/21808/17999/57342/21386/22411/20348/20666/19876/21385/22762/57265/22418/13617/13717
GO:0034121	regulation of toll-like receptor signaling pathway	56	0.625743	2.20538	4.86629e-07	1.12139e-05	7.96569e-06	1445	tags=46%, list=14%, signal=40%	54123/16365/58185/12491/224840/20128/16364/226421/83433/24088/22259/83490/13057/100340/21897/73914/21899/21929/217303/18081/216869/70110/17096/246746/142980/100561
GO:0042113	B cell activation	184	0.4479	1.85997	4.90116e-07	1.12447e-05	7.98757e-06	1489	tags=33%, list=14%, signal=29%	74748/14962/56743/17079/16197/17060/16186/50931/240354/12483/18751/15902/105855/20963/20375/15900/15170/230787/12229/12524/15242/22177/53314/619441/69583/11491/21929/217303/27060/19229/12182/18753/17095/16149/224860/19264/74131/12193/210293/14961/22778/108723/17305/74039/21985/227525/16792/234779/57257/56048/17096/94185/19271/21898/14728/20442/16331/100561/320795/21803/18018
GO:0055001	muscle cell development	122	-0.591198	-2.03288	4.97665e-07	1.13681e-05	8.07519e-06	1359	tags=35%, list=13%, signal=31%	13405/234214/109711/11739/15182/18595/70417/16412/11535/76365/109676/22339/108655/12166/18858/26903/110196/12632/15205/237500/20474/19736/18596/58859/13007/21386/93689/319757/22003/14200/22223/77579/17880/68794/73181/98932/12818/16948/54409/13008/13617/22402/11459
GO:0032608	interferon-beta production	54	0.64067	2.22567	5.07797e-07	1.14991e-05	8.16825e-06	1757	tags=44%, list=17%, signal=37%	246727/54123/246728/23960/246730/80861/24088/268857/66824/170743/114643/100038882/19261/71586/170744/19696/56480/19698/64685/21898/142980/228607/78781/71956
GO:0032648	regulation of interferon-beta production	54	0.64067	2.22567	5.07797e-07	1.14991e-05	8.16825e-06	1757	tags=44%, list=17%, signal=37%	246727/54123/246728/23960/246730/80861/24088/268857/66824/170743/114643/100038882/19261/71586/170744/19696/56480/19698/64685/21898/142980/228607/78781/71956
GO:0042472	inner ear morphogenesis	44	-0.719825	-2.13193	5.2763e-07	1.18967e-05	8.4507e-06	1191	tags=50%, list=11%, signal=45%	241226/110279/76365/24064/14368/20474/21417/13844/20378/18933/14182/14365/26564/71461/21386/16206/320398/21385/57265/22418/68588/12814
GO:0007034	vacuolar transport	137	0.47971	1.8923	5.35761e-07	1.19465e-05	8.48606e-06	2869	tags=54%, list=27%, signal=40%	226421/19156/242341/353047/12752/27057/233979/20660/17101/74772/71801/209200/105841/228545/20661/76742/17772/11766/16792/16783/217340/17113/11777/11972/432486/320528/77963/14824/53331/67166/73205/28084/68505/71732/75608/53611/104799/67095/245944/19349/55943/68953/71817/11736/269338/74374/16784/213326/17237/260302/230514/16553/20479/100504663/231580/72825/20615/67064/66530/54122/66914/77975/218035…
GO:0002440	production of molecular mediator of immune response	181	0.436244	1.80973	5.38973e-07	1.19465e-05	8.48606e-06	1982	tags=43%, list=19%, signal=35%	58185/83408/21926/12491/18173/22040/16197/12493/14960/50931/240354/15368/24088/12483/66824/170743/12362/12010/20963/21938/69550/11433/14127/12229/12524/327957/53314/619441/69583/14969/73914/74048/14999/21929/27060/19165/16182/56045/16149/19264/18439/74131/233079/14961/216799/108723/329260/16792/214763/234779/14190/332579/74552/15216/12363/14998/14466/21898/14728/56722/142980/100561/320795/57914/2…
GO:0070661	leukocyte proliferation	234	0.410111	1.76515	5.35968e-07	1.19465e-05	8.48606e-06	1497	tags=35%, list=14%, signal=31%	20555/14962/20304/12504/18173/17079/50498/16197/12493/30925/16988/16854/381924/14960/50931/240354/93695/16175/83433/11847/12483/12984/60533/105855/66824/20963/21938/12982/16408/12983/15170/16162/12229/12524/15242/22177/12978/76088/94176/19354/16414/11596/78317/16952/14226/74048/14999/217303/27060/12721/12182/18753/16149/213208/224860/12479/19264/18439/74131/16859/19171/16409/108723/16792/27027/12…
GO:0016032	viral process	275	0.395146	1.72619	5.36996e-07	1.19465e-05	8.48606e-06	1929	tags=27%, list=18%, signal=23%	102639543/246727/58185/246728/434219/21926/20304/23960/12504/246730/15951/23962/20684/20128/226691/231655/74735/11816/98999/20612/20307/94094/209387/17069/114643/69550/217069/100038882/71586/20846/13030/12978/13039/74244/233979/58203/239739/16149/226422/20821/20568/56417/671535/228545/12642/12390/12767/76681/22320/13830/22038/26365/18128/18145/319236/26401/230738/19062/67166/24014/15894/11793/228…
GO:0031663	lipopolysaccharide-mediated signaling pathway	51	0.648665	2.25093	5.61988e-07	1.24041e-05	8.8111e-06	1942	tags=53%, list=19%, signal=43%	16365/21926/20304/17079/20128/240354/83433/209387/20375/12523/17084/20846/327957/21929/12475/234779/76681/17096/108960/21898/319236/21803/17087/70097/26417/18035/16173
GO:1903556	negative regulation of tumor necrosis factor superfamily cytokine production	48	0.662945	2.28307	5.70636e-07	1.2542e-05	8.90908e-06	1422	tags=52%, list=14%, signal=45%	73149/269799/20128/26888/50931/93695/83433/11847/268857/60533/319430/19261/11433/15170/73914/74048/21899/21929/216869/12489/171285/19219/21898/14728/230738
GO:0016064	immunoglobulin mediated immune response	91	0.542373	2.06924	5.79504e-07	1.26836e-05	9.00969e-06	1484	tags=38%, list=14%, signal=33%	54123/83408/21926/22040/12266/14960/50931/83433/12984/12010/14129/12983/15170/14127/12229/53314/619441/69583/14969/14131/14999/27060/18753/16149/19264/14961/14190/332579/14998/12260/12262/16331/100561/57914/21803
GO:0072175	epithelial tube formation	112	-0.600051	-2.05202	6.13029e-07	1.33615e-05	9.49119e-06	1381	tags=31%, list=13%, signal=27%	23892/20971/20460/240641/19878/27428/11535/22339/232906/231214/14362/14368/20474/20677/19335/270685/50884/22158/20353/19411/20377/50768/21808/14365/71461/21677/14173/12160/20666/13800/23967/57265/22418/106042/68588
GO:0019079	viral genome replication	102	0.53202	2.03305	6.38784e-07	1.3865e-05	9.8489e-06	1923	tags=36%, list=18%, signal=30%	102639543/246727/58185/246728/21926/20304/23960/246730/15951/23962/226691/231655/98999/20307/114643/69550/100038882/71586/74244/226422/20568/56417/671535/13830/22038/18128/230738/19062/24014/11793/228607/80287/78781/52668/19106/110355/67231
GO:0035148	tube formation	122	-0.588631	-2.02405	6.45134e-07	1.38876e-05	9.86495e-06	1381	tags=30%, list=13%, signal=27%	23892/20971/20460/240641/19878/27428/11535/22339/232906/231214/14362/14368/69601/20474/20677/19335/270685/50884/22158/20353/19411/20377/50768/21808/14365/71461/18028/21677/14173/12160/20666/13800/23967/57265/22418/106042/68588
GO:0040008	regulation of growth	466	-0.424817	-1.65376	6.44945e-07	1.38876e-05	9.86495e-06	1967	tags=30%, list=19%, signal=25%	11350/18148/102247/19377/269878/20807/73379/20437/12567/12913/13052/16323/69807/56397/245688/12576/15251/433182/54616/52592/13383/14183/16011/56812/13806/22401/14732/12575/12955/17387/12520/56742/224023/16667/17131/50523/13823/12581/20937/243743/56468/27279/236266/16202/23892/11739/16010/15200/214968/14257/15182/268697/13866/20564/63953/56449/20698/231507/14083/381293/20346/20361/52357/12534/2233…
GO:0050764	regulation of phagocytosis	91	0.540905	2.06364	6.48905e-07	1.39116e-05	9.88195e-06	1484	tags=45%, list=14%, signal=39%	14962/21926/56792/12491/18173/12266/16186/83433/24088/15162/83382/13057/105855/66824/19016/14129/20963/19261/14127/56644/94176/11596/74244/381484/14131/217303/19264/17289/227541/14191/668101/100038947/109934/18636/234779/246746/17304/320832/19271/16168/21803
GO:0040017	positive regulation of locomotion	440	-0.428035	-1.66555	6.64799e-07	1.41941e-05	1.00827e-05	1300	tags=27%, list=12%, signal=24%	15200/214968/14257/240641/240185/19878/18595/114774/21844/23871/18613/14745/56233/21687/17392/20698/21872/21939/14083/232748/58217/16412/20346/68732/114332/13653/384009/20361/107589/22339/16803/12562/18590/108655/24064/16007/20350/27205/16001/84004/13043/12977/26903/80837/80982/17395/69601/320924/17127/16195/11854/16402/21825/15507/12927/14062/53416/12061/20353/12765/18596/27494/16590/11504/13844…
GO:0001838	embryonic epithelial tube formation	108	-0.600221	-2.04098	7.21164e-07	1.5335e-05	1.08931e-05	1381	tags=31%, list=13%, signal=27%	23892/20971/20460/240641/19878/27428/11535/232906/231214/14362/14368/20474/20677/19335/270685/50884/22158/20353/19411/20377/50768/21808/14365/71461/21677/12160/20666/13800/23967/57265/22418/106042/68588
GO:0072073	kidney epithelium development	85	-0.649564	-2.13803	7.26518e-07	1.53863e-05	1.09295e-05	1387	tags=47%, list=13%, signal=41%	16202/23892/114249/14042/16449/22339/97064/226154/15205/20474/17127/18514/329628/94275/16878/12765/20377/107515/218772/22601/24063/235041/16779/13642/14182/12931/14561/319757/73230/14173/243931/14634/18654/13003/23967/20563/269152/14734/13617/12064
GO:0048754	branching morphogenesis of an epithelial tube	112	-0.597512	-2.04334	7.79673e-07	1.64454e-05	1.16819e-05	1491	tags=42%, list=14%, signal=36%	18763/21846/104156/11477/16202/23892/114249/14042/18595/75605/21687/22339/15364/24064/12305/12977/237500/20474/18514/71228/329628/94275/107515/22601/12826/24063/54485/18132/21386/15227/319757/20315/14173/14634/21923/16772/18654/21385/73181/17242/20563/15402/22418/14734/13617/20356/17313
GO:0007498	mesoderm development	60	-0.665418	-2.08573	8.27757e-07	1.73895e-05	1.23525e-05	2171	tags=53%, list=21%, signal=43%	233912/65960/14043/269878/20807/17125/16323/16825/11477/78697/12192/80294/14042/22339/15364/12166/17127/11480/68151/50884/72475/22601/14182/21676/20613/21386/15227/22411/21677/319757/23967/22418
GO:0030510	regulation of BMP signaling pathway	61	-0.669185	-2.10231	8.64545e-07	1.80897e-05	1.28499e-05	982	tags=38%, list=9%, signal=34%	12562/16007/14362/15205/14465/20377/17965/18007/23893/56213/14314/50766/73230/78558/20666/83554/14313/14118/240725/68010/22418/14734/21930
GO:0001657	ureteric bud development	55	-0.688557	-2.12487	8.82319e-07	1.81709e-05	1.29075e-05	987	tags=49%, list=9%, signal=45%	22339/226154/15205/20474/17127/18514/329628/94275/20377/107515/218772/24063/14182/12931/14561/319757/73230/14173/243931/14634/18654/13003/23967/20563/269152/14734/12064
GO:0001823	mesonephros development	55	-0.688557	-2.12487	8.82319e-07	1.81709e-05	1.29075e-05	987	tags=49%, list=9%, signal=45%	22339/226154/15205/20474/17127/18514/329628/94275/20377/107515/218772/24063/14182/12931/14561/319757/73230/14173/243931/14634/18654/13003/23967/20563/269152/14734/12064
GO:0072163	mesonephric epithelium development	55	-0.688557	-2.12487	8.82319e-07	1.81709e-05	1.29075e-05	987	tags=49%, list=9%, signal=45%	22339/226154/15205/20474/17127/18514/329628/94275/20377/107515/218772/24063/14182/12931/14561/319757/73230/14173/243931/14634/18654/13003/23967/20563/269152/14734/12064
GO:0072164	mesonephric tubule development	55	-0.688557	-2.12487	8.82319e-07	1.81709e-05	1.29075e-05	987	tags=49%, list=9%, signal=45%	22339/226154/15205/20474/17127/18514/329628/94275/20377/107515/218772/24063/14182/12931/14561/319757/73230/14173/243931/14634/18654/13003/23967/20563/269152/14734/12064
GO:0016042	lipid catabolic process	182	0.434597	1.80301	9.51758e-07	1.95241e-05	1.38687e-05	2072	tags=45%, list=20%, signal=37%	83408/21926/16956/11812/231871/66857/16889/23945/11816/211666/216859/14080/100340/19156/114874/106861/27226/320024/27052/76192/241274/26874/57319/101502/30955/18796/20660/74147/11605/15211/18753/14420/18010/80911/66853/235674/56357/64898/114664/110821/239759/67469/234779/12908/11363/67717/16922/15212/66569/74182/67732/14466/15488/20397/14667/67885/11666/433256/11813/17939/12894/57357/192654/15926…
GO:0090288	negative regulation of cellular response to growth factor stimulus	64	-0.693442	-2.19813	9.72114e-07	1.97923e-05	1.40593e-05	949	tags=45%, list=9%, signal=41%	116701/24064/24066/14362/69601/21825/13855/20377/17965/23893/24063/56213/17999/50766/73230/78558/30878/83554/13179/78560/26427/381290/14118/20563/240725/68010/22418/239337/21930
GO:0002696	positive regulation of leukocyte activation	246	0.404594	1.74576	9.72399e-07	1.97923e-05	1.40593e-05	1484	tags=32%, list=14%, signal=28%	83408/56792/20304/12504/16197/19204/16186/12522/17474/14960/50931/240354/217304/16175/83433/243910/60533/105855/66824/12010/20963/16408/19261/12606/74734/11501/16162/14127/12524/22177/76088/56644/619441/69583/16414/11596/78317/381484/14969/16952/74048/21899/14999/12721/12182/17101/104709/16149/12479/19264/74131/16859/14961/216799/20911/14191/16409/108723/668101/100038947/320404/16783/57257/171285…
GO:0032720	negative regulation of tumor necrosis factor production	47	0.655	2.23575	9.84841e-07	1.99679e-05	1.4184e-05	1422	tags=51%, list=14%, signal=44%	73149/269799/20128/26888/50931/93695/83433/11847/268857/319430/19261/11433/15170/73914/74048/21899/21929/216869/12489/171285/19219/21898/14728/230738
GO:0032943	mononuclear cell proliferation	209	0.425113	1.79125	1.02879e-06	2.07784e-05	1.47598e-05	1497	tags=36%, list=14%, signal=31%	20555/14962/20304/12504/18173/17079/50498/16197/12493/30925/16988/16854/381924/14960/50931/240354/93695/16175/11847/12483/60533/105855/66824/20963/21938/16408/15170/16162/12229/12524/22177/12978/76088/94176/19354/16414/11596/78317/16952/14226/74048/14999/217303/12721/12182/18753/16149/213208/224860/12479/19264/18439/74131/16859/19171/16409/108723/16792/27027/12767/57257/56480/171285/320484/17096/…
GO:0060338	regulation of type I interferon-mediated signaling pathway	33	0.71514	2.21703	1.12349e-06	2.26038e-05	1.60564e-05	835	tags=42%, list=8%, signal=39%	246727/54123/23960/17381/246730/22040/434341/114643/100038882/20847/56489/58203/56045/56417
GO:0048592	eye morphogenesis	92	-0.625792	-2.06946	1.12784e-06	2.26043e-05	1.60567e-05	1027	tags=33%, list=10%, signal=30%	57810/22339/269831/235542/58998/110380/19274/19411/244152/21417/218772/13844/58235/21838/14107/14561/17268/14451/14173/14238/20666/14634/12837/21385/98733/12832/50530/23965/12831/12064
GO:0010463	mesenchymal cell proliferation	34	-0.783577	-2.19754	1.17579e-06	2.34755e-05	1.66756e-05	1012	tags=53%, list=10%, signal=48%	76365/18590/108655/12166/329628/21417/18933/14182/18028/15227/22411/319757/14451/16367/21385/23967/22418/14734
GO:0007040	lysosome organization	76	0.569918	2.10789	1.22371e-06	2.42471e-05	1.72237e-05	3132	tags=70%, list=30%, signal=49%	22040/56318/226421/12752/21425/26889/233979/15932/12721/17101/19332/15211/18439/11984/27419/11432/228545/16792/211286/70495/15212/12751/432486/14466/77963/14824/67166/75608/211978/19349/68365/68953/76524/214585/69668/66508/21982/20615/67064/72392/66371/17921/11303/11774/192232/195040/65114/107650/66725/14387/77573/18711/622976
GO:0080171	lytic vacuole organization	76	0.569918	2.10789	1.22371e-06	2.42471e-05	1.72237e-05	3132	tags=70%, list=30%, signal=49%	22040/56318/226421/12752/21425/26889/233979/15932/12721/17101/19332/15211/18439/11984/27419/11432/228545/16792/211286/70495/15212/12751/432486/14466/77963/14824/67166/75608/211978/19349/68365/68953/76524/214585/69668/66508/21982/20615/67064/72392/66371/17921/11303/11774/192232/195040/65114/107650/66725/14387/77573/18711/622976
GO:0046651	lymphocyte proliferation	203	0.425806	1.77893	1.23341e-06	2.4347e-05	1.72947e-05	1497	tags=36%, list=14%, signal=31%	20555/14962/20304/12504/18173/17079/50498/16197/12493/30925/16988/16854/381924/14960/50931/240354/93695/16175/11847/12483/60533/105855/66824/20963/21938/16408/15170/16162/12229/12524/22177/76088/94176/19354/16414/11596/78317/16952/14226/74048/14999/217303/12721/12182/18753/16149/213208/224860/12479/19264/18439/74131/16859/19171/16409/108723/16792/27027/12767/57257/171285/320484/17096/54721/94185/…
GO:0003279	cardiac septum development	83	-0.642816	-2.10818	1.28474e-06	2.5265e-05	1.79468e-05	1807	tags=47%, list=17%, signal=39%	207728/269593/13805/14183/327826/24069/17131/11477/16449/20564/109676/77446/116701/16007/12166/14362/15205/20677/14465/22761/21808/57342/71461/21386/22411/319757/20348/108154/77579/12160/20666/19876/21385/268977/22762/20563/57265/22418/18552
GO:0035265	organ growth	131	-0.566431	-1.98488	1.42559e-06	2.79298e-05	1.98396e-05	1539	tags=36%, list=15%, signal=31%	59035/50523/13609/68861/234214/11739/15182/268697/14042/18595/56449/11749/14083/52357/12534/108655/77446/24064/12166/19094/110196/21825/14465/19736/19411/18596/218772/22601/18214/21827/12288/21808/14182/59056/17268/319757/14609/14173/77579/23876/21385/242509/373864/22762/12818/22402/17967
GO:0050678	regulation of epithelial cell proliferation	255	-0.48429	-1.79917	1.43957e-06	2.80984e-05	1.99594e-05	1272	tags=27%, list=12%, signal=24%	14257/240185/11799/13866/16449/56312/75605/63953/21687/74155/20913/76365/22339/108655/15364/12166/26903/69601/15205/20474/17127/21825/328949/19274/94275/20377/225341/21417/22601/12579/20317/54485/56213/21808/13642/22341/14182/19272/18028/13123/13649/319757/18760/12822/20315/14609/14451/14173/12160/75745/20666/30878/19876/11819/18654/17242/21809/16193/23967/15402/20692/240725/19275/22418/14734/136…
GO:0002573	myeloid leukocyte differentiation	172	0.435461	1.79384	1.4644e-06	2.84768e-05	2.02282e-05	1642	tags=39%, list=16%, signal=33%	102639543/83408/21926/20304/12504/75766/15951/74481/226691/20302/16364/83433/24088/170741/12985/15902/19016/17342/20375/12606/15163/11501/56492/14127/16658/15242/83924/22177/12978/224109/12768/53314/18733/93694/27060/19165/18081/16149/71982/216984/22778/21934/16409/216820/14159/14281/72828/101488212/70564/17096/246746/19698/26365/14389/14466/12262/14728/16331/12370/16168/16420/21803/18018/215653/…
GO:0090090	negative regulation of canonical Wnt signaling pathway	89	-0.631883	-2.08733	1.53164e-06	2.96741e-05	2.10787e-05	1046	tags=39%, list=10%, signal=36%	50523/14366/72345/23892/15182/13653/76365/97064/226154/629378/235542/14362/14368/69601/21885/328949/20377/269424/20378/26564/50781/207181/21983/22411/83675/12558/14634/17242/59036/22418/14734/106042/56811/68588/12006
GO:0002275	myeloid cell activation involved in immune response	64	0.593452	2.11723	1.55088e-06	2.9936e-05	2.12648e-05	1399	tags=55%, list=13%, signal=48%	56743/22040/19204/16797/17916/15368/83433/66824/20963/20375/12523/15170/14127/22177/380732/94176/19354/70450/16414/217303/20911/70110/14191/16409/84095/14159/109934/234779/171285/22320/17096/14389/14824/64685/14728
GO:0032651	regulation of interleukin-1 beta production	76	0.564428	2.08759	1.64407e-06	3.16181e-05	2.24596e-05	1422	tags=55%, list=14%, signal=48%	102639543/21926/12491/16956/15951/100040462/226691/240354/20302/229898/83433/24088/11847/217203/226695/268857/12774/66824/12362/381308/19261/11433/170744/383619/22177/17951/11596/21899/21929/268973/18439/216869/216799/107221/232801/12489/12363/69146/21898/14728/12370/230738
GO:0045069	regulation of viral genome replication	70	0.582389	2.11402	1.72357e-06	3.29153e-05	2.3381e-05	889	tags=29%, list=8%, signal=26%	102639543/246727/58185/246728/21926/20304/23960/246730/15951/23962/226691/231655/98999/114643/69550/100038882/71586/20568/56417/671535
GO:0048863	stem cell differentiation	157	-0.545387	-1.95107	1.7241e-06	3.29153e-05	2.3381e-05	1286	tags=27%, list=12%, signal=24%	214968/76626/15182/14042/18595/16449/216848/11749/16412/20346/20361/76365/20350/12166/14362/15205/14465/16878/20353/20377/16590/22601/20378/21808/14182/13641/22409/21386/21677/319757/20348/14268/14173/20666/12558/77889/108151/23967/106042/13617/20356/19378
GO:0030509	BMP signaling pathway	89	-0.630483	-2.08271	1.75219e-06	3.33299e-05	2.36755e-05	1046	tags=52%, list=10%, signal=47%	65960/20481/21814/217342/66313/11350/269878/17125/17129/13805/17131/11477/16202/23892/14042/13653/12562/16007/12166/14362/15205/17127/11480/14465/20377/17965/18007/23893/56213/14314/21808/26564/50766/73230/78558/12160/20666/83554/14313/14118/21809/240725/68010/22418/14734/21930
GO:0050851	antigen receptor-mediated signaling pathway	106	0.501342	1.91386	1.76804e-06	3.35095e-05	2.38031e-05	1422	tags=40%, list=14%, signal=35%	56792/56743/17060/16854/240354/12047/12483/243910/18751/107321/105855/16534/18755/20963/15170/230787/12229/16822/217303/19165/224860/226422/19264/104418/239743/108723/16151/23880/74039/21682/329260/16792/234779/57257/17096/94185/23921/19271/268749/22350/14728/230738
GO:0002285	lymphocyte activation involved in immune response	132	0.488651	1.92379	1.78115e-06	3.3636e-05	2.3893e-05	1503	tags=39%, list=14%, signal=34%	56619/17085/18173/17079/30925/16854/17474/50931/240354/16364/243910/105855/16408/20375/15900/14127/14991/53314/619441/69583/70450/16952/14999/21929/12721/19229/19165/16182/18826/16149/224860/19264/16859/210293/20351/216799/17305/234779/14190/16783/171285/56048/19698/19219/15284/21898/14728/20442/230738/100561/21803/15894
GO:0035457	cellular response to interferon-alpha	14	0.857332	2.11906	1.84037e-06	3.46294e-05	2.45987e-05	318	tags=50%, list=3%, signal=49%	15959/23960/246730/15951/15958/15957/114643
GO:0060021	roof of mouth development	64	-0.686857	-2.17726	1.85552e-06	3.47894e-05	2.47123e-05	1030	tags=39%, list=10%, signal=35%	17286/110796/12166/14362/13844/18933/30953/16950/21808/14561/20613/21386/22411/14451/14238/13845/20666/14634/21385/242509/434215/21809/23967/57265/22418
GO:0035904	aorta development	50	-0.683445	-2.08179	1.9133e-06	3.56173e-05	2.53004e-05	1165	tags=44%, list=11%, signal=39%	16449/107589/12166/15205/20677/18596/58859/54485/21808/13642/13846/18132/108154/77579/19876/21385/268977/14230/16948/106042/13617/12825
GO:0060284	regulation of cell development	381	-0.437931	-1.68574	1.91312e-06	3.56173e-05	2.53004e-05	1496	tags=28%, list=14%, signal=25%	16975/22129/12741/11865/17131/30948/192176/104156/243743/108911/27279/97165/50918/16202/14265/18606/214968/16835/15182/19878/18453/21844/224171/13610/63953/12316/12704/103743/14083/381293/16412/230103/20346/68732/20361/19716/22339/12562/15364/76566/17118/13121/20350/24066/17190/20878/12166/107503/15205/16195/22330/77125/71918/12927/16878/18223/20720/20353/66515/16590/225341/18049/13844/22601/2037…
GO:0032732	positive regulation of interleukin-1 production	58	0.603735	2.12205	1.97003e-06	3.65433e-05	2.59582e-05	1410	tags=59%, list=13%, signal=51%	102639543/21926/12491/16956/15951/100040462/226691/240354/20302/229898/24088/217203/226695/12774/66824/12362/381308/170744/383619/22177/17951/11596/21899/268973/18439/16859/216799/232801/171285/12363/69146/21898/16170/12370
GO:0050766	positive regulation of phagocytosis	65	0.596101	2.1312	2.1307e-06	3.93841e-05	2.79761e-05	1426	tags=51%, list=14%, signal=44%	14962/21926/56792/12491/18173/12266/16186/83433/13057/105855/66824/19016/14129/19261/14127/56644/94176/11596/381484/14131/19264/17289/227541/668101/100038947/109934/18636/234779/246746/17304/320832/19271/16168
GO:0001773	myeloid dendritic cell activation	26	0.759426	2.21336	2.14157e-06	3.94456e-05	2.80198e-05	1484	tags=65%, list=14%, signal=56%	83408/75766/74481/12493/17474/16364/170741/66824/20375/53314/18733/94176/27027/171285/19698/16420/21803
GO:0032611	interleukin-1 beta production	80	0.560552	2.08041	2.26817e-06	4.16308e-05	2.9572e-05	1422	tags=54%, list=14%, signal=47%	102639543/21926/12491/16956/15951/100040462/226691/240354/20302/229898/83433/24088/11847/217203/226695/268857/12774/66824/12362/381308/19261/11433/170744/383619/22177/17951/11596/21899/21929/268973/18439/216869/106869/216799/107221/232801/12489/12363/69146/21898/14728/12370/230738
GO:0030900	forebrain development	210	-0.493521	-1.79607	2.31111e-06	4.22706e-05	3.00265e-05	1267	tags=24%, list=12%, signal=21%	15182/20460/14042/21335/231380/12316/381293/14013/20346/57810/20361/232906/15364/13175/12166/107503/69601/15205/329628/18223/22174/19091/244152/228662/218772/13844/171167/50768/14182/18028/21386/13649/319757/20315/14173/77579/13845/12558/19876/14634/11819/16777/20187/17242/20563/22418/20356/19378/12825/17967
GO:0060761	negative regulation of response to cytokine stimulus	55	0.613707	2.14392	2.34974e-06	4.28275e-05	3.04221e-05	835	tags=42%, list=8%, signal=39%	246727/56792/23960/16181/17381/246730/22040/434341/83433/19016/114643/18600/100038882/17940/20847/17948/547253/17951/17952/73914/56045/19264/56417
GO:0048738	cardiac muscle tissue development	156	-0.542495	-1.94276	2.38286e-06	4.32804e-05	3.07438e-05	1521	tags=35%, list=15%, signal=30%	17131/55978/11477/13609/68861/23892/234214/107765/11739/15182/15469/268697/18595/16412/76365/12534/22339/108655/77446/17691/12166/19094/110196/14465/22761/19736/18596/15530/218772/22601/54485/59091/21808/13642/14182/17268/21386/22003/14609/14200/14173/77579/12160/17880/21385/22762/12818/22418/13617/50490/19378/22402/17967/12814
GO:0098742	cell-cell adhesion via plasma-membrane adhesion molecules	88	-0.61936	-2.04006	2.42754e-06	4.39394e-05	3.12119e-05	1543	tags=48%, list=15%, signal=41%	75599/225875/11477/50918/16475/69524/16852/18613/235086/12562/19294/116701/52118/84004/65945/58998/22329/93706/16402/19274/329628/224024/72333/58235/21808/330814/19266/14735/12558/19876/73173/98733/12552/319504/68810/13837/23965/545370/279653/12563/13602/18526
GO:0032728	positive regulation of interferon-beta production	38	0.678526	2.19092	2.53163e-06	4.53526e-05	3.22158e-05	434	tags=32%, list=4%, signal=30%	246727/54123/246728/23960/246730/80861/24088/170743/114643/100038882/71586/170744
GO:1902107	positive regulation of leukocyte differentiation	135	0.476062	1.8747	2.52342e-06	4.53526e-05	3.22158e-05	1484	tags=35%, list=14%, signal=30%	83408/21926/20304/12504/75766/16197/16186/12522/14960/240354/20302/83433/243910/15902/105855/20963/74734/15163/11501/22177/12978/12768/11596/16952/74048/18081/104709/16149/12479/19264/74131/16859/216984/22778/216799/16409/14159/320404/14281/101488212/14998/15284/14728/16331/12370/16168/21803
GO:1903708	positive regulation of hemopoiesis	135	0.476062	1.8747	2.52342e-06	4.53526e-05	3.22158e-05	1484	tags=35%, list=14%, signal=30%	83408/21926/20304/12504/75766/16197/16186/12522/14960/240354/20302/83433/243910/15902/105855/20963/74734/15163/11501/22177/12978/12768/11596/16952/74048/18081/104709/16149/12479/19264/74131/16859/216984/22778/216799/16409/14159/320404/14281/101488212/14998/15284/14728/16331/12370/16168/21803
GO:0001841	neural tube formation	101	-0.595365	-2.01054	2.57616e-06	4.59928e-05	3.26705e-05	1341	tags=30%, list=13%, signal=26%	20971/20460/240641/19878/27428/11535/232906/231214/14362/14368/20677/19335/270685/50884/22158/20353/19411/20377/50768/21808/14365/71461/21677/12160/20666/13800/57265/22418/106042/68588
GO:0060337	type I interferon signaling pathway	43	0.659256	2.1817	2.59618e-06	4.6036e-05	3.27012e-05	835	tags=37%, list=8%, signal=34%	246727/54123/246728/23960/17381/246730/22040/434341/114643/100038882/20847/20846/56489/58203/56045/56417
GO:0071357	cellular response to type I interferon	43	0.659256	2.1817	2.59618e-06	4.6036e-05	3.27012e-05	835	tags=37%, list=8%, signal=34%	246727/54123/246728/23960/17381/246730/22040/434341/114643/100038882/20847/20846/56489/58203/56045/56417
GO:0060993	kidney morphogenesis	48	-0.701449	-2.11143	2.68651e-06	4.74768e-05	3.37247e-05	1387	tags=46%, list=13%, signal=40%	16202/23892/114249/22339/97064/226154/15205/20474/20677/18514/329628/94275/16878/107515/319757/14173/243931/14634/18654/23967/269152/14734
GO:0043299	leukocyte degranulation	50	0.627874	2.16871	2.88907e-06	5.08846e-05	3.61454e-05	1296	tags=54%, list=12%, signal=48%	56743/19204/16797/17916/15368/105855/20963/20375/12523/14127/380732/19354/70450/16414/217303/12721/16859/20911/14191/16409/84095/14159/109934/16783/22320/17096/14389
GO:0007517	muscle organ development	194	-0.507801	-1.83412	2.93152e-06	5.1459e-05	3.65534e-05	1194	tags=27%, list=11%, signal=24%	110532/70417/56312/68897/56233/56449/16412/13653/17286/57810/107589/80288/108655/77446/116701/14009/12166/18858/108000/26903/12632/14362/15903/20474/17127/22761/16878/286940/58859/54485/59091/14199/21808/117606/319757/22003/14609/17263/13346/20666/11819/22762/16193/57265/16948/22418/13617/12064/12825/11459/12814/13717
GO:0032330	regulation of chondrocyte differentiation	30	-0.806129	-2.20353	3.10196e-06	5.42688e-05	3.85493e-05	940	tags=50%, list=9%, signal=46%	76566/17127/216616/14219/19411/218772/108153/14634/67216/17242/216795/239337/94352/22402/12006
GO:0014020	primary neural tube formation	88	-0.616233	-2.02976	3.12762e-06	5.45353e-05	3.87386e-05	1341	tags=32%, list=13%, signal=28%	20971/20460/240641/19878/27428/11535/232906/231214/14362/14368/19335/270685/50884/22158/20353/19411/20377/50768/21808/14365/71461/21677/12160/13800/57265/22418/106042/68588
GO:0060348	bone development	163	-0.532196	-1.90405	3.14016e-06	5.4572e-05	3.87647e-05	1103	tags=38%, list=11%, signal=35%	245860/269878/20807/17125/17129/54635/69480/27973/14183/232174/231070/23972/17387/59035/17002/192176/72345/23892/14042/102866/11749/230103/18590/108655/76566/19094/19335/21825/22761/329628/269941/22158/19411/15530/16590/12111/218772/18214/21827/231633/59056/17268/56401/108153/14609/14634/23876/234356/242509/373864/14118/18295/20692/16948/240725/12406/239337/12842/22402/15117/12825/12006
GO:2000147	positive regulation of cell motility	432	-0.424491	-1.64823	3.17056e-06	5.49178e-05	3.90103e-05	1300	tags=27%, list=12%, signal=24%	15200/214968/14257/240641/240185/19878/18595/114774/21844/23871/18613/14745/56233/21687/17392/20698/21872/21939/14083/232748/58217/16412/20346/68732/114332/13653/384009/20361/107589/22339/16803/12562/18590/108655/24064/16007/20350/27205/16001/84004/12977/26903/80837/80982/17395/69601/320924/17127/16195/11854/16402/21825/15507/12927/14062/53416/12061/20353/12765/18596/27494/16590/11504/13844/18787…
GO:0001960	negative regulation of cytokine-mediated signaling pathway	51	0.626806	2.17507	3.18636e-06	5.50094e-05	3.90754e-05	835	tags=45%, list=8%, signal=42%	246727/56792/23960/16181/17381/246730/22040/434341/83433/19016/114643/18600/100038882/17940/20847/17948/547253/17951/17952/73914/56045/19264/56417
GO:0060700	regulation of ribonuclease activity	10	0.894479	2.05172	3.46811e-06	5.96765e-05	4.23906e-05	318	tags=70%, list=3%, signal=68%	246727/246728/23960/246730/23962/231655/114643
GO:0071639	positive regulation of monocyte chemotactic protein-1 production	11	0.892492	2.07262	3.79133e-06	6.4812e-05	4.60385e-05	600	tags=73%, list=6%, signal=69%	246727/23960/246730/68279/114643/20963/12523/11596
GO:0043010	camera-type eye development	182	-0.524435	-1.88691	3.78849e-06	6.4812e-05	4.60385e-05	1027	tags=36%, list=10%, signal=33%	20807/16323/114716/387609/12576/15251/17158/13383/14183/15312/12955/327826/107817/14366/236266/15182/18595/16449/57810/22339/232906/231214/24064/269831/16886/80837/15205/58998/17127/110380/19274/22158/16878/19411/18596/244152/21417/228839/13844/58235/12826/24063/54485/16779/21838/12288/21808/14107/14561/17268/13649/14609/14451/14173/77579/14238/20666/14634/19672/12837/16772/21385/98733/195727/239…
GO:0030326	embryonic limb morphogenesis	74	-0.646599	-2.0886	3.91236e-06	6.64466e-05	4.71997e-05	852	tags=38%, list=8%, signal=35%	23892/65964/15182/14013/12166/14368/19335/18514/58250/22158/19411/218772/18933/12288/21808/14182/26564/21386/14609/14451/14634/21385/21387/23967/22418/216795/14734/19378
GO:0035113	embryonic appendage morphogenesis	74	-0.646599	-2.0886	3.91236e-06	6.64466e-05	4.71997e-05	852	tags=38%, list=8%, signal=35%	23892/65964/15182/14013/12166/14368/19335/18514/58250/22158/19411/218772/18933/12288/21808/14182/26564/21386/14609/14451/14634/21385/21387/23967/22418/216795/14734/19378
GO:0070269	pyroptosis	18	0.810578	2.14688	3.961e-06	6.70549e-05	4.76318e-05	1410	tags=78%, list=13%, signal=67%	83433/66824/12362/17940/17948/383619/17951/17952/58203/268973/216799/12363/69146/12370
GO:0071560	cellular response to transforming growth factor beta stimulus	175	-0.518453	-1.86504	4.1072e-06	6.93058e-05	4.92307e-05	1922	tags=34%, list=18%, signal=28%	17125/114716/17129/245688/53618/170749/13805/52592/56306/26356/12741/18550/14360/17131/50523/11477/12192/107765/15182/114249/241226/100952/14083/12562/80288/24064/16001/22793/17127/21825/22612/58250/244152/21417/12827/18787/12579/246154/24063/56213/170676/21808/19272/65112/68939/218952/78558/71785/21804/434215/268977/14118/56320/21809/16948/68010/12843/108075/12825/27528
GO:0042476	odontogenesis	63	-0.641578	-2.02087	4.30359e-06	7.23861e-05	5.14188e-05	852	tags=32%, list=8%, signal=29%	12166/12977/15903/30963/11480/68151/18787/58235/14182/22409/319757/14451/14634/208659/16777/14313/23967/13617/12842/12006
GO:0060840	artery development	74	-0.645435	-2.08484	4.36669e-06	7.29782e-05	5.18393e-05	1019	tags=36%, list=10%, signal=33%	107589/22339/12166/15205/20677/18596/58859/18933/54485/21808/13642/13846/18132/15227/22411/108154/77579/19876/14634/21385/17242/268977/14230/16948/106042/13617/12825
GO:0030335	positive regulation of cell migration	424	-0.423628	-1.64298	4.3543e-06	7.29782e-05	5.18393e-05	1300	tags=27%, list=12%, signal=24%	15200/214968/14257/240641/240185/19878/18595/114774/21844/23871/18613/14745/56233/21687/17392/20698/21872/21939/14083/232748/58217/16412/20346/68732/114332/13653/384009/20361/107589/22339/16803/12562/18590/108655/24064/16007/20350/27205/16001/84004/12977/26903/80837/80982/17395/69601/320924/17127/16195/11854/16402/21825/15507/12927/14062/53416/12061/20353/12765/18596/27494/16590/11504/13844/18787…
GO:0010811	positive regulation of cell-substrate adhesion	97	-0.582734	-1.95048	4.6309e-06	7.71473e-05	5.48008e-05	1474	tags=40%, list=14%, signal=35%	192176/50918/16202/13731/13405/18606/20971/114249/18453/100952/21687/58217/16412/68732/22288/22339/16007/12977/30963/17127/16402/21825/54156/58859/225341/14114/21838/15227/218952/14268/18073/12837/107581/17242/67896/56320/14115/18552/15117
GO:0035270	endocrine system development	61	-0.648618	-2.0377	4.68131e-06	7.76502e-05	5.51581e-05	1265	tags=38%, list=12%, signal=33%	21833/18595/15364/16001/12166/15205/20677/17127/14465/18514/18596/15410/14561/319757/14173/12160/12558/15400/17242/16193/15402/22418/13617
GO:0044242	cellular lipid catabolic process	138	0.460325	1.81804	4.70562e-06	7.76502e-05	5.51581e-05	2231	tags=49%, list=21%, signal=39%	16956/11812/231871/66857/23945/211666/14080/100340/19156/106861/27226/27052/76192/241274/26874/57319/30955/20660/74147/11605/15211/18753/14420/18010/80911/66853/235674/56357/64898/239759/67469/234779/12908/11363/16922/15212/66569/74182/14466/15488/20397/14667/67885/11666/433256/11813/17939/12894/57357/192654/15926/110842/56690/64383/110826/113868/101490/52538/53357/97212/14705/18795/66253/26394/1…
GO:0031348	negative regulation of defense response	161	0.437443	1.78039	4.69458e-06	7.76502e-05	5.51581e-05	1382	tags=36%, list=13%, signal=32%	102639543/246727/16365/74748/23960/17381/246730/80861/22040/15951/17470/109648/226691/434341/11816/83433/11847/22259/83382/268857/21354/19016/114643/100340/21938/100038882/11433/20847/57781/27052/547253/12768/93694/231712/54598/73914/21929/56045/213208/20821/56417/16859/69769/216869/216799/107221/12802/109934/21355/14775/14190/171285/242691/19219/26365/12424/14824/64685
GO:0014033	neural crest cell differentiation	56	-0.664633	-2.05192	4.84233e-06	7.96547e-05	5.6582e-05	1286	tags=41%, list=12%, signal=36%	214968/14042/16449/11749/20346/20361/20350/12166/15205/20353/20377/20378/13641/22409/319757/20348/14268/20666/12558/108151/13617/20356/19378
GO:0060071	Wnt signaling pathway, planar cell polarity pathway	25	-0.803794	-2.12096	4.89816e-06	8.03207e-05	5.7055e-05	809	tags=52%, list=8%, signal=48%	14362/14368/20377/14365/26564/71461/22411/20187/57265/59036/22418/14734/68588
GO:0003231	cardiac ventricle development	87	-0.606483	-1.99887	4.96471e-06	8.11576e-05	5.76495e-05	1844	tags=43%, list=18%, signal=35%	15251/207728/269593/13805/14183/327826/24069/17131/11477/16449/20564/77446/116701/16007/12166/14362/15205/20677/22761/54485/21808/71461/21386/15227/22411/20348/22003/20666/19876/268977/22762/12876/20563/57265/22418/13617/12814
GO:0050808	synapse organization	263	-0.476085	-1.7737	5.35805e-06	8.73145e-05	6.2023e-05	1529	tags=30%, list=15%, signal=26%	14360/67533/11843/225875/192176/104156/14265/234214/246316/20411/19878/13866/70546/14083/18483/22288/235086/19122/20648/17118/11785/217692/20350/18645/16001/18858/13043/65945/12830/14362/29811/69601/20474/93706/66860/13400/71228/14062/216856/107995/72333/22142/13844/58235/13385/12826/21826/12297/16779/68792/13642/223254/17999/13641/13051/21983/545156/330814/55983/230157/19266/14735/77579/13845/12…
GO:0001701	in utero embryonic development	366	-0.438879	-1.68378	5.41234e-06	8.79252e-05	6.24568e-05	2440	tags=32%, list=23%, signal=26%	66923/56305/19089/11864/106298/26987/22059/654470/18591/244879/16600/26572/112405/12848/229603/12190/233912/17886/21814/68275/231672/26395/381598/22290/18803/57267/20807/22083/15251/67204/17158/57295/14183/16410/13806/18194/53414/18550/108098/21849/50523/18763/21846/12334/11477/217558/20937/12192/20135/13445/15200/20873/66256/13875/20460/12981/15469/268697/18595/18764/14283/56449/21872/18005/1401…
GO:0032731	positive regulation of interleukin-1 beta production	52	0.613248	2.11895	5.4608e-06	8.84379e-05	6.2821e-05	1410	tags=60%, list=13%, signal=52%	102639543/21926/12491/16956/15951/100040462/226691/240354/20302/229898/24088/217203/226695/12774/66824/12362/381308/170744/383619/22177/17951/11596/21899/268973/18439/216799/232801/12363/69146/21898/12370
GO:0030177	positive regulation of Wnt signaling pathway	93	-0.593928	-1.97162	5.92985e-06	9.57377e-05	6.80063e-05	881	tags=26%, list=8%, signal=24%	64297/235542/20677/17127/68151/20377/107515/22601/72780/26564/71461/13649/107351/14173/78560/240725/68010/59036/22418/14734/20356/12842/56811/22402
GO:0072078	nephron tubule morphogenesis	37	-0.711197	-2.02869	6.01016e-06	9.67358e-05	6.87153e-05	1387	tags=49%, list=13%, signal=42%	16202/23892/114249/22339/226154/15205/20474/18514/329628/94275/107515/319757/14173/14634/18654/23967/269152/14734
GO:0030099	myeloid cell differentiation	314	0.360891	1.58509	6.77093e-06	0.000108646	7.7176e-05	1642	tags=29%, list=16%, signal=25%	102639543/83408/21926/56792/20304/12504/75766/15951/12986/74481/11655/226691/20302/16364/226421/83433/24088/170741/12985/15902/105855/19016/17342/12010/20375/100038882/12606/15900/20846/15163/11501/15170/56492/14127/16658/13423/15242/83924/22177/12978/224109/12768/53314/18733/226844/93694/16909/27060/19229/19165/18081/16149/14381/71982/56417/216984/22778/56760/21934/16409/216820/14159/107371/3204…
GO:0051149	positive regulation of muscle cell differentiation	50	-0.665987	-2.02862	6.89902e-06	0.000110363	7.83955e-05	819	tags=40%, list=8%, signal=37%	69807/13805/232174/17387/23892/11739/110196/226519/58859/16590/16779/13642/18073/243931/16777/16772/244723/107869/16773/22402
GO:0007159	leukocyte cell-cell adhesion	256	0.384874	1.66915	7.21e-06	0.000114986	8.16794e-05	1426	tags=32%, list=14%, signal=29%	20555/16421/83408/21926/20304/12504/20354/16197/19204/12493/16186/12522/14347/16854/14960/50931/240354/93695/16175/11847/243910/60533/20201/105855/66824/12010/20963/16408/19261/20345/74734/11501/16401/15170/16162/12524/76088/19354/16414/11596/78317/381484/14969/108078/16952/74048/14999/217303/12721/104709/16149/213208/12479/19264/57783/74131/16859/108101/69769/14961/216799/16409/108723/668101/100…
GO:0048339	paraxial mesoderm development	15	-0.853043	-2.03623	7.42699e-06	0.00011782	8.36926e-05	852	tags=60%, list=8%, signal=55%	12166/17127/50884/22601/14182/21676/22411/21677/22418
GO:0050867	positive regulation of cell activation	260	0.376268	1.63072	7.43276e-06	0.00011782	8.36926e-05	1484	tags=32%, list=14%, signal=28%	83408/56792/20304/12504/16197/19204/16186/12522/17474/14960/50931/240354/217304/16175/83433/243910/60533/105855/66824/12010/20963/16408/19261/12606/74734/11501/16162/14127/12524/22177/76088/56644/619441/69583/16414/11596/78317/381484/14969/16952/74048/21899/14999/12721/12182/17101/56193/104709/16149/12479/19264/74131/16859/14961/216799/20111/20911/14191/16409/108723/232801/668101/100038947/320404…
GO:0032607	interferon-alpha production	27	0.727647	2.1274	7.74646e-06	0.000122422	8.69614e-05	1730	tags=59%, list=17%, signal=50%	54123/17381/22040/17472/268857/170743/71586/170744/20846/56480/171285/64685/21898/142980/228607/78781
GO:0042220	response to cocaine	15	-0.852187	-2.03418	7.78928e-06	0.000122728	8.71787e-05	516	tags=27%, list=5%, signal=25%	13385/15558/12064/17967
GO:0034340	response to type I interferon	49	0.626116	2.16408	8.19975e-06	0.000128594	9.13456e-05	1145	tags=39%, list=11%, signal=35%	246727/54123/246728/23960/17381/246730/22040/20684/434341/114643/100038882/20847/20846/56489/58203/56045/56417/12642/56480
GO:0002065	columnar/cuboidal epithelial cell differentiation	73	-0.629233	-2.01369	8.21075e-06	0.000128594	9.13456e-05	1291	tags=38%, list=12%, signal=34%	74123/14042/16449/27428/108655/15205/20677/16195/14104/14465/71228/19411/218772/18787/22601/14561/18028/22411/319757/17755/14609/14173/12160/20666/12558/14313/15402/22418
GO:0010883	regulation of lipid storage	34	0.697783	2.19832	8.30879e-06	0.000129741	9.21604e-05	1571	tags=56%, list=15%, signal=48%	12491/16956/12266/83433/22259/11520/19016/56489/69573/211739/237542/20288/66853/67469/66905/11307/66400/230738/72759
GO:0001756	somitogenesis	37	-0.707747	-2.01885	8.3925e-06	0.000130658	9.28118e-05	1030	tags=38%, list=10%, signal=34%	17286/76365/235542/12166/17127/50884/20377/26564/15227/68713/20348/22418/19378/12006
GO:0035567	non-canonical Wnt signaling pathway	37	-0.705297	-2.01186	9.36711e-06	0.000145399	0.000103282	912	tags=46%, list=9%, signal=42%	21844/14370/14362/14368/20377/20378/72780/14365/26564/71461/22411/20187/57265/59036/22418/14734/68588
GO:0051301	cell division	467	-0.407	-1.58469	9.87865e-06	0.000152885	0.000108601	2517	tags=36%, list=24%, signal=28%	75786/18810/226026/320213/12144/13822/74112/78798/71819/93687/67203/219072/56350/108989/18591/108946/19384/69736/56505/52696/69912/108907/12190/17886/16765/100710/52206/52717/217232/217653/76707/74107/67037/231123/230936/12567/17120/70099/226419/208146/67849/12443/54635/71177/66934/12449/13874/14183/16882/170625/66442/16800/70122/73738/12572/67121/66196/12447/56150/56742/224023/13605/194401/20862…
GO:0051960	regulation of nervous system development	324	-0.441763	-1.67642	1.02024e-05	0.00015743	0.000111829	1466	tags=27%, list=14%, signal=24%	104156/243743/27279/97165/16202/14265/18606/214968/16835/15182/21844/224171/63953/12316/12704/103743/14083/381293/16412/20346/20361/19716/22339/15364/17118/20350/17190/12166/65945/107503/15205/16195/77125/71228/71918/16878/216856/18223/20720/20353/19411/66515/93742/16590/18049/218772/13844/22601/12579/216858/20317/54485/21826/15410/68792/21838/20539/22341/14365/13051/21983/56710/545156/330814/319…
GO:0009799	specification of symmetry	66	-0.624427	-1.97428	1.04716e-05	0.000160637	0.000114107	1944	tags=38%, list=19%, signal=31%	269878/20807/15251/13805/24069/11477/67694/23892/20460/18764/68897/231214/17127/11480/17965/23893/21386/15227/319757/14609/83675/21385/22418/19378/18552
GO:0009855	determination of bilateral symmetry	66	-0.624427	-1.97428	1.04716e-05	0.000160637	0.000114107	1944	tags=38%, list=19%, signal=31%	269878/20807/15251/13805/24069/11477/67694/23892/20460/18764/68897/231214/17127/11480/17965/23893/21386/15227/319757/14609/83675/21385/22418/19378/18552
GO:0048839	inner ear development	100	-0.583753	-1.96585	1.05716e-05	0.000161696	0.000114859	1191	tags=37%, list=11%, signal=33%	241226/16449/110279/76365/24064/12609/14368/29817/15205/20474/329628/54670/244152/21417/13844/20378/18933/235312/21808/14182/14365/26564/71461/21386/16206/73230/14173/320398/14634/21385/57266/57265/22418/26563/12064/68588/12814
GO:0062208	positive regulation of pattern recognition receptor signaling pathway	35	0.671118	2.13051	1.07829e-05	0.000164447	0.000116813	1445	tags=46%, list=14%, signal=40%	58185/224840/80861/234311/231655/24088/22259/83490/13057/65221/21897/18081/70110/21898/142980/100561
GO:0050853	B cell receptor signaling pathway	38	0.657874	2.12423	1.13737e-05	0.000172953	0.000122855	1308	tags=55%, list=12%, signal=49%	56792/56743/17060/12483/18751/107321/105855/18755/20963/15170/12229/217303/224860/19264/239743/74039/21682/234779/57257/17096/23921
GO:0008038	neuron recognition	26	-0.785281	-2.08495	1.1514e-05	0.000174451	0.000123919	1213	tags=54%, list=12%, signal=48%	14042/20346/232906/13844/17984/13845/19876/319504/68810/13837/22418/20356/12064/17967
GO:0055021	regulation of cardiac muscle tissue growth	55	-0.652272	-2.01289	1.15389e-05	0.000174451	0.000123919	1315	tags=36%, list=13%, signal=32%	11739/15182/268697/12534/108655/12166/19094/110196/14465/19736/22601/14182/17268/14609/14173/21385/22762/12818/22402/17967
GO:0071559	response to transforming growth factor beta	178	-0.517147	-1.8602	1.17696e-05	0.000177426	0.000126033	1922	tags=34%, list=18%, signal=28%	17125/114716/17129/245688/53618/170749/13805/52592/56306/26356/12741/18550/14360/17131/50523/11477/12192/107765/15182/19878/114249/241226/100952/14083/12562/80288/24064/16001/22793/17127/21825/22612/58250/244152/21417/12827/18787/12579/246154/24063/56213/170676/21808/19272/65112/68939/218952/78558/71785/21804/434215/268977/14118/56320/21809/16948/68010/12843/108075/12825/27528
GO:0061333	renal tubule morphogenesis	42	-0.69072	-2.03064	1.18935e-05	0.000178779	0.000126994	1387	tags=48%, list=13%, signal=41%	16202/23892/114249/18764/22339/226154/15205/20474/18514/329628/94275/107515/12826/319757/14173/14634/18654/23967/269152/14734
GO:0048732	gland development	275	-0.45728	-1.70858	1.19953e-05	0.000179792	0.000127714	1270	tags=26%, list=12%, signal=23%	20249/21833/12421/14042/18595/78894/18764/75605/14235/20346/22339/12442/18590/232906/15364/78908/12305/20878/16001/12166/12977/15205/20474/17127/68151/57764/14104/14465/18514/74551/20720/19411/20377/18596/225341/20378/20317/15410/17390/14182/22409/18132/18028/21386/15227/11486/545156/13123/13649/319757/20348/14609/17263/14173/13845/19876/14634/16367/15400/77889/21923/16772/21385/17242/21809/16193…
GO:1990266	neutrophil migration	92	0.509843	1.93669	1.22181e-05	0.000182609	0.000129714	942	tags=41%, list=9%, signal=38%	74748/20304/20310/12986/57349/14347/16854/17916/20302/12267/16175/24088/68279/20307/20308/20201/105855/20963/330122/319430/74734/11501/14127/22324/19354/16414/227288/20311/14131/12182/16149/20303/277360/227541/12273/20299/16409/17524
GO:0002063	chondrocyte development	19	-0.805463	-2.03198	1.25688e-05	0.00018722	0.00013299	1538	tags=63%, list=15%, signal=54%	338366/17131/14042/76566/269941/58250/19411/373864/240725/12406/12006/12814
GO:0050863	regulation of T cell activation	239	0.387457	1.65447	1.25983e-05	0.00018722	0.00013299	1426	tags=31%, list=14%, signal=27%	20555/83408/20304/12504/22040/16197/16797/12493/16186/12522/16854/14960/50931/240354/93695/16175/11847/243910/60533/105855/66824/12010/20963/21938/16408/19261/74734/11501/15170/16162/12524/76088/19354/11596/78317/381484/14969/16952/74048/14999/217303/12721/104709/16149/213208/12479/19264/74131/16859/69769/14961/216799/12142/108723/668101/100038947/320404/16792/27027/214763/14190/171285/320484/560…
GO:1902600	proton transmembrane transport	50	0.602168	2.07993	1.33232e-05	0.000197432	0.000140244	2702	tags=59%, list=26%, signal=44%	74096/11966/242341/11975/232975/27060/11973/11984/11964/11931/114143/11974/11972/108664/215335/66290/66144/26941/54411/56632/18795/18115/12725/11977/68073/11928/75406/56398/236794/12856
GO:0006672	ceramide metabolic process	58	0.575676	2.02343	1.34993e-05	0.000199476	0.000141696	2136	tags=59%, list=20%, signal=47%	14347/20452/19156/26889/20448/11605/15211/18753/18439/14420/18010/223753/74442/11305/67630/15212/14466/20397/14667/20442/14421/56386/17939/241447/104725/192654/66844/227102/56632/53357/76524/50935/67916/20773
GO:0006911	phagocytosis, engulfment	52	0.599143	2.07022	1.39023e-05	0.000204853	0.000145515	1293	tags=48%, list=12%, signal=42%	56792/12491/224840/12266/232201/83433/83382/105855/19016/14129/19261/74734/14127/56644/19354/16414/11596/14131/217303/20288/16409/668218/234779/17304/140580
GO:0021537	telencephalon development	132	-0.544681	-1.90704	1.46349e-05	0.000215043	0.000152754	1267	tags=27%, list=12%, signal=24%	15182/14042/21335/231380/12316/381293/20346/57810/20361/107503/69601/15205/329628/18223/244152/228662/218772/13844/171167/14182/18028/13649/319757/20315/77579/13845/12558/19876/14634/16777/20187/17242/20563/22418/12825
GO:0030217	T cell differentiation	214	0.399395	1.68743	1.48669e-05	0.00021784	0.000154741	1426	tags=29%, list=14%, signal=26%	58185/83408/56619/12504/17085/16197/30925/16186/12522/14347/17474/14960/240354/16364/16175/12047/243910/105855/12010/20963/20375/19156/74734/11501/14127/16658/22324/13039/53314/94176/16952/11491/50932/74048/27060/104709/16182/16149/12479/19264/74131/12193/277360/16859/20351/22778/216799/12142/108723/320404/14190/14012/320790/19698/19219/14998/15284/14466/16847/14728/230738/16168
GO:0001843	neural tube closure	84	-0.62108	-2.0388	1.56414e-05	0.000227911	0.000161894	1341	tags=32%, list=13%, signal=28%	20971/20460/240641/19878/27428/11535/232906/231214/14362/14368/19335/270685/50884/22158/20353/19411/20377/50768/21808/14365/71461/21677/13800/57265/22418/106042/68588
GO:0060606	tube closure	84	-0.62108	-2.0388	1.56414e-05	0.000227911	0.000161894	1341	tags=32%, list=13%, signal=28%	20971/20460/240641/19878/27428/11535/232906/231214/14362/14368/19335/270685/50884/22158/20353/19411/20377/50768/21808/14365/71461/21677/13800/57265/22418/106042/68588
GO:0010876	lipid localization	264	0.365943	1.59432	1.62307e-05	0.000235841	0.000167527	2301	tags=41%, list=22%, signal=33%	21926/12491/16956/11812/12266/14311/11770/11816/16175/83433/22259/11520/14080/12140/672511/67484/19016/16534/74152/101488/20963/26457/19156/16592/56489/14081/12752/26874/69573/20652/16952/233979/64008/71720/211739/100017/67963/15211/18753/241633/18439/56356/233079/21934/237542/20288/171504/66853/170460/11421/76408/18739/59045/67469/11305/18559/66905/15212/11307/22038/18442/26365/76295/225579/1814…
GO:0002228	natural killer cell mediated immunity	41	0.632517	2.07848	1.65643e-05	0.000238731	0.00016958	1463	tags=56%, list=14%, signal=48%	83408/18477/30925/21354/15170/14991/22324/93694/70450/69582/12721/17101/104709/16859/216869/21355/54725/16783/171285/12481/26365/67166/26904
GO:0042267	natural killer cell mediated cytotoxicity	41	0.632517	2.07848	1.65643e-05	0.000238731	0.00016958	1463	tags=56%, list=14%, signal=48%	83408/18477/30925/21354/15170/14991/22324/93694/70450/69582/12721/17101/104709/16859/216869/21355/54725/16783/171285/12481/26365/67166/26904
GO:1903039	positive regulation of leukocyte cell-cell adhesion	172	0.40197	1.65588	1.65665e-05	0.000238731	0.00016958	1503	tags=34%, list=14%, signal=30%	83408/21926/20304/12504/16197/19204/16186/12522/14347/14960/50931/240354/16175/243910/60533/105855/66824/12010/20963/16408/19261/74734/11501/16401/16162/12524/76088/16414/11596/78317/381484/14969/16952/74048/14999/12721/104709/16149/12479/19264/74131/16859/14961/216799/108723/668101/100038947/320404/171285/320484/56048/54721/14998/320832/15284/14728/16168/21803/15894
GO:0010718	positive regulation of epithelial to mesenchymal transition	37	-0.695629	-1.98428	1.77385e-05	0.000254918	0.000181078	1267	tags=46%, list=12%, signal=41%	15182/16449/384009/80288/97064/17127/21808/20613/218952/21804/17242/21809/16193/68010/12842/94352/12006
GO:0048645	animal organ formation	32	-0.719331	-2.00337	1.81263e-05	0.000258362	0.000183525	852	tags=41%, list=8%, signal=37%	12166/15205/14465/24063/14182/22411/14173/19876/14634/15400/240725/22418/12006
GO:0072006	nephron development	86	-0.604332	-1.98664	1.8066e-05	0.000258362	0.000183525	1536	tags=41%, list=15%, signal=35%	103468/53421/16202/23892/114249/14042/18595/16449/21687/13653/22339/97064/226154/15205/20474/18514/329628/94275/16878/18596/107515/22601/16779/13809/319757/14173/18073/71785/14634/18654/23967/269152/240725/14734/13617
GO:0031346	positive regulation of cell projection organization	292	-0.44937	-1.68899	1.80933e-05	0.000258362	0.000183525	1494	tags=25%, list=14%, signal=22%	14366/192176/243743/27279/225849/16202/72722/14265/13405/18606/107765/13803/21844/56699/20698/16412/18483/68732/20361/22339/68743/72844/232906/17118/11785/64297/208647/16001/14362/69601/73710/15507/50884/216616/16878/18223/20720/66573/104445/66515/16590/18049/11504/13844/13385/234593/20317/14182/26564/71461/56401/545156/18760/14268/14086/19266/20315/17755/12160/19876/22359/18481/98733/17242/22240…
GO:0046466	membrane lipid catabolic process	22	0.732568	2.03735	1.83459e-05	0.000260781	0.000185244	1485	tags=64%, list=14%, signal=55%	211666/100340/19156/57319/11605/15211/18753/14420/18010/15212/14466/20397/14667/17939
GO:0050900	leukocyte migration	262	0.363242	1.57344	2.07192e-05	0.000293719	0.00020864	1242	tags=33%, list=12%, signal=30%	16421/74748/21926/56792/20304/20310/12986/17470/19204/57349/14347/16854/50931/17916/19277/20302/12267/16175/83433/24088/68279/20307/20308/20201/105855/66824/18600/20963/16408/330122/319430/20375/19261/13860/20345/18438/27226/57781/74734/11501/16401/14127/14068/22324/12978/12768/76088/19354/246177/16414/227288/11596/20311/101502/16952/11491/14131/217303/12721/19229/12182/17101/12527/18081/106512/1…
GO:0003143	embryonic heart tube morphogenesis	37	-0.693995	-1.97962	2.07856e-05	0.000293863	0.000208743	1944	tags=51%, list=19%, signal=42%	269878/20807/15251/13805/24069/11477/20460/18764/15205/17127/22601/21676/21386/21677/319757/14609/21385/22418/19378
GO:0060560	developmental growth involved in morphogenesis	168	-0.509046	-1.82862	2.17698e-05	0.000306949	0.000218038	1452	tags=32%, list=14%, signal=28%	13609/243743/27279/16202/214968/14042/75605/20564/16412/20346/20361/22339/226154/77300/24064/20350/12305/13175/20878/235542/13043/12977/237500/20474/22330/20353/19411/20377/18049/22601/24063/16779/71461/22411/17984/319757/20348/14268/20315/17755/19876/21923/21385/20187/56320/108151/20563/269152/22418/13617/20356/50706/12064
GO:0060349	bone morphogenesis	57	-0.648352	-2.00821	2.19282e-05	0.000307895	0.00021871	2168	tags=51%, list=21%, signal=41%	20481/14043/68259/245860/269878/14183/232174/231070/17387/59035/17002/14042/11749/19335/21825/269941/19411/15530/218772/21827/231633/14634/234356/373864/12406/12842/15117/12825/12006
GO:0099024	plasma membrane invagination	59	0.567674	2.00002	2.19547e-05	0.000307895	0.00021871	1293	tags=42%, list=12%, signal=37%	56792/12491/224840/12266/232201/83433/83382/105855/19016/14129/19261/74734/14127/56644/19354/16414/11596/14131/217303/20288/16409/668218/234779/17304/140580
GO:0060675	ureteric bud morphogenesis	32	-0.714951	-1.99117	2.23008e-05	0.000311914	0.000221565	1387	tags=53%, list=13%, signal=46%	16202/23892/114249/22339/226154/15205/20474/18514/329628/94275/107515/319757/14173/14634/18654/269152/14734
GO:0072080	nephron tubule development	49	-0.664466	-2.00834	2.33645e-05	0.00032592	0.000231514	1387	tags=45%, list=13%, signal=39%	16202/23892/114249/16449/22339/97064/226154/15205/20474/18514/329628/94275/16878/107515/22601/319757/14173/14634/18654/23967/269152/14734
GO:0051251	positive regulation of lymphocyte activation	211	0.38753	1.63632	2.40462e-05	0.000334536	0.000237635	1426	tags=29%, list=14%, signal=26%	83408/20304/12504/16197/16186/12522/14960/50931/240354/16175/243910/60533/105855/66824/12010/20963/16408/19261/74734/11501/16162/12524/22177/76088/56644/619441/69583/11596/78317/381484/14969/16952/74048/14999/12721/12182/17101/104709/16149/12479/19264/74131/16859/14961/216799/108723/668101/100038947/320404/16783/57257/171285/320484/56048/54721/14998/320832/15284/21898/14728/16331/16168
GO:0090101	negative regulation of transmembrane receptor protein serine/threonine kinase signaling pathway	93	-0.575198	-1.90945	2.43501e-05	0.000337866	0.00024	2170	tags=47%, list=21%, signal=38%	65960/20481/14828/21814/66313/11350/114716/245688/13805/52592/56306/26356/17131/11477/23892/15182/100952/80288/24064/14362/58250/20377/244152/17965/23893/246154/18133/24063/56213/170676/65112/50766/68939/73230/78558/83554/21804/14313/268977/14118/21809/68010/22418/21930
GO:0045880	positive regulation of smoothened signaling pathway	23	-0.768128	-2.01081	2.52646e-05	0.000349627	0.000248354	774	tags=52%, list=7%, signal=48%	104732/67009/19376/71228/269941/20377/18933/59056/319757/14451/216795/14734
GO:2000377	regulation of reactive oxygen species metabolic process	124	0.447582	1.75846	2.54064e-05	0.000349739	0.000248434	2102	tags=40%, list=20%, signal=32%	16365/21926/14289/12491/74096/20128/11847/14528/13057/16819/20963/17970/11433/22177/22436/26874/16414/11596/21899/19229/18753/20656/14381/16409/14784/269823/72461/234779/19219/11796/21898/12633/11669/230738/11666/21803/319801/18792/98496/14825/11793/17394/64383/83429/56632/12408/16173/18115/11306/80385
GO:0060627	regulation of vesicle-mediated transport	393	0.332667	1.51186	2.53616e-05	0.000349739	0.000248434	1950	tags=32%, list=19%, signal=27%	14962/21926/56792/12491/18173/11812/12266/19204/16186/16854/12217/15368/11816/83433/24088/22259/12483/242662/15162/18751/83382/13057/105855/66824/19016/12010/14129/20963/20375/19261/12523/78771/14127/12752/56644/232227/94176/19354/70450/16414/11596/74244/98878/381484/16952/14131/233979/20660/217303/12721/100017/226422/19264/53378/17289/18439/74772/54645/22421/16859/216869/227541/12402/20911/14191…
GO:0072009	nephron epithelium development	59	-0.636461	-1.99605	2.61188e-05	0.000358603	0.00025473	1387	tags=42%, list=13%, signal=37%	16202/23892/114249/14042/16449/22339/97064/226154/15205/20474/18514/329628/94275/16878/107515/22601/16779/319757/14173/14634/18654/23967/269152/14734/13617
GO:0060420	regulation of heart growth	57	-0.644821	-1.99727	2.64366e-05	0.000361518	0.000256801	1315	tags=35%, list=13%, signal=31%	11739/15182/268697/12534/108655/12166/19094/110196/14465/19736/22601/14182/17268/14609/14173/21385/22762/12818/22402/17967
GO:0007059	chromosome segregation	271	-0.445429	-1.6618	2.64694e-05	0.000361518	0.000256801	2520	tags=38%, list=24%, signal=30%	103733/226026/71988/21974/78798/66923/71819/24086/12189/67203/211651/108989/19384/69736/52696/69912/108907/320209/12190/100710/52206/217232/20588/67037/230936/17120/70099/72057/67849/66934/17345/12055/66442/105377/12447/56150/58186/14579/56742/224023/13605/208628/68014/105988/12235/67141/52563/215387/69716/108911/54392/228421/14211/100088/104806/218977/20877/16211/68549/23834/67052/72787/13006/32…
GO:0003156	regulation of animal organ formation	11	-0.878391	-1.94807	2.69161e-05	0.000366662	0.000260455	506	tags=64%, list=5%, signal=61%	24063/14182/22411/14173/19876/240725/22418
GO:0010976	positive regulation of neuron projection development	152	-0.517285	-1.84447	2.71867e-05	0.000369387	0.00026239	1400	tags=28%, list=13%, signal=25%	225849/13405/107765/13803/21844/20698/16412/22339/232906/17118/11785/64297/208647/16001/14362/69601/73710/15507/16878/20720/18049/11504/13844/234593/20317/14182/26564/71461/56401/545156/18760/12160/22359/18481/17242/22240/56320/16193/13837/22418/23965/26563/12064
GO:0060411	cardiac septum morphogenesis	51	-0.689889	-2.1025	2.74915e-05	0.000372559	0.000264644	1165	tags=47%, list=11%, signal=42%	16449/20564/116701/16007/12166/14362/15205/20677/14465/22761/21808/57342/21386/22411/319757/20348/12160/20666/19876/21385/22762/20563/57265/22418
GO:0097530	granulocyte migration	110	0.465656	1.78624	2.78652e-05	0.000376648	0.000267548	942	tags=40%, list=9%, signal=37%	74748/20304/20310/12986/57349/14347/16854/17916/20302/12267/16175/24088/68279/20307/20308/20201/105855/20963/330122/319430/19261/74734/11501/14127/22324/12978/19354/16414/227288/20311/16952/14131/217303/12182/17101/16149/14747/20303/277360/227541/12273/20299/16409/17524
GO:0046620	regulation of organ growth	76	-0.587639	-1.89851	2.82417e-05	0.000380754	0.000270465	1315	tags=33%, list=13%, signal=29%	11739/15182/268697/56449/14083/52357/12534/108655/12166/19094/110196/14465/19736/22601/12288/14182/17268/319757/14609/14173/21385/22762/12818/22402/17967
GO:0045667	regulation of osteoblast differentiation	99	-0.560654	-1.88319	2.84635e-05	0.000382757	0.000271888	1524	tags=41%, list=15%, signal=36%	17002/102657/67141/72007/11477/16202/23892/320799/114249/16449/56233/14083/22339/97064/16007/12609/12166/15903/17127/16195/11480/67399/20377/22601/18214/22341/14182/231633/50766/68713/18760/218952/14173/20666/14634/16193/68010/21930/22402/68588/12006
GO:0007044	cell-substrate junction assembly	79	-0.585184	-1.90845	2.92861e-05	0.000392809	0.000279028	1797	tags=43%, list=17%, signal=36%	26921/16410/17387/16825/192897/108911/23892/16475/18606/20971/109711/244895/20411/77569/110279/21687/14083/22339/13043/226519/17127/22330/11854/16402/208177/50768/21838/14758/19272/77057/218952/14268/107581/13837
GO:0007041	lysosomal transport	105	0.47521	1.81453	2.97325e-05	0.000397776	0.000282556	2699	tags=53%, list=26%, signal=40%	226421/19156/353047/12752/27057/233979/20660/17101/74772/71801/209200/105841/228545/20661/76742/17772/16792/16783/217340/17113/432486/77963/14824/53331/67166/73205/68505/71732/75608/67095/245944/19349/55943/68953/11736/269338/74374/16784/213326/17237/260302/16553/20479/100504663/231580/20615/67064/66530/54122/218035/66371/225326/16971/11774/74718/73711
GO:0002040	sprouting angiogenesis	82	-0.58411	-1.90991	2.99641e-05	0.000399514	0.000283791	1538	tags=49%, list=15%, signal=42%	11350/20807/17125/18709/101401/15289/338366/107817/23892/14257/240185/56233/21687/21872/16412/17286/22339/80837/16402/21825/13855/54485/72780/68792/13642/22341/13846/57342/243362/73230/14173/19876/78560/18654/26427/20563/71690/54409/20356/94352
GO:0042098	T cell proliferation	154	0.419268	1.67759	3.00151e-05	0.000399514	0.000283791	1289	tags=33%, list=12%, signal=29%	20555/20304/12504/18173/50498/12493/16854/381924/14960/50931/240354/93695/16175/11847/60533/105855/66824/20963/21938/16408/15170/16162/12524/76088/94176/19354/16414/11596/78317/16952/14226/74048/14999/12721/213208/12479/19264/18439/74131/16859/19171/16409/108723/16792/27027/12767/171285/320484/54721/94185/26365
GO:0032647	regulation of interferon-alpha production	24	0.733343	2.10762	3.08482e-05	0.000409561	0.000290927	1730	tags=62%, list=17%, signal=52%	54123/17381/17472/268857/170743/71586/170744/20846/56480/171285/64685/21898/142980/228607/78781
GO:0002755	MyD88-dependent toll-like receptor signaling pathway	17	0.787758	2.06169	3.21577e-05	0.000424791	0.000301746	1384	tags=76%, list=13%, signal=66%	54123/24088/279572/170743/21897/170744/73914/21899/217303/57783/246746/108960/21898
GO:0032963	collagen metabolic process	79	-0.582634	-1.90014	3.21137e-05	0.000424791	0.000301746	1218	tags=43%, list=12%, signal=38%	17388/26561/170829/100952/17392/16412/74155/17395/13110/14062/14219/18596/216725/18787/17385/18214/17390/209039/17534/56401/14789/14268/66180/52377/26427/268977/21809/16193/12406/12843/12831/12842/14089/76293
GO:0055017	cardiac muscle tissue growth	73	-0.608437	-1.94714	3.23338e-05	0.00042604	0.000302633	1452	tags=36%, list=14%, signal=31%	13609/68861/234214/11739/15182/268697/12534/108655/77446/12166/19094/110196/14465/19736/22601/21808/14182/17268/14609/14173/77579/21385/22762/12818/22402/17967
GO:0002444	myeloid leukocyte mediated immunity	73	0.526974	1.93903	3.24656e-05	0.000426703	0.000303104	1296	tags=45%, list=12%, signal=40%	56792/56743/12266/19204/16797/17916/217304/15368/14129/20963/20375/12523/14127/22177/380732/19354/70450/16414/20311/14131/217303/17101/20911/14191/16409/84095/11421/14159/109934/332579/22320/17096/14389
GO:0000070	mitotic sister chromatid segregation	164	-0.490765	-1.76132	3.28966e-05	0.000431283	0.000306358	2520	tags=43%, list=24%, signal=33%	103733/226026/71988/78798/66923/71819/108989/19384/52696/108907/100710/52206/217232/20588/230936/17120/70099/72057/67849/66934/12055/66442/105377/56150/56742/224023/208628/68014/105988/12235/67141/52563/215387/69716/54392/228421/14211/20877/16211/68549/23834/67052/13006/16551/56292/52276/66977/268697/51944/11799/21335/77045/54141/69957/22137/26934/12704/18005/381293/110033/329152/233406/73804/229…
GO:0010324	membrane invagination	67	0.539327	1.95471	3.33347e-05	0.000435935	0.000309662	1940	tags=46%, list=19%, signal=38%	56792/12491/224840/12266/232201/83433/83382/105855/19016/14129/19261/74734/14127/56644/19354/16414/11596/14131/217303/20288/16409/668218/234779/17304/140580/216190/20401/14130/16398/68953/56212
GO:0072089	stem cell proliferation	95	-0.580284	-1.94058	3.37701e-05	0.000440527	0.000312924	1735	tags=36%, list=17%, signal=30%	14183/17345/53414/12447/55978/97165/12192/18669/21335/14235/14013/76365/15364/12580/18514/19411/18049/218772/22601/18933/14114/18008/22341/14182/18028/21386/22411/218952/14173/20666/14634/15400/22418/12006
GO:0002673	regulation of acute inflammatory response	29	0.68849	2.06286	3.39525e-05	0.000441805	0.000313832	1397	tags=62%, list=13%, signal=54%	21926/20304/12266/14347/109648/12774/19016/14129/11501/14127/30955/14131/213208/233079/21934/216799/11690/15442
GO:0007179	transforming growth factor beta receptor signaling pathway	150	-0.513761	-1.82279	3.42018e-05	0.000443944	0.000315351	2170	tags=38%, list=21%, signal=31%	65960/20481/14828/20848/21814/66313/17125/114716/17129/245688/53618/170749/13805/52592/56306/26356/12741/18550/17131/50523/11477/15182/114249/241226/100952/14083/12562/80288/24064/22793/17127/21825/58250/244152/21417/12579/246154/24063/56213/170676/21808/19272/65112/68939/218952/78558/21804/434215/268977/14118/21809/16948/68010/12843/108075/12825/27528
GO:0090263	positive regulation of canonical Wnt signaling pathway	75	-0.61582	-1.9908	3.46339e-05	0.00044844	0.000318545	881	tags=33%, list=8%, signal=31%	72345/16202/21833/12316/64297/235542/20677/17127/68151/20377/107515/22601/72780/26564/71461/13649/107351/14173/78560/68010/59036/14734/20356/12842/56811
GO:0040037	negative regulation of fibroblast growth factor receptor signaling pathway	13	-0.853326	-1.97477	3.48196e-05	0.000449732	0.000319463	949	tags=69%, list=9%, signal=63%	116701/24064/24066/21825/24063/30878/26427/240725/22418
GO:0071605	monocyte chemotactic protein-1 production	16	0.79523	2.04403	3.53546e-05	0.000454398	0.000322777	600	tags=50%, list=6%, signal=47%	246727/23960/246730/68279/114643/20963/12523/11596
GO:0071637	regulation of monocyte chemotactic protein-1 production	16	0.79523	2.04403	3.53546e-05	0.000454398	0.000322777	600	tags=50%, list=6%, signal=47%	246727/23960/246730/68279/114643/20963/12523/11596
GO:0021885	forebrain cell migration	42	-0.671135	-1.97306	3.63949e-05	0.000466622	0.000331461	783	tags=26%, list=7%, signal=24%	69601/22174/171167/14182/13649/20315/19876/14634/16777/20563/12825
GO:0002495	antigen processing and presentation of peptide antigen via MHC class II	17	0.783866	2.05151	3.70741e-05	0.000474168	0.000336821	1276	tags=76%, list=12%, signal=67%	14960/83433/66824/13040/12010/65972/14127/54445/14969/14999/16149/14961/14998
GO:0098813	nuclear chromosome segregation	220	-0.469686	-1.71991	3.78486e-05	0.000482893	0.000343018	2520	tags=40%, list=24%, signal=31%	103733/226026/71988/21974/78798/66923/71819/211651/108989/19384/52696/108907/320209/12190/100710/52206/217232/20588/230936/17120/70099/72057/67849/66934/12055/66442/105377/12447/56150/14579/56742/224023/13605/208628/68014/105988/12235/67141/52563/215387/69716/108911/54392/228421/14211/104806/20877/16211/68549/23834/67052/72787/13006/16551/56292/52276/66977/268697/51944/11799/21335/21973/77045/541…
GO:1902105	regulation of leukocyte differentiation	225	0.372306	1.58077	4.03183e-05	0.00051315	0.000364511	1426	tags=29%, list=14%, signal=26%	74748/83408/21926/20304/12504/75766/16197/16186/12522/14960/240354/20302/83433/170741/243910/15902/105855/17342/20963/74734/15163/11501/15170/56492/16658/83924/22177/12978/12768/93694/11596/16952/74048/18081/104709/16149/12479/19264/74131/12193/16859/216984/22778/216799/12142/16409/108723/74039/14159/320404/14281/72828/101488212/14190/70564/17096/14998/26365/15284/12262/14728/16331/12370/230738/1…
GO:0003006	developmental process involved in reproduction	437	-0.400046	-1.55486	4.07622e-05	0.000517542	0.000367631	1887	tags=27%, list=18%, signal=23%	16323/17129/13870/12576/74229/14595/67204/20910/12443/13383/13874/14183/13194/232174/237336/93736/16410/68328/16324/65247/58186/327826/56218/11865/241296/103468/18555/67141/14366/55978/69716/192176/104156/11477/236266/97165/228421/109785/72787/56693/20873/13875/268697/18595/56312/224171/75605/26934/12316/56449/12704/230103/20346/19288/22339/264134/15364/19294/13121/238330/20878/16001/12166/227210…
GO:0072132	mesenchyme morphogenesis	30	-0.768579	-2.10089	4.19749e-05	0.000531648	0.000377651	852	tags=47%, list=8%, signal=43%	12166/17127/50884/21808/14182/20613/21386/15227/22411/12160/19876/21385/23967/22418
GO:0030004	cellular monovalent inorganic cation homeostasis	68	0.532544	1.92343	4.36017e-05	0.000550919	0.00039134	2680	tags=57%, list=26%, signal=43%	74748/18173/74096/16175/110895/11966/242341/11975/232975/20393/12752/226999/27060/19332/235380/11984/236727/11931/211286/171429/70495/11972/14824/20541/11933/26417/54411/19349/76524/210808/20276/69668/11928/21982/20615/56398/72392/236794/67549
GO:0003281	ventricular septum development	58	-0.631808	-1.97396	4.39304e-05	0.000553735	0.00039334	1807	tags=47%, list=17%, signal=39%	207728/269593/14183/327826/24069/17131/11477/20564/77446/116701/16007/12166/14362/15205/20677/22761/21808/71461/21386/22411/20666/19876/268977/22762/20563/57265/22418
GO:0007368	determination of left/right symmetry	58	-0.631047	-1.97158	4.55425e-05	0.000572675	0.000406794	1944	tags=38%, list=19%, signal=31%	269878/20807/15251/13805/24069/11477/67694/20460/18764/68897/231214/17127/11480/21386/15227/319757/14609/83675/21385/22418/19378/18552
GO:0034142	toll-like receptor 4 signaling pathway	35	0.642969	2.04115	4.65886e-05	0.000583027	0.000414147	1872	tags=60%, list=18%, signal=49%	16365/23960/246730/226421/83433/22259/83490/414084/114643/327957/18081/70110/12475/17096/64685/21898/66166/17087/216190/71268/18035
GO:0014909	smooth muscle cell migration	93	-0.562044	-1.86578	4.65535e-05	0.000583027	0.000414147	1129	tags=30%, list=11%, signal=27%	14745/14083/13653/18590/12305/12166/16195/19091/18596/11504/18787/18133/234593/18214/57342/319757/22003/71785/14783/18791/17242/20563/16009/50706/50490/18552/22402/15117
GO:0019377	glycolipid catabolic process	10	0.859135	1.97065	4.72138e-05	0.000588037	0.000417706	1485	tags=100%, list=14%, signal=86%	19156/11605/15211/18753/14420/18010/15212/14466/14667/17939
GO:0046479	glycosphingolipid catabolic process	10	0.859135	1.97065	4.72138e-05	0.000588037	0.000417706	1485	tags=100%, list=14%, signal=86%	19156/11605/15211/18753/14420/18010/15212/14466/14667/17939
GO:0050870	positive regulation of T cell activation	152	0.422102	1.69619	5.03864e-05	0.00062606	0.000444716	1484	tags=35%, list=14%, signal=30%	83408/20304/12504/16197/16186/12522/14960/50931/240354/16175/243910/60533/105855/66824/12010/20963/16408/19261/74734/11501/16162/12524/76088/11596/78317/381484/14969/16952/74048/14999/12721/104709/16149/12479/19264/74131/16859/14961/216799/108723/668101/100038947/320404/171285/320484/56048/54721/14998/320832/15284/14728/16168/21803
GO:0000819	sister chromatid segregation	180	-0.494167	-1.77571	5.06442e-05	0.000627772	0.000445932	2520	tags=41%, list=24%, signal=32%	103733/226026/71988/21974/78798/66923/71819/108989/19384/52696/108907/320209/100710/52206/217232/20588/230936/17120/70099/72057/67849/66934/12055/66442/105377/56150/56742/224023/208628/68014/105988/12235/67141/52563/215387/69716/54392/228421/14211/20877/16211/68549/23834/67052/13006/16551/56292/52276/66977/268697/51944/11799/21335/21973/77045/54141/69957/22137/26934/12704/18005/381293/110033/3291…
GO:0002712	regulation of B cell mediated immunity	41	0.612852	2.01386	5.10759e-05	0.000628654	0.000446558	768	tags=29%, list=7%, signal=27%	83408/21926/12266/50931/83433/14129/15170/14127/619441/69583/14131/19264
GO:0002889	regulation of immunoglobulin mediated immune response	41	0.612852	2.01386	5.10759e-05	0.000628654	0.000446558	768	tags=29%, list=7%, signal=27%	83408/21926/12266/50931/83433/14129/15170/14127/619441/69583/14131/19264
GO:0035050	embryonic heart tube development	50	-0.633523	-1.92973	5.09601e-05	0.000628654	0.000446558	1944	tags=44%, list=19%, signal=36%	269878/20807/15251/13805/24069/11477/243743/20460/18764/15205/17127/50884/22601/21676/21386/21677/319757/14609/21385/22418/13617/19378
GO:0016049	cell growth	351	-0.423587	-1.61879	5.15222e-05	0.000632659	0.000449403	1967	tags=30%, list=19%, signal=26%	11350/18148/269878/20807/73379/12913/16323/69807/245688/12576/433182/13542/54616/16011/56812/13806/22401/56376/12575/12955/17387/12520/56742/224023/16667/17131/13823/53421/12581/243743/27279/16202/23892/234214/11739/16010/15200/214968/14257/14042/13866/20564/20698/14083/381293/16412/20346/20361/22339/108655/77300/98402/20350/629378/12305/13175/20878/13043/65945/110196/12580/29817/69601/17127/2233…
GO:0060038	cardiac muscle cell proliferation	44	-0.650312	-1.92605	5.18937e-05	0.000635728	0.000451583	1414	tags=41%, list=13%, signal=36%	68861/15182/268697/12534/108655/12166/19094/14465/22601/21808/14182/17268/14609/14173/77579/21385/22762/17967
GO:0055023	positive regulation of cardiac muscle tissue growth	32	-0.700786	-1.95172	5.28097e-05	0.000643934	0.000457412	1315	tags=41%, list=13%, signal=36%	11739/268697/12534/12166/110196/14465/22601/14182/14173/21385/22762/22402/17967
GO:0060421	positive regulation of heart growth	32	-0.700786	-1.95172	5.28097e-05	0.000643934	0.000457412	1315	tags=41%, list=13%, signal=36%	11739/268697/12534/12166/110196/14465/22601/14182/14173/21385/22762/22402/17967
GO:0090130	tissue migration	245	-0.453884	-1.678	5.37187e-05	0.000653494	0.000464203	1381	tags=29%, list=13%, signal=26%	23892/13731/18606/15200/14257/19245/240185/19878/58233/23871/18613/56233/63953/21687/21939/14083/16412/20346/384009/17286/22339/12562/68743/108655/18645/80837/17395/69601/320924/21825/15507/328949/19274/12927/27494/16590/18787/18133/235041/20317/54485/75723/68792/14314/21808/13642/22341/14182/13846/243362/20613/15227/18760/73230/12822/20315/107351/14173/19270/19876/13179/16367/11819/78560/381290/…
GO:0060351	cartilage development involved in endochondral bone morphogenesis	22	-0.763848	-1.98097	5.62755e-05	0.000683009	0.000485169	1213	tags=55%, list=12%, signal=48%	59035/14042/11749/21825/19411/15530/218772/21827/373864/12406/12842/12006
GO:0001558	regulation of cell growth	298	-0.428038	-1.61311	5.66459e-05	0.000685914	0.000487232	1967	tags=31%, list=19%, signal=26%	11350/18148/269878/20807/73379/12913/16323/69807/245688/12576/433182/54616/16011/56812/13806/22401/12575/12955/17387/12520/56742/224023/16667/17131/13823/12581/243743/27279/16202/23892/11739/16010/15200/214968/14257/13866/20564/20698/14083/381293/20346/20361/22339/108655/98402/20350/629378/12305/13043/65945/110196/12580/29817/69601/17127/19736/20720/12061/20353/20377/18049/269424/22601/20378/1813…
GO:0001660	fever generation	10	0.855929	1.9633	5.72192e-05	0.000689663	0.000489896	893	tags=60%, list=9%, signal=55%	21926/20304/16181/16175/12774/21934
GO:0040013	negative regulation of locomotion	245	-0.452835	-1.67412	5.71402e-05	0.000689663	0.000489896	1930	tags=37%, list=18%, signal=31%	13138/20807/18709/101401/245688/64652/15289/353156/13805/20130/52592/56306/26356/16011/77574/12741/60599/56218/338366/259302/21846/16202/23892/17319/214968/15182/110532/58233/16449/70415/77569/110279/100952/63953/14083/20346/17286/20361/20350/18645/12166/69601/21825/77125/328949/71228/19274/208177/20353/19091/20377/17965/18787/18133/234593/20317/54485/12798/50768/14114/21838/19272/13051/243362/26…
GO:0001736	establishment of planar polarity	38	-0.742717	-2.12746	5.8377e-05	0.000694022	0.000492992	809	tags=39%, list=8%, signal=37%	14362/14368/329628/20377/14365/26564/71461/22411/14238/20187/57265/59036/22418/14734/68588
GO:0007164	establishment of tissue polarity	38	-0.742717	-2.12746	5.8377e-05	0.000694022	0.000492992	809	tags=39%, list=8%, signal=37%	14362/14368/329628/20377/14365/26564/71461/22411/14238/20187/57265/59036/22418/14734/68588
GO:0002886	regulation of myeloid leukocyte mediated immunity	47	0.594856	2.03046	5.83046e-05	0.000694022	0.000492992	1717	tags=57%, list=16%, signal=48%	56792/12266/19204/15368/14129/20963/20375/12523/14127/22177/19354/70450/16414/20311/14131/217303/20911/14191/16409/14159/109934/22320/17096/14389/14825/228607/20909
GO:0110011	regulation of basement membrane organization	11	-0.867297	-1.92346	5.80685e-05	0.000694022	0.000492992	745	tags=73%, list=7%, signal=68%	226519/102693/208177/16779/18073/16777/16772/16773
GO:0090068	positive regulation of cell cycle process	183	-0.478963	-1.7225	5.82818e-05	0.000694022	0.000492992	2602	tags=43%, list=25%, signal=33%	12530/72584/109333/99375/19684/226026/71819/208643/19385/108989/18591/14056/108907/217232/237877/18148/72440/19362/12567/17120/70099/226419/67849/12443/27214/13874/76843/105377/72290/56150/13605/20133/67141/52563/215387/108911/54392/14211/20135/20877/68549/23834/67052/20873/65964/20460/240641/52276/268697/19878/11799/105837/54141/69957/26934/12704/20698/381293/12445/20913/12534/52033/16906/229841…
GO:0045787	positive regulation of cell cycle	244	-0.453593	-1.67536	5.81076e-05	0.000694022	0.000492992	2684	tags=44%, list=26%, signal=33%	18750/12444/17869/72508/12530/19247/72584/109333/99375/19684/226026/71819/208643/12189/19385/22059/108989/18591/14056/67811/108907/12190/217232/216825/237877/11350/18148/72440/19362/12567/17120/69807/70099/226419/12576/67849/15289/12443/27214/13874/14183/76843/105377/72290/56150/56742/13605/20133/67141/52563/18763/215387/108911/54392/14211/20135/110606/20877/68549/23834/67052/20873/65964/21423/20…
GO:0030855	epithelial cell differentiation	368	-0.412333	-1.58411	5.8577e-05	0.000694821	0.000493559	1883	tags=30%, list=18%, signal=25%	114716/380959/12576/15251/14595/207728/12443/14183/232174/68328/231872/76770/22344/12741/327826/16667/11865/50523/55978/72007/21846/192176/11477/67694/12192/50918/23892/13405/20873/74123/15182/21833/18669/19878/14042/16449/18613/110279/13610/27428/21872/74155/22339/12562/108655/97064/75695/77446/24064/14362/17395/15205/15903/20677/226519/17127/16195/22330/14104/14465/71228/329628/74551/12819/1687…
GO:0002695	negative regulation of leukocyte activation	127	0.440643	1.72699	5.88206e-05	0.000696132	0.000494491	1497	tags=41%, list=14%, signal=36%	20555/83408/17470/12493/16988/16854/14960/15368/93695/11847/22259/243910/60533/15902/105855/19016/20375/12523/15170/12229/12524/22177/380732/16952/74048/21929/217303/16149/213208/17289/16859/69769/14191/12802/109934/16792/27027/14190/171285/17096/246746/15216/94185/26365/15284/14824/14728/16331/230738/320795/21803/54354
GO:0090175	regulation of establishment of planar polarity	27	-0.784025	-2.1125	6.00663e-05	0.000707673	0.000502689	809	tags=48%, list=8%, signal=45%	14362/14368/20377/14365/26564/71461/22411/20187/57265/59036/22418/14734/68588
GO:0045576	mast cell activation	49	0.594152	2.0536	5.99586e-05	0.000707673	0.000502689	1467	tags=59%, list=14%, signal=51%	56743/16797/217304/15368/19267/20963/12523/74734/15170/14127/380732/19354/70450/12506/16822/14131/217303/20911/14191/12802/14159/22320/17096/246746/22038/14389/21898/14728/57914
GO:0030514	negative regulation of BMP signaling pathway	35	-0.67467	-1.89955	6.16851e-05	0.000725112	0.000515076	809	tags=37%, list=8%, signal=34%	14362/20377/17965/23893/56213/50766/73230/78558/83554/14118/68010/22418/21930
GO:1901888	regulation of cell junction assembly	128	-0.520751	-1.81851	6.28848e-05	0.000737557	0.000523917	1610	tags=35%, list=15%, signal=30%	17387/12741/16825/225875/108911/23892/18606/20971/244895/19878/77569/21687/21872/14083/22339/217692/65945/14362/20474/17127/22330/11854/71228/208177/216856/13844/58235/21826/50768/68792/21838/223254/14758/21983/20613/330814/218952/19266/14735/14609/13845/107581/13837/22418/12064
GO:0045926	negative regulation of growth	168	-0.493191	-1.77167	6.80215e-05	0.000796019	0.000565444	1953	tags=36%, list=19%, signal=30%	19377/73379/13052/16323/245688/12576/15251/433182/16011/56812/13806/22401/12575/12955/56742/12581/236266/23892/214968/15182/20564/63953/231507/14083/20346/20361/52357/108655/98402/20350/629378/19094/12580/69601/17127/19736/20720/12061/20353/20377/20378/18133/14199/21808/17268/22411/56401/20348/14609/14451/20187/56191/20856/108151/20563/22418/14955/14734/107869/20356
GO:0007528	neuromuscular junction development	40	-0.669315	-1.93521	6.86963e-05	0.000800335	0.00056851	1805	tags=52%, list=17%, signal=44%	13542/14183/67533/104156/234214/20411/13866/22288/20648/18858/12830/20474/14062/12826/12297/16779/17999/545156/55983/230157/21923
GO:0000280	nuclear division	312	-0.428781	-1.62025	6.85778e-05	0.000800335	0.00056851	2536	tags=38%, list=24%, signal=30%	15511/103733/226026/71988/68193/21974/78798/66923/71819/19385/67203/211651/108989/14087/18591/60530/19384/52696/108907/12190/100710/52206/217232/20588/76707/230936/19362/20437/17120/70099/12576/72057/67849/71943/66934/13874/14183/232174/223921/17345/12055/66442/105377/67121/12447/56150/56742/224023/208628/68014/105988/12235/67141/52563/215387/66197/69716/192176/54392/228421/14211/100088/104806/20…
GO:0042249	establishment of planar polarity of embryonic epithelium	13	-0.843546	-1.95214	6.90044e-05	0.000802137	0.00056979	809	tags=54%, list=8%, signal=50%	14362/20377/71461/14238/57265/22418/68588
GO:0034332	adherens junction organization	37	-0.674461	-1.9239	6.9898e-05	0.000810724	0.00057589	1078	tags=35%, list=10%, signal=32%	21872/22339/12562/22330/71228/18223/67313/13642/83964/218952/12552/54409/12563
GO:0021987	cerebral cortex development	68	-0.624042	-1.98826	7.11423e-05	0.000823331	0.000584845	1174	tags=26%, list=11%, signal=24%	21335/12316/381293/57810/69601/329628/228662/171167/14182/13649/319757/12558/19876/14634/16777/17242/20563/12825
GO:0039529	RIG-I signaling pathway	22	0.708357	1.97002	7.41103e-05	0.000855786	0.000607899	1757	tags=36%, list=17%, signal=30%	246727/80861/234311/231655/242691/228607/78781/71956
GO:0030101	natural killer cell activation	53	0.579447	2.00911	7.43431e-05	0.000856584	0.000608466	1426	tags=45%, list=14%, signal=39%	75345/18477/30925/15902/16157/16162/22177/70450/16414/12721/17101/16182/19264/17289/16859/22778/12142/14191/16783/171285/54721/12481/14728/16168
GO:0032069	regulation of nuclease activity	19	0.74693	2.00875	7.46817e-05	0.000858594	0.000609894	732	tags=42%, list=7%, signal=39%	246727/246728/23960/246730/23962/231655/114643/18753
GO:0110110	positive regulation of animal organ morphogenesis	15	-0.816548	-1.94911	7.50077e-05	0.00086045	0.000611212	832	tags=60%, list=8%, signal=55%	12977/20474/24063/14182/22411/14173/19876/22418/13617
GO:0006939	smooth muscle contraction	60	-0.593202	-1.85937	7.55831e-05	0.000865153	0.000614553	1229	tags=40%, list=12%, signal=36%	19878/114249/114774/20698/107589/11785/13043/14062/19091/16590/12288/71544/21386/11486/12062/17880/243931/109624/15558/21385/381290/11475/240725/13617
GO:0097529	myeloid leukocyte migration	171	0.395112	1.62222	7.61814e-05	0.000870098	0.000618065	942	tags=34%, list=9%, signal=31%	74748/56792/20304/20310/12986/17470/57349/14347/16854/17916/19277/20302/12267/16175/83433/24088/68279/20307/20308/20201/105855/20963/330122/319430/20375/19261/18438/27226/57781/74734/11501/14127/22324/12978/12768/19354/16414/227288/11596/20311/16952/14131/217303/19229/12182/17101/12527/18081/16149/19141/14747/20303/277360/227541/12273/20299/16409/17524
GO:0090132	epithelium migration	244	-0.449794	-1.66132	7.67082e-05	0.000874206	0.000620984	1381	tags=29%, list=13%, signal=26%	23892/13731/18606/15200/14257/19245/240185/19878/58233/23871/18613/56233/63953/21687/21939/14083/16412/20346/384009/17286/22339/12562/68743/108655/18645/80837/17395/69601/320924/21825/15507/328949/19274/12927/27494/16590/18787/18133/235041/20317/54485/75723/68792/14314/21808/13642/22341/14182/13846/243362/20613/18760/73230/12822/20315/107351/14173/19270/19876/13179/16367/11819/78560/381290/20563/…
GO:0060419	heart growth	75	-0.602667	-1.94828	7.70238e-05	0.000875895	0.000622183	1452	tags=35%, list=14%, signal=30%	13609/68861/234214/11739/15182/268697/12534/108655/77446/12166/19094/110196/14465/19736/22601/21808/14182/17268/14609/14173/77579/21385/22762/12818/22402/17967
GO:0035909	aorta morphogenesis	26	-0.749418	-1.98973	7.87471e-05	0.000893549	0.000634724	1165	tags=58%, list=11%, signal=51%	16449/107589/12166/15205/20677/18596/58859/54485/21808/13642/13846/18132/21385/14230/12825
GO:0035282	segmentation	58	-0.62111	-1.94054	7.93964e-05	0.00089893	0.000638546	1056	tags=33%, list=10%, signal=30%	20346/17286/76365/20350/235542/12166/17127/50884/20377/26564/21386/15227/68713/20348/23967/22418/13617/19378/12006
GO:0032642	regulation of chemokine production	73	0.507647	1.86792	7.9565e-05	0.00089893	0.000638546	1417	tags=47%, list=14%, signal=41%	246727/21926/20304/16956/23960/246730/83433/24088/11847/68279/66824/170743/114643/20963/19261/12523/12978/11596/20311/225471/11491/12655/16149/104183/16859/233079/332579/171285/17196/18442/21898/16170/14728/142980
GO:0032928	regulation of superoxide anion generation	21	0.740174	2.0349	8.31556e-05	0.000937472	0.000665924	1561	tags=57%, list=15%, signal=49%	14289/74096/13057/20963/11433/22177/16414/18753/16409/269823/21803/14825
GO:0032964	collagen biosynthetic process	39	-0.709503	-2.04382	8.44481e-05	0.000949996	0.00067482	1144	tags=51%, list=11%, signal=46%	170829/100952/74155/13110/14062/14219/18596/18787/18214/14789/14268/66180/52377/26427/268977/21809/16193/12406/12831/12842
GO:0007224	smoothened signaling pathway	94	-0.572243	-1.90679	8.4968e-05	0.000953793	0.000677518	1261	tags=44%, list=12%, signal=39%	110350/76568/68259/98376/269878/14183/18194/24069/55978/20822/20460/14042/104732/68897/57810/264134/231214/15205/67009/19335/19376/71228/269941/22158/20720/66573/20377/18933/216858/26564/59056/72507/68525/83396/15227/117606/319757/14451/14634/216795/14734
GO:0072171	mesonephric tubule morphogenesis	33	-0.726965	-2.04192	8.7286e-05	0.000977715	0.00069451	1387	tags=55%, list=13%, signal=47%	16202/23892/114249/22339/226154/15205/20474/18514/329628/94275/107515/319757/14173/14634/18654/23967/269152/14734
GO:0043300	regulation of leukocyte degranulation	37	0.631594	2.03265	8.89943e-05	0.0009926	0.000705084	1296	tags=57%, list=12%, signal=50%	19204/15368/105855/20963/20375/12523/14127/19354/70450/16414/217303/16859/20911/14191/16409/14159/109934/16783/22320/17096/14389
GO:0060760	positive regulation of response to cytokine stimulus	47	0.587429	2.00511	8.89281e-05	0.0009926	0.000705084	1384	tags=45%, list=13%, signal=39%	54123/17381/434341/83433/24088/12362/71586/56489/547253/225471/11491/58203/16149/16145/16792/12767/56480/80285/246746/12363/21898
GO:0010092	specification of animal organ identity	15	-0.813833	-1.94263	8.97149e-05	0.000998507	0.00070928	506	tags=73%, list=5%, signal=70%	14183/327826/14042/24063/14182/22411/14173/19876/14634/22418/12006
GO:0002888	positive regulation of myeloid leukocyte mediated immunity	19	0.74196	1.99539	9.24953e-05	0.00102727	0.000729709	1717	tags=68%, list=16%, signal=57%	56792/12266/19204/14129/20375/14127/22177/16414/14131/16409/14825/228607/20909
GO:0003401	axis elongation	20	-0.768674	-1.9606	9.30135e-05	0.00103083	0.000732243	903	tags=55%, list=9%, signal=50%	24064/235542/237500/20474/20377/22601/24063/71461/22411/21923/22418
GO:0007033	vacuole organization	175	0.393205	1.61913	9.33751e-05	0.00103265	0.000733535	3097	tags=49%, list=30%, signal=35%	22040/56318/226421/12752/19331/21425/74244/26889/233979/15932/27060/12721/17101/19332/15211/18439/74772/11984/27419/16145/11432/13033/228545/17772/16792/211286/70495/15212/12751/432486/14466/77963/14824/117150/67166/73205/71732/57436/217893/11793/51897/67526/75608/15944/211978/19349/68365/68953/237782/76524/100855/18718/214585/98732/54673/69834/69668/100504663/66508/103199/76308/21982/20615/56486…
GO:0048368	lateral mesoderm development	11	-0.859626	-1.90645	9.38022e-05	0.00103519	0.000735336	852	tags=64%, list=8%, signal=59%	12166/22601/14182/21676/15227/21677/319757
GO:0045669	positive regulation of osteoblast differentiation	54	-0.649048	-1.99411	9.54837e-05	0.00104712	0.00074381	1524	tags=52%, list=15%, signal=45%	17002/102657/67141/11477/16202/320799/114249/16449/22339/97064/16007/12609/12166/16195/11480/67399/22601/18214/231633/68713/18760/218952/14173/20666/14634/16193/22402/68588
GO:0035710	CD4-positive, alpha-beta T cell activation	80	0.506012	1.87799	9.51481e-05	0.00104712	0.00074381	1484	tags=39%, list=14%, signal=34%	58185/83408/17085/30925/16186/12522/14347/240354/16364/11847/243910/60533/105855/13039/53314/11596/16952/74048/27060/16182/74131/16859/20351/216799/108723/19698/19219/15284/14728/230738/21803
GO:1903037	regulation of leukocyte cell-cell adhesion	233	0.372538	1.60098	9.54315e-05	0.00104712	0.00074381	1426	tags=31%, list=14%, signal=28%	20555/83408/21926/20304/12504/16197/19204/12493/16186/12522/14347/16854/14960/50931/240354/93695/16175/11847/243910/60533/105855/66824/12010/20963/16408/19261/74734/11501/16401/15170/16162/12524/76088/16414/11596/78317/381484/14969/16952/74048/14999/217303/12721/104709/16149/213208/12479/19264/74131/16859/69769/14961/216799/108723/668101/100038947/320404/16792/27027/14190/171285/320484/56048/5472…
GO:0007035	vacuolar acidification	22	0.702819	1.95462	9.66957e-05	0.00105819	0.000751675	1379	tags=55%, list=13%, signal=47%	18173/11966/242341/11975/12752/27060/235380/11984/211286/70495/11972/14824
GO:0072210	metanephric nephron development	17	-0.797035	-1.95148	9.70506e-05	0.0010594	0.000752533	1381	tags=65%, list=13%, signal=56%	23892/18595/13653/15205/16878/18596/107515/16779/319757/23967/269152
GO:0000226	microtubule cytoskeleton organization	407	-0.395724	-1.53026	9.7211e-05	0.0010594	0.000752533	2387	tags=32%, list=23%, signal=26%	12189/19385/67203/219072/108989/22143/17169/20595/14158/320191/108907/70892/26419/12190/67971/17886/16765/76568/76707/78177/231912/72972/21648/22154/231123/11350/18148/15505/18536/13138/338349/20501/12576/13542/71177/12449/56289/13383/223921/66442/215690/381175/16800/73738/105000/12955/56150/56742/105988/67141/18763/192176/225659/236266/228421/100088/218977/20877/16211/67052/13006/20873/16551/204…
GO:0035883	enteroendocrine cell differentiation	17	-0.795963	-1.94885	9.90013e-05	0.00107667	0.000764799	781	tags=47%, list=7%, signal=44%	11865/15205/14465/14561/319757/12160/12558/22418
GO:0051145	smooth muscle cell differentiation	52	-0.616571	-1.88137	0.00010013	0.00108668	0.000771914	1227	tags=46%, list=12%, signal=41%	13805/13874/14183/11477/114249/241226/11535/76365/22339/15205/14465/18596/58859/16590/21417/21386/15227/243931/21385/244723/73181/54409/107869/13617
GO:2001044	regulation of integrin-mediated signaling pathway	18	-0.805073	-2.00599	0.000102568	0.00111083	0.000789067	745	tags=67%, list=7%, signal=62%	192176/13731/226519/225341/16779/16950/18073/16777/16772/21857/16773/18552
GO:0002704	negative regulation of leukocyte mediated immunity	45	0.582552	1.94965	0.000104818	0.00113286	0.000804714	1463	tags=49%, list=14%, signal=42%	16197/15368/105855/21354/69550/20375/12523/15170/93694/74048/217303/213208/19264/16859/216869/109934/21355/171285/15216/26365/14728/26904
GO:0061458	reproductive system development	175	-0.478813	-1.72244	0.000108208	0.00116709	0.000829029	1887	tags=34%, list=18%, signal=29%	16323/13870/12576/67204/12443/13383/13874/14183/16410/68328/65247/327826/56218/103468/14366/192176/97165/228421/18595/56312/75605/12316/56449/20346/19288/22339/15364/16001/20474/74754/11480/109135/20720/22174/19411/20377/16590/11504/107515/18787/30953/20317/17390/21808/26564/73296/21386/13123/14609/12160/14238/11819/14313/21923/22762/23967/240725/19275/22418/21930
GO:0008333	endosome to lysosome transport	60	0.536016	1.89585	0.000108888	0.001172	0.000832519	2780	tags=60%, list=27%, signal=44%	226421/233979/17101/71801/209200/105841/228545/20661/76742/17772/217340/77963/53331/67166/71732/75608/67095/19349/55943/68953/269338/74374/213326/17237/16553/20479/100504663/20615/67064/66530/54122/218035/66371/74718/73711/73122
GO:0044546	NLRP3 inflammasome complex assembly	19	0.737793	1.98418	0.000113049	0.00120933	0.000859035	1862	tags=63%, list=18%, signal=52%	12491/20128/229898/83433/268857/383619/21899/216799/234779/21898/64383/19106
GO:0140632	inflammasome complex assembly	19	0.737793	1.98418	0.000113049	0.00120933	0.000859035	1862	tags=63%, list=18%, signal=52%	12491/20128/229898/83433/268857/383619/21899/216799/234779/21898/64383/19106
GO:0048566	embryonic digestive tract development	17	-0.793401	-1.94258	0.000112724	0.00120933	0.000859035	542	tags=53%, list=5%, signal=50%	218772/15227/11486/14238/20666/14634/19378/71660/18552
GO:0055067	monovalent inorganic cation homeostasis	87	0.479938	1.8146	0.000114346	0.00122056	0.00086701	2618	tags=55%, list=25%, signal=42%	74748/18173/74096/16175/16790/110895/11966/242341/11975/12351/232975/20393/12752/226999/27060/19332/235380/320718/11984/236727/11931/11421/69178/211286/19219/171429/70495/11972/14824/20541/11933/26417/54411/20499/19349/76524/210808/20276/69668/107723/11928/21982/232341/20615/56398/72392/246198/236794
GO:0048638	regulation of developmental growth	237	-0.45401	-1.67886	0.000114566	0.00122056	0.00086701	1521	tags=26%, list=15%, signal=23%	17131/50523/20937/243743/27279/236266/16202/11739/214968/15182/268697/63953/56449/231507/14083/20346/20361/52357/12534/22339/108655/15364/20350/16001/12166/19094/13043/12977/110196/20474/14465/19736/20353/18049/18787/22601/12288/14182/17268/14600/319757/20348/14268/20315/17755/14609/14173/21385/20187/22762/56320/20856/108151/20563/12818/22418/14955/20356/12064/22402/17967
GO:0022029	telencephalon cell migration	40	-0.65924	-1.90607	0.000115206	0.00122488	0.000870085	783	tags=25%, list=7%, signal=23%	69601/171167/14182/13649/20315/19876/14634/16777/20563/12825
GO:0010721	negative regulation of cell development	125	-0.521337	-1.8112	0.000119948	0.00127271	0.00090406	1108	tags=30%, list=11%, signal=28%	13610/63953/12704/103743/14083/230103/20346/20361/22339/15364/76566/20350/24066/17190/12166/107503/15205/12927/20353/13844/20378/12579/216858/14114/21838/56710/20348/107351/20666/20187/73181/14118/108151/20563/22418/20356/50706/12064
GO:0042116	macrophage activation	74	0.490874	1.80352	0.000122021	0.00129209	0.000917822	1417	tags=42%, list=14%, signal=36%	21926/56792/18173/22040/17470/83433/24088/22259/217203/19016/12362/20963/21897/12523/12606/83924/22177/11596/21899/12479/16859/59027/12273/70110/16409/234779/171285/14824/64685/21898/142980
GO:0072091	regulation of stem cell proliferation	68	-0.612785	-1.9524	0.000123378	0.0013014	0.000924434	1093	tags=34%, list=10%, signal=30%	14235/14013/76365/15364/12580/18514/19411/18049/218772/22601/18933/14114/22341/14182/18028/21386/22411/218952/14173/20666/14634/15400/22418
GO:0010631	epithelial cell migration	243	-0.450629	-1.66428	0.000123398	0.0013014	0.000924434	1381	tags=29%, list=13%, signal=26%	23892/13731/18606/15200/14257/19245/240185/19878/58233/23871/18613/56233/63953/21687/21939/14083/16412/20346/384009/17286/22339/12562/68743/108655/18645/80837/17395/69601/320924/21825/15507/328949/19274/12927/27494/16590/18787/18133/235041/20317/54485/75723/68792/14314/21808/13642/22341/14182/13846/243362/20613/18760/73230/12822/20315/107351/14173/19270/19876/13179/16367/11819/78560/381290/20563/…
GO:0007160	cell-matrix adhesion	163	-0.491287	-1.75769	0.000123737	0.00130235	0.000925111	1424	tags=37%, list=14%, signal=32%	108911/16202/23892/13731/13405/16475/18606/20971/109711/244895/20411/114249/241226/109700/16449/21844/77569/18613/110279/100952/21687/14083/58217/16412/22288/22339/104099/12305/13043/12977/22793/22329/17127/22330/11854/16402/18074/21825/208177/14219/58859/18787/16404/50768/21838/14758/19272/77057/83964/218952/14268/18073/107581/195209/13837/53867/50706/239337/18552/12825
GO:0140014	mitotic nuclear division	245	-0.443685	-1.64029	0.000124472	0.00130746	0.000928741	2536	tags=40%, list=24%, signal=31%	15511/103733/226026/71988/68193/78798/66923/71819/19385/67203/108989/18591/19384/52696/108907/100710/52206/217232/20588/76707/230936/17120/70099/12576/72057/67849/71943/66934/13874/14183/223921/17345/12055/66442/105377/56150/56742/224023/208628/68014/105988/12235/67141/52563/215387/69716/192176/54392/228421/14211/100088/20877/16211/68549/23834/67052/13006/16551/56292/77891/240641/52276/66977/2686…
GO:0021675	nerve development	46	-0.634415	-1.89632	0.000126133	0.00132225	0.000939248	1449	tags=48%, list=14%, signal=41%	243743/16202/13405/110532/14042/20346/20350/15205/20474/22329/20720/54670/18049/13844/15410/16206/14634/15400/103889/240725/13617/12064
GO:0030901	midbrain development	23	-0.74238	-1.94341	0.000126402	0.00132242	0.00093937	802	tags=43%, list=8%, signal=40%	14368/15205/68151/71228/20377/14182/14365/14173/20187/22418
GO:0050767	regulation of neurogenesis	285	-0.423496	-1.58787	0.000127642	0.00133272	0.000946686	1496	tags=27%, list=14%, signal=23%	30948/104156/243743/27279/97165/16202/14265/18606/214968/16835/15182/21844/224171/63953/12316/12704/103743/14083/16412/20346/20361/19716/22339/15364/17118/20350/17190/12166/107503/15205/16195/77125/71918/16878/18223/20720/20353/66515/16590/18049/13844/22601/12579/216858/20317/54485/15410/21838/20539/22341/14365/13051/56710/545156/319757/20348/14268/19266/20315/17755/14173/20666/19876/14634/18481/…
GO:0071711	basement membrane organization	30	-0.750889	-2.05254	0.000129234	0.00134666	0.000956587	1213	tags=60%, list=12%, signal=53%	14042/16412/18858/226519/102693/57764/208177/17385/12826/16779/18073/16777/16772/69675/54409/545370/16773/12825
GO:0048041	focal adhesion assembly	70	-0.581442	-1.85813	0.000130481	0.00135695	0.000963895	1797	tags=43%, list=17%, signal=36%	26921/16410/17387/16825/108911/23892/16475/18606/20971/109711/244895/20411/77569/110279/21687/14083/22339/13043/17127/22330/11854/208177/50768/21838/14758/19272/77057/218952/107581/13837
GO:0002066	columnar/cuboidal epithelial cell development	35	-0.661313	-1.86194	0.000131115	0.00136084	0.000966657	739	tags=37%, list=7%, signal=35%	27428/16195/14104/19411/218772/22601/14561/319757/14609/12160/12558/15402/22418
GO:0002763	positive regulation of myeloid leukocyte differentiation	48	0.574415	1.97819	0.000132242	0.00136711	0.000971111	1112	tags=40%, list=11%, signal=36%	21926/20304/12504/75766/20302/83433/15902/15163/22177/12978/12768/18081/16149/216984/22778/16409/14159/14281/101488212
GO:0050670	regulation of lymphocyte proliferation	157	0.399327	1.6094	0.000131981	0.00136711	0.000971111	1497	tags=35%, list=14%, signal=30%	20555/20304/12504/12493/16988/16854/14960/50931/93695/16175/11847/12483/60533/105855/66824/20963/21938/16408/15170/16162/12229/12524/22177/19354/11596/78317/16952/74048/14999/217303/12721/12182/16149/213208/12479/19264/74131/16859/108723/16792/27027/57257/171285/320484/17096/54721/94185/26365/21898/14728/16331/16168/320795/21803/54354
GO:0002067	glandular epithelial cell differentiation	41	-0.650204	-1.89894	0.000133102	0.00136789	0.000971669	1291	tags=51%, list=12%, signal=45%	102247/15251/14183/11865/74123/14042/108655/15205/14104/14465/19411/218772/22601/14561/18028/319757/14173/12160/12558/15402/22418
GO:0072243	metanephric nephron epithelium development	11	-0.851358	-1.88811	0.00013267	0.00136789	0.000971669	963	tags=73%, list=9%, signal=66%	97064/15205/329628/16878/107515/22601/16779/23967
GO:0051147	regulation of muscle cell differentiation	103	-0.527509	-1.78985	0.000133078	0.00136789	0.000971669	1922	tags=33%, list=18%, signal=27%	17125/69807/13805/13874/14183/232174/17387/327826/23892/11739/70417/108655/17691/12166/110196/226519/13400/19736/58859/16590/21417/18133/16779/13642/231633/18073/243931/16777/16772/244723/107869/16773/12064/22402
GO:0060043	regulation of cardiac muscle cell proliferation	34	-0.705101	-1.97745	0.000134171	0.00137617	0.000977548	1267	tags=44%, list=12%, signal=39%	15182/268697/12534/108655/12166/19094/14465/22601/14182/17268/14609/14173/21385/22762/17967
GO:1900024	regulation of substrate adhesion-dependent cell spreading	50	-0.615338	-1.87434	0.000136282	0.00139509	0.000990987	1474	tags=36%, list=14%, signal=31%	192176/108911/50918/16202/18606/18453/14083/68732/24066/12927/225341/14114/218952/107351/17242/56320/50706/15117
GO:0051092	positive regulation of NF-kappaB transcription factor activity	119	0.427378	1.66543	0.00014097	0.00144026	0.00102308	1942	tags=42%, list=19%, signal=35%	434219/21926/12491/20128/74735/240354/226421/24088/94094/18751/209387/66824/18755/217069/12523/22029/11501/383619/16414/11596/12359/73914/21899/268973/16182/20821/21934/216799/108723/16151/234779/332579/76681/108960/268749/66597/21898/319236/12633/142980/14489/21803/15894/71268/16174/16969/68576/19106/16150/16173
GO:0003012	muscle system process	215	-0.452548	-1.65547	0.000141847	0.0014464	0.00102744	1521	tags=32%, list=15%, signal=28%	13383/16011/66612/13806/56376/11787/17131/30948/192176/11640/13405/234214/11739/18578/326618/19878/114249/114774/20698/11749/14083/74155/107589/109676/20648/108655/11785/13043/110196/30937/17127/14465/13400/19736/57080/14062/14219/74166/19091/16590/12288/71544/21676/57440/57814/12293/21386/11486/93689/22003/29856/12062/17880/243931/109624/242202/22004/15558/21385/381290/11475/56320/12818/240725/1…
GO:0048608	reproductive structure development	172	-0.477883	-1.71439	0.000142254	0.00144773	0.00102838	1887	tags=34%, list=18%, signal=29%	16323/13870/12576/67204/12443/13383/13874/14183/16410/68328/65247/327826/56218/103468/14366/192176/97165/228421/18595/56312/75605/12316/56449/20346/19288/22339/15364/16001/20474/74754/11480/20720/22174/19411/20377/16590/11504/107515/18787/30953/20317/17390/21808/26564/73296/21386/13123/14609/12160/14238/11819/14313/21923/22762/23967/240725/19275/22418/21930
GO:0006897	endocytosis	398	0.31349	1.42544	0.000144311	0.00146581	0.00104122	1950	tags=31%, list=19%, signal=26%	17167/14962/56792/12491/224840/11812/228543/12266/16854/232201/329416/11816/83433/22259/12483/20612/83382/105855/66824/19016/12010/14129/20963/19261/78771/19200/74734/16401/16154/14127/12752/13039/56644/74030/232227/94176/19354/320129/16414/227288/54598/11596/98878/30955/14131/233979/70785/20660/217303/239393/74769/100017/320435/12527/53378/102626/71982/216869/228357/20288/12402/16409/22248/14784…
GO:0072593	reactive oxygen species metabolic process	167	0.397825	1.62831	0.000146408	0.00148422	0.0010543	2102	tags=39%, list=20%, signal=32%	16365/21926/14289/12491/17295/18477/74096/13058/20128/17972/11847/14528/13057/16819/20963/17970/11433/22177/22436/22324/224109/26874/16414/11596/12359/21899/18104/19229/18753/20656/18439/14381/277360/266690/16409/14784/269823/72461/14775/234779/50493/19219/11796/21898/12633/11669/230738/11666/17969/21803/319801/18792/98496/14825/11793/17394/64383/83429/56632/268396/12408/16173/18115/54683/11306/8…
GO:0032649	regulation of interferon-gamma production	68	0.509236	1.83925	0.000149036	0.00150795	0.00107116	1463	tags=44%, list=14%, signal=38%	83408/21926/18173/30925/50931/60533/66824/170743/100038882/170744/15900/16162/14991/225471/74048/16182/213208/12479/74131/16859/12475/16792/171285/54721/12481/21898/14728/142980/230738/26904
GO:0040036	regulation of fibroblast growth factor receptor signaling pathway	19	-0.762379	-1.92329	0.000149732	0.00151207	0.00107408	949	tags=47%, list=9%, signal=43%	116701/24064/24066/21825/24063/30878/26427/240725/22418
GO:0097202	activation of cysteine-type endopeptidase activity	20	0.737725	2.00472	0.000150654	0.00151261	0.00107447	1410	tags=50%, list=13%, signal=43%	102639543/15951/76884/226691/66824/268973/19141/64058/12371/12370
GO:0032722	positive regulation of chemokine production	56	0.528395	1.86228	0.000150457	0.00151261	0.00107447	1417	tags=52%, list=14%, signal=45%	246727/21926/20304/16956/23960/246730/24088/68279/66824/170743/114643/20963/12523/12978/11596/225471/11491/12655/16149/104183/16859/233079/332579/171285/17196/18442/21898/16170/142980
GO:0061572	actin filament bundle organization	125	-0.517904	-1.79927	0.000150508	0.00151261	0.00107447	1492	tags=36%, list=14%, signal=31%	22027/192176/54132/13609/236266/20971/109711/20411/19878/114774/77569/14745/102866/21872/68732/54324/76566/17118/30794/18645/17912/234094/22793/108897/269233/17127/11854/208177/230837/14219/268970/235041/50768/22411/22003/218952/14086/77579/109624/104027/22240/56320/21809/50490/13717
GO:0001704	formation of primary germ layer	58	-0.606125	-1.89372	0.000151477	0.00151561	0.0010766	2171	tags=47%, list=21%, signal=37%	233912/65960/14043/26395/20807/17125/16323/22083/16410/11477/319520/80294/15364/12166/17127/16402/68151/14465/12816/14182/20613/15227/22411/14268/12832/22418/12831
GO:0072676	lymphocyte migration	69	0.508336	1.84471	0.000151532	0.00151561	0.0010766	1503	tags=45%, list=14%, signal=39%	16421/20304/17470/14347/50931/20302/20307/20308/66824/18600/16408/57781/11501/16401/76088/246177/101502/11491/12721/19229/20303/16859/20299/12642/54725/170756/66102/14466/20868/380916/15894
GO:0002707	negative regulation of lymphocyte mediated immunity	34	0.64769	2.04051	0.000152066	0.00151805	0.00107833	1463	tags=47%, list=14%, signal=41%	16197/105855/21354/15170/93694/74048/213208/19264/16859/216869/21355/171285/15216/26365/14728/26904
GO:0050866	negative regulation of cell activation	142	0.410389	1.63808	0.000152526	0.00151974	0.00107953	1497	tags=41%, list=14%, signal=35%	20555/83408/17470/12493/16988/16854/14960/15368/11816/93695/83433/11847/22259/243910/60533/15902/105855/19016/20375/12523/15170/12229/12524/22177/380732/14629/16952/74048/21929/217303/12527/18753/16149/213208/17289/16859/69769/14191/12802/109934/16792/72828/27027/14190/171285/17096/246746/15216/94185/26365/15284/14824/14728/16331/230738/320795/21803/54354
GO:0002053	positive regulation of mesenchymal cell proliferation	22	-0.737329	-1.9122	0.000156105	0.00155244	0.00110276	1012	tags=64%, list=10%, signal=58%	11855/15289/14183/76365/18590/108655/12166/18933/14182/15227/319757/14451/16367/22418
GO:0045664	regulation of neuron differentiation	112	-0.532431	-1.82078	0.00015692	0.00155463	0.00110432	1674	tags=37%, list=16%, signal=31%	69807/387609/74203/16800/22129/13605/30948/104156/14265/13405/21423/16449/21844/12316/12704/16412/57810/19716/21413/11785/64297/15205/18514/20377/17965/18049/21417/228839/216858/14182/14561/17268/56710/20315/17755/14173/20666/14634/16193/12064/27528
GO:1902850	microtubule cytoskeleton organization involved in mitosis	124	-0.497025	-1.7189	0.000156789	0.00155463	0.00110432	2536	tags=40%, list=24%, signal=31%	15511/103733/75786/71819/67203/108989/108907/16765/76707/21648/71177/223921/66442/16800/56150/56742/18763/192176/100088/218977/20877/16211/67052/13006/16551/20460/52276/66977/268697/12615/100502766/11799/21335/72119/26934/18005/16412/16571/77744/67839/233406/24064/229841/20878/234094/18817/68519/107995/14677/24063
GO:0010464	regulation of mesenchymal cell proliferation	28	-0.753241	-2.04509	0.00015754	0.00155783	0.00110659	1012	tags=50%, list=10%, signal=45%	76365/18590/108655/12166/21417/18933/14182/18028/15227/22411/319757/14451/16367/22418
GO:0016358	dendrite development	202	-0.452847	-1.64353	0.000162316	0.00160203	0.00113799	1680	tags=27%, list=16%, signal=23%	56376/67102/16443/16975/59035/14360/11843/16202/14265/15182/17181/19878/17974/231380/14745/12704/16412/18483/20346/329152/17118/217692/13175/226778/17754/69601/109294/71228/216856/107995/18223/19091/66515/228662/13844/13385/93686/223254/17999/21983/17475/545156/19266/17755/12160/13845/19876/22359/18481/15529/73181/98733/56320/59036/12064
GO:0048844	artery morphogenesis	51	-0.664615	-2.02547	0.000165309	0.0016285	0.00115679	1285	tags=43%, list=12%, signal=38%	16835/16449/107589/22339/12166/15205/20677/18596/58859/18933/54485/21808/13642/13846/18132/15227/22411/21385/17242/14230/13617/12825
GO:0021795	cerebral cortex cell migration	33	-0.712841	-2.00225	0.00016831	0.00165494	0.00117557	783	tags=27%, list=7%, signal=25%	69601/171167/14182/13649/19876/14634/16777/20563/12825
GO:0032944	regulation of mononuclear cell proliferation	161	0.396563	1.61401	0.000175129	0.00171876	0.0012209	1497	tags=35%, list=14%, signal=30%	20555/20304/12504/12493/16988/16854/14960/50931/93695/16175/11847/12483/60533/105855/66824/20963/21938/16408/15170/16162/12229/12524/22177/12978/19354/11596/78317/16952/74048/14999/217303/12721/12182/16149/213208/12479/19264/74131/16859/108723/16792/27027/57257/171285/320484/17096/54721/94185/26365/21898/14728/16331/16168/320795/21803/54354
GO:0010885	regulation of cholesterol storage	12	0.807681	1.92824	0.000177671	0.00174044	0.0012363	900	tags=50%, list=9%, signal=46%	12491/16956/83433/22259/19016/20288
GO:0035924	cellular response to vascular endothelial growth factor stimulus	47	-0.665776	-2.00416	0.000179445	0.00175454	0.00124632	1272	tags=49%, list=12%, signal=43%	14257/19245/240185/18595/20698/22339/21413/24064/269831/69601/320924/15507/18596/54485/22341/18760/19876/13179/78560/18654/381290/54409/239337
GO:1903844	regulation of cellular response to transforming growth factor beta stimulus	103	-0.519452	-1.76251	0.000182007	0.00177627	0.00126175	1883	tags=34%, list=18%, signal=28%	114716/245688/13805/52592/56306/26356/18550/17131/50523/15182/114249/241226/100952/80288/24064/17127/21825/58250/244152/21417/12579/246154/24063/56213/170676/65112/68939/78558/21804/268977/14118/21809/16948/68010/27528
GO:0032727	positive regulation of interferon-alpha production	19	0.72716	1.95559	0.00018315	0.00178409	0.00126731	1730	tags=58%, list=17%, signal=48%	54123/17381/170743/71586/170744/20846/56480/21898/142980/228607/78781
GO:0061326	renal tubule development	53	-0.652777	-1.99941	0.00018379	0.001787	0.00126938	1387	tags=45%, list=13%, signal=39%	16202/23892/114249/18764/16449/22339/97064/226154/15205/20474/18514/329628/94275/16878/107515/22601/12826/319757/14173/14634/18654/23967/269152/14734
GO:0003323	type B pancreatic cell development	12	-0.840747	-1.92352	0.000184257	0.00178822	0.00127024	405	tags=50%, list=4%, signal=48%	11865/14561/319757/12160/12558/22418
GO:0032609	interferon-gamma production	75	0.494192	1.82026	0.00018526	0.00179462	0.00127479	1463	tags=41%, list=14%, signal=36%	83408/21926/18173/30925/50931/60533/66824/170743/100038882/170744/15900/16162/14991/225471/74048/27060/16182/213208/12479/74131/16859/12475/16792/171285/54721/12481/21898/14728/142980/230738/26904
GO:0045765	regulation of angiogenesis	205	-0.452794	-1.64476	0.000187696	0.00181486	0.00128917	1149	tags=31%, list=11%, signal=28%	27279/23892/13731/18606/240185/19878/23871/100952/21687/20698/21872/21939/16412/11535/22339/12562/15364/21413/68545/24064/269831/80837/17395/69601/320924/16402/21825/14465/15507/19274/16878/13855/12765/27494/11504/12827/18787/20317/21826/21808/22341/13051/243362/18132/18760/73230/14173/13179/23876/78560/18654/26427/69219/381290/17242/11489/15402/20692/240725/319909/19223/54409/22418/20356
GO:0051017	actin filament bundle assembly	123	-0.522577	-1.80309	0.000188609	0.00182032	0.00129305	1492	tags=36%, list=14%, signal=31%	22027/192176/54132/13609/236266/20971/109711/20411/19878/114774/77569/14745/102866/21872/68732/54324/17118/30794/18645/17912/234094/22793/108897/269233/17127/11854/208177/230837/14219/268970/235041/50768/22411/22003/218952/14086/77579/109624/104027/22240/56320/21809/50490/13717
GO:0050688	regulation of defense response to virus	56	0.525119	1.85073	0.000190531	0.00183548	0.00130382	1730	tags=41%, list=17%, signal=34%	20304/17381/224840/80861/12493/17472/66824/20846/383619/209200/27027/214763/14190/80285/242691/230738/16168/319955/11793/228607/80287/67526/78781
GO:0006638	neutral lipid metabolic process	79	0.485204	1.79187	0.000191236	0.00183551	0.00130384	1899	tags=42%, list=18%, signal=34%	12491/16956/11812/30805/12266/231871/23945/11816/22259/11810/26457/14081/76192/12359/30955/20660/104418/171504/66853/64898/239759/14775/67469/14933/433256/11813/12894/192654/56077/13350/81004/231510/21416
GO:0006639	acylglycerol metabolic process	79	0.485204	1.79187	0.000191236	0.00183551	0.00130384	1899	tags=42%, list=18%, signal=34%	12491/16956/11812/30805/12266/231871/23945/11816/22259/11810/26457/14081/76192/12359/30955/20660/104418/171504/66853/64898/239759/14775/67469/14933/433256/11813/12894/192654/56077/13350/81004/231510/21416
GO:0007249	I-kappaB kinase/NF-kappaB signaling	179	0.390301	1.61965	0.000191695	0.00183655	0.00130457	2123	tags=41%, list=20%, signal=34%	434219/21926/12491/12504/20128/17474/74735/240354/16175/83433/24088/243910/94094/217203/18751/414084/268857/209387/66824/170743/56620/12362/217069/19261/22029/170744/20846/74734/12229/71648/225471/21899/21929/211550/16149/20821/57783/108723/16151/19696/212937/234779/332579/76681/19698/108960/73174/268749/66597/21898/319236/20198/14728/12370/142980/230738/23873/78781/75547/20196/18036/68576/56632/…
GO:0060099	regulation of phagocytosis, engulfment	19	0.724039	1.94719	0.000194166	0.00185683	0.00131898	1098	tags=58%, list=10%, signal=52%	56792/12491/12266/83433/83382/105855/19016/14129/11596/217303/234779
GO:0006885	regulation of pH	61	0.512613	1.8129	0.000196783	0.00187841	0.00133431	3132	tags=64%, list=30%, signal=45%	74748/18173/74096/110895/11966/242341/11975/12351/12752/226999/27060/19332/235380/320718/11984/236727/211286/171429/70495/11972/14824/26417/54411/19349/76524/210808/69668/21982/20615/56398/72392/236794/67549/13618/195040/77031/66725/77573/622976
GO:0002700	regulation of production of molecular mediator of immune response	134	0.427508	1.68211	0.000197306	0.00187998	0.00133543	1717	tags=39%, list=16%, signal=33%	58185/83408/21926/12491/22040/12493/50931/240354/15368/24088/12483/66824/170743/12362/12010/20963/21938/69550/11433/14127/12524/327957/619441/69583/73914/74048/21929/16182/16149/19264/18439/74131/233079/216799/329260/16792/214763/234779/332579/15216/12363/21898/14728/56722/142980/100561/320795/21803/17164/11793/228607/20909
GO:0061162	establishment of monopolar cell polarity	20	-0.753849	-1.92279	0.000198256	0.00188217	0.00133698	423	tags=35%, list=4%, signal=34%	14107/71461/15227/14086/17755/16772/22418
GO:0061339	establishment or maintenance of monopolar cell polarity	20	-0.753849	-1.92279	0.000198256	0.00188217	0.00133698	423	tags=35%, list=4%, signal=34%	14107/71461/15227/14086/17755/16772/22418
GO:0045216	cell-cell junction organization	135	-0.494226	-1.73663	0.000199003	0.00188584	0.00133959	1229	tags=28%, list=12%, signal=25%	19878/69524/14042/18613/56233/21872/16412/22339/12562/77446/54419/18858/17127/22330/110380/71228/14062/18223/67313/93742/225341/13844/58235/21808/13642/17475/20613/83964/22411/170643/218952/14086/14609/12558/12552/21809/54409/12563
GO:0003309	type B pancreatic cell differentiation	15	-0.796881	-1.90216	0.000200022	0.00189207	0.00134402	704	tags=47%, list=7%, signal=44%	11865/14465/14561/319757/12160/12558/22418
GO:0090177	establishment of planar polarity involved in neural tube closure	11	-0.842469	-1.8684	0.000200501	0.00189318	0.0013448	809	tags=55%, list=8%, signal=50%	14362/20377/71461/57265/22418/68588
GO:0007413	axonal fasciculation	16	-0.801777	-1.94185	0.000205789	0.00193612	0.0013753	1056	tags=56%, list=10%, signal=51%	20346/232906/13844/17984/13845/13837/22418/20356/17967
GO:0106030	neuron projection fasciculation	16	-0.801777	-1.94185	0.000205789	0.00193612	0.0013753	1056	tags=56%, list=10%, signal=51%	20346/232906/13844/17984/13845/13837/22418/20356/17967
GO:0046486	glycerolipid metabolic process	251	0.33818	1.44986	0.000208631	0.00195933	0.00139179	2260	tags=35%, list=22%, signal=28%	12491/16956/11812/30805/12266/231871/23945/11816/22259/11810/26457/106861/16592/27226/14081/76192/12752/241274/12978/14555/12359/30955/18796/20660/74769/56193/54384/104418/270084/171504/66853/84095/212862/216820/233575/64898/320404/17772/239759/14775/67469/234779/13026/14933/22038/66569/74182/16331/117150/19062/433256/11813/12894/18717/27410/192654/225049/18707/56077/13350/99712/67111/81004/22402…
GO:1903557	positive regulation of tumor necrosis factor superfamily cytokine production	88	0.462561	1.75422	0.000210376	0.00197218	0.00140092	1942	tags=52%, list=19%, signal=43%	246727/246728/12491/16956/23960/246730/19204/20302/16175/24088/217203/13057/12774/66824/114643/20963/21897/12523/71586/11501/14127/22177/56644/11596/14131/19264/74131/20303/16859/232801/12475/234779/332579/171285/12481/19271/21898/142980/17087/17164/228607/17394/71268/56632/99371/16173
GO:0030239	myofibril assembly	31	-0.718662	-1.97893	0.000214489	0.00200356	0.00142321	1267	tags=45%, list=12%, signal=40%	15182/18595/16412/12632/20474/18596/13007/93689/22003/77579/68794/98932/13008/11459
GO:0055002	striated muscle cell development	31	-0.718662	-1.97893	0.000214489	0.00200356	0.00142321	1267	tags=45%, list=12%, signal=40%	15182/18595/16412/12632/20474/18596/13007/93689/22003/77579/68794/98932/13008/11459
GO:0048864	stem cell development	54	-0.63213	-1.94212	0.000215273	0.00200372	0.00142333	1286	tags=39%, list=12%, signal=34%	214968/76626/16449/11749/20346/20361/20350/12166/15205/20353/13641/319757/20348/14268/14173/20666/12558/108151/13617/20356/19378
GO:0051146	striated muscle cell differentiation	184	-0.464335	-1.67102	0.000214963	0.00200372	0.00142333	1733	tags=32%, list=17%, signal=27%	16011/232174/56376/17387/12520/327826/55978/12334/11477/23892/13405/234214/11739/15182/18595/16412/57810/76365/22339/108655/17691/12166/18858/26903/110196/12632/20474/30963/66860/14465/13400/19736/23794/18596/18007/218772/18133/13007/13642/231633/21386/93689/319757/259300/22003/20315/14200/77579/17880/12558/68794/98932/12818/13008/12064/50490/22402/11459
GO:0060350	endochondral bone morphogenesis	36	-0.717882	-2.04143	0.000218773	0.00202579	0.001439	717	tags=44%, list=7%, signal=42%	17387/59035/14042/11749/21825/19411/15530/218772/21827/231633/234356/373864/12406/12842/12825/12006
GO:0001562	response to protozoan	32	0.622362	1.91809	0.0002188	0.00202579	0.001439	1090	tags=53%, list=10%, signal=48%	18173/626578/100702/74481/12493/17472/76074/16364/236573/15900/53314/78317/17101/229900/55932/14469/27027
GO:0007548	sex differentiation	146	-0.493026	-1.74443	0.000218805	0.00202579	0.001439	1887	tags=34%, list=18%, signal=28%	16323/17129/13870/67204/12443/13874/16410/68328/65247/56218/103468/14366/192176/97165/228421/18595/56312/12316/56449/20346/19288/22339/15364/12166/20474/74754/11480/18514/22174/20377/16590/11504/107515/18787/30953/17390/21808/26564/73296/21386/14609/12160/14238/11819/14313/22762/23967/19275/22418/21930
GO:0033003	regulation of mast cell activation	36	0.621201	1.98663	0.000221806	0.00204994	0.00145616	1467	tags=61%, list=14%, signal=53%	217304/15368/19267/20963/12523/15170/14127/380732/19354/70450/217303/20911/14191/12802/14159/22320/17096/246746/22038/14389/14728/57914
GO:0007369	gastrulation	112	-0.525562	-1.79729	0.000223467	0.00206165	0.00146448	2171	tags=42%, list=21%, signal=34%	233912/65960/14043/26395/76707/269878/13138/20807/17125/16323/22083/22235/13542/16410/327826/16825/11477/50918/319520/80294/21423/14042/15364/12166/17127/11480/16402/102693/68151/14465/50884/208177/20377/27494/12816/228839/14182/20613/15227/22411/14268/30878/23967/12832/59036/22418/12831
GO:0072028	nephron morphogenesis	38	-0.717449	-2.05508	0.000225181	0.00206653	0.00146794	1387	tags=50%, list=13%, signal=44%	16202/23892/114249/22339/226154/15205/20474/18514/329628/94275/16878/107515/319757/14173/14634/18654/23967/269152/14734
GO:0072088	nephron epithelium morphogenesis	38	-0.717449	-2.05508	0.000225181	0.00206653	0.00146794	1387	tags=50%, list=13%, signal=44%	16202/23892/114249/22339/226154/15205/20474/18514/329628/94275/16878/107515/319757/14173/14634/18654/23967/269152/14734
GO:0045666	positive regulation of neuron differentiation	52	-0.601457	-1.83525	0.000224925	0.00206653	0.00146794	1674	tags=42%, list=16%, signal=36%	16800/13605/104156/13405/21423/16412/57810/21413/64297/17965/18049/21417/228839/216858/14182/56710/20315/17755/14173/20666/16193/12064
GO:0034446	substrate adhesion-dependent cell spreading	91	-0.540859	-1.79186	0.000225979	0.00207022	0.00147056	1494	tags=37%, list=14%, signal=32%	14366/72007/192176/108911/50918/16202/18606/244895/18453/241226/21687/14083/381293/68732/24066/226519/57764/12927/22174/20377/225341/14114/16779/69538/57342/218952/14268/107351/13845/16777/17242/56320/50706/15117
GO:0060412	ventricular septum morphogenesis	34	-0.691894	-1.94042	0.00022985	0.002102	0.00149314	1110	tags=53%, list=11%, signal=47%	17131/11477/20564/116701/12166/14362/15205/20677/22761/21808/21386/22411/20666/19876/22762/20563/57265/22418
GO:0072677	eosinophil migration	10	0.831752	1.90784	0.000231143	0.00211014	0.00149892	1237	tags=70%, list=12%, signal=62%	20304/16854/20307/11501/217303/20303/19219
GO:0001934	positive regulation of protein phosphorylation	488	-0.374976	-1.46504	0.000231969	0.00211399	0.00150165	1622	tags=30%, list=15%, signal=26%	56708/71943/13542/15289/12443/54635/13805/404710/13383/13874/16324/16800/12575/16975/12520/56532/56742/13605/108099/14360/73137/17002/14366/18763/11477/269582/107566/68861/16202/23892/17319/13731/14265/13445/16475/18606/20971/20877/23834/15200/14257/15182/20460/12981/12421/52276/19878/56295/11799/18595/13866/108116/18764/77569/18613/72119/21687/20698/21939/14083/381293/16412/54324/13653/12445/264…
GO:0048251	elastic fiber assembly	12	-0.836833	-1.91457	0.000235669	0.00214397	0.00152295	576	tags=67%, list=5%, signal=63%	100952/58859/17880/23876/16948/108075/76293/12825
GO:0008589	regulation of smoothened signaling pathway	57	-0.606174	-1.87757	0.000237936	0.00216084	0.00153493	774	tags=30%, list=7%, signal=28%	67009/19335/19376/71228/269941/22158/20720/20377/18933/216858/59056/83396/319757/14451/14634/216795/14734
GO:0014855	striated muscle cell proliferation	56	-0.583283	-1.80077	0.000238987	0.00216662	0.00153904	1414	tags=34%, list=13%, signal=30%	68861/15182/268697/70417/12534/108655/12166/19094/14465/22601/21808/14182/17268/14609/14173/77579/21385/22762/17967
GO:0019886	antigen processing and presentation of exogenous peptide antigen via MHC class II	15	0.763948	1.92011	0.000243473	0.00219588	0.00155982	1276	tags=73%, list=12%, signal=64%	14960/13040/12010/65972/14127/54445/14969/14999/16149/14961/14998
GO:0002377	immunoglobulin production	91	0.45652	1.7417	0.000243297	0.00219588	0.00155982	1484	tags=34%, list=14%, signal=29%	21926/22040/16197/12493/14960/50931/12483/12010/12229/12524/53314/619441/69583/14969/14999/21929/27060/56045/19264/74131/14961/108723/214763/14190/74552/14998/14728/100561/320795/57914/21803
GO:0015849	organic acid transport	159	0.396469	1.60457	0.000243375	0.00219588	0.00155982	1514	tags=35%, list=14%, signal=30%	14276/12491/16181/18173/30805/27416/11770/11816/16175/11847/18037/11520/14080/12140/26570/19016/101488/20963/19735/73822/26457/50934/16592/14081/56774/12752/215113/26874/55951/26889/16952/64008/231549/18753/18439/21934/11421/76408/13723/234967/171429/319924/18442/94245/26365/12424/225579/330064/11666/268706/100561/21366/433256/18627/215335
GO:0032480	negative regulation of type I interferon production	24	0.694137	1.99494	0.00024763	0.0022292	0.00158349	1696	tags=54%, list=16%, signal=46%	16365/80861/17472/268857/66824/19261/19696/171285/19698/242691/64685/11793/67526
GO:0042129	regulation of T cell proliferation	121	0.413992	1.6239	0.00024802	0.0022292	0.00158349	1484	tags=35%, list=14%, signal=30%	20555/20304/12504/12493/16854/14960/50931/93695/16175/11847/60533/105855/66824/20963/21938/16408/15170/16162/12524/19354/11596/78317/16952/74048/14999/12721/213208/12479/19264/74131/16859/108723/16792/27027/171285/320484/54721/94185/26365/14728/16168/21803
GO:0006691	leukotriene metabolic process	15	0.763527	1.91906	0.000248738	0.00223181	0.00158535	1715	tags=67%, list=16%, signal=56%	211666/24088/20963/319446/66447/170716/11690/21898/17969/72054
GO:0061025	membrane fusion	109	0.432744	1.65585	0.000255174	0.00228565	0.00162359	2576	tags=46%, list=25%, signal=35%	14276/75766/226421/11501/353047/12752/13039/16952/20908/271221/12721/19332/12527/74772/53330/12642/12390/57257/226101/22320/235442/210789/53331/67166/11750/71732/20909/75608/74741/53611/280668/209086/19349/55943/68953/11736/269338/18718/214585/18457/20615/67064/209018/17274/56398/67474/72392/218035/78610/66371
GO:0098581	detection of external biotic stimulus	18	0.743408	1.96898	0.00025564	0.0022859	0.00162377	733	tags=61%, list=7%, signal=57%	83433/24088/56620/21897/17940/17948/56644/17951/17952/21899/268973
GO:0051453	regulation of intracellular pH	51	0.554347	1.92363	0.000257093	0.00229497	0.00163021	1379	tags=37%, list=13%, signal=33%	74748/18173/74096/110895/11966/242341/11975/12752/226999/27060/19332/235380/11984/236727/211286/171429/70495/11972/14824
GO:0003197	endocardial cushion development	26	-0.720468	-1.91287	0.000258579	0.00229607	0.00163099	1165	tags=50%, list=11%, signal=45%	11477/16449/12166/21825/21808/17999/20613/21386/15227/12160/19876/21385/13837
GO:0014812	muscle cell migration	104	-0.519601	-1.76687	0.000258972	0.00229607	0.00163099	1194	tags=29%, list=11%, signal=26%	70417/14745/14083/13653/18590/12305/12166/20474/16195/19091/18596/11504/18787/18133/234593/18214/57342/319757/22003/71785/14783/18791/17242/20563/16009/50706/50490/18552/22402/15117
GO:0006935	chemotaxis	357	-0.402991	-1.54256	0.000258504	0.00229607	0.00163099	1213	tags=28%, list=12%, signal=26%	14042/18595/13866/109700/20309/14745/20564/14083/58217/20346/54324/20361/22339/16803/18590/108655/232906/104099/14009/11785/68545/16007/20350/13043/12977/26903/73710/22329/17127/21825/15507/19274/12927/53416/20353/12765/18596/107449/27494/17965/16590/18007/107515/13844/18787/58235/18133/171095/16779/21808/13642/22341/14182/14365/13641/13846/57342/13051/21983/18028/83964/117606/545156/13123/319757…
GO:0042330	taxis	357	-0.402991	-1.54256	0.000258504	0.00229607	0.00163099	1213	tags=28%, list=12%, signal=26%	14042/18595/13866/109700/20309/14745/20564/14083/58217/20346/54324/20361/22339/16803/18590/108655/232906/104099/14009/11785/68545/16007/20350/13043/12977/26903/73710/22329/17127/21825/15507/19274/12927/53416/20353/12765/18596/107449/27494/17965/16590/18007/107515/13844/18787/58235/18133/171095/16779/21808/13642/22341/14182/14365/13641/13846/57342/13051/21983/18028/83964/117606/545156/13123/319757…
GO:0044770	cell cycle phase transition	416	-0.381436	-1.47917	0.000260585	0.00230647	0.00163838	1961	tags=29%, list=19%, signal=24%	18148/72440/67991/12567/17120/16323/226419/12576/72057/67849/12443/69274/404710/12449/27214/80280/56289/13383/13194/76843/12055/66442/72772/12572/67121/77011/72290/12575/12447/56150/224023/52468/11787/208628/20133/68014/12235/18555/50523/67141/52563/18763/66197/69716/12581/11477/269582/108911/12192/100088/18973/20135/27401/20877/23834/67052/66131/65964/21423/20460/77891/18669/106795/52276/66977/2…
GO:0050727	regulation of inflammatory response	235	0.351051	1.50549	0.000261064	0.0023068	0.00163861	1421	tags=34%, list=14%, signal=30%	16365/74748/21926/56792/20304/16956/22040/12266/17470/14347/231871/109648/23945/20302/11770/11816/83433/24088/22259/83490/83382/268857/20201/12774/66824/19016/13040/100340/12362/239849/14129/21938/11433/12606/57781/11501/27052/76192/14127/383619/54598/11596/30955/16952/14131/21899/58203/21929/12182/18081/106512/213208/57783/16859/69769/233079/21934/216799/70110/107221/11421/12802/232801/109934/14…
GO:0051963	regulation of synapse assembly	49	-0.616844	-1.8644	0.000271729	0.00239296	0.00169981	1066	tags=39%, list=10%, signal=35%	14083/217692/65945/14362/20474/71228/216856/13844/58235/21826/68792/223254/21983/330814/19266/14735/13845/22418/12064
GO:0061351	neural precursor cell proliferation	124	-0.484451	-1.67541	0.000271661	0.00239296	0.00169981	1844	tags=35%, list=18%, signal=30%	15251/56195/14183/12227/16800/327826/55978/192176/16202/20419/21335/224171/17279/26934/12316/381293/16412/57810/19716/22339/15364/107503/14368/68519/18223/225341/218772/216858/54485/18008/22341/14182/14365/13051/319757/21678/20502/14173/12558/14634/17242/56320/22418/12064
GO:0030336	negative regulation of cell migration	219	-0.434228	-1.59127	0.000272848	0.00239877	0.00170394	1930	tags=37%, list=18%, signal=30%	13138/20807/18709/101401/245688/64652/15289/353156/13805/20130/52592/56306/26356/16011/77574/12741/60599/56218/338366/259302/21846/16202/23892/17319/214968/15182/110532/58233/16449/70415/77569/110279/100952/63953/14083/20346/17286/18645/12166/69601/21825/77125/328949/71228/19274/208177/19091/20377/17965/18787/18133/234593/20317/54485/12798/50768/21838/19272/13051/243362/260315/22411/11486/68713/2…
GO:0032088	negative regulation of NF-kappaB transcription factor activity	65	0.517328	1.84957	0.000274918	0.00241291	0.00171399	1938	tags=42%, list=18%, signal=34%	16365/17470/434341/243910/11746/268857/66824/20375/383619/12359/73914/21929/20821/14747/216869/671535/216799/109689/171285/53380/108960/230738/241035/18036/18035/52440/74256
GO:0030149	sphingolipid catabolic process	20	0.721431	1.96044	0.00027737	0.00243035	0.00172638	1485	tags=65%, list=14%, signal=56%	100340/19156/57319/11605/15211/18753/14420/18010/15212/14466/20397/14667/17939
GO:0050770	regulation of axonogenesis	109	-0.513195	-1.75413	0.000278577	0.00243685	0.00173099	1449	tags=30%, list=14%, signal=26%	243743/27279/16202/214968/21844/14083/20346/20361/22339/232906/217692/20350/20353/18049/13844/21838/338362/20348/14268/20315/17755/13845/12558/19876/18481/20187/108699/56320/108151/20563/22418/20356/12064
GO:0060976	coronary vasculature development	49	-0.615913	-1.86159	0.000285401	0.00249237	0.00177043	704	tags=31%, list=7%, signal=29%	22339/14465/18596/14182/71461/108154/14173/77579/30878/19876/268977/22762/14734/106042/18552
GO:0014032	neural crest cell development	47	-0.655574	-1.97345	0.000288819	0.00251802	0.00178865	1286	tags=43%, list=12%, signal=38%	11477/214968/16449/11749/20346/20361/20350/12166/15205/20353/13641/319757/20348/14268/20666/12558/108151/13617/20356/19378
GO:0032602	chemokine production	78	0.48025	1.77349	0.000290415	0.00252772	0.00179554	1417	tags=44%, list=14%, signal=38%	246727/21926/20304/16956/23960/246730/83433/24088/11847/68279/66824/170743/114643/20963/19261/12523/12978/11596/20311/225471/11491/12655/16149/104183/16859/233079/332579/171285/17196/18442/21898/16170/14728/142980
GO:0099625	ventricular cardiac muscle cell membrane repolarization	10	-0.851489	-1.84574	0.000292382	0.00254062	0.0018047	993	tags=60%, list=9%, signal=54%	109676/20648/57814/12293/14609/16523
GO:0007405	neuroblast proliferation	46	-0.618228	-1.84794	0.000294902	0.00255826	0.00181723	1143	tags=48%, list=11%, signal=43%	15251/14183/16800/327826/224171/26934/12316/16412/19716/22339/68519/18223/216858/22341/14182/14365/13051/319757/21678/14173/14634/12064
GO:0018126	protein hydroxylation	23	-0.725298	-1.89869	0.000299218	0.0025914	0.00184078	1503	tags=52%, list=14%, signal=45%	107817/56693/18453/18451/112407/56401/14789/320452/66180/18452/14230/26432
GO:0048588	developmental cell growth	164	-0.457544	-1.64209	0.000305486	0.00264132	0.00187623	1449	tags=26%, list=14%, signal=23%	243743/27279/16202/234214/11739/214968/14042/20564/16412/20346/20361/22339/108655/77300/20350/12305/13175/20878/13043/110196/22330/19736/20353/19411/18049/16779/17984/319757/20348/14268/20315/17755/20187/56320/108151/20563/12818/22418/13617/20356/50706/12064/22402
GO:0043011	myeloid dendritic cell differentiation	17	0.740672	1.93846	0.000306336	0.0026443	0.00187835	1484	tags=59%, list=14%, signal=51%	83408/75766/74481/16364/20375/53314/18733/19698/16420/21803
GO:0046514	ceramide catabolic process	13	0.780121	1.88727	0.000310207	0.0026733	0.00189895	1485	tags=77%, list=14%, signal=66%	19156/11605/15211/18753/14420/18010/15212/14466/14667/17939
GO:2000379	positive regulation of reactive oxygen species metabolic process	60	0.514468	1.81964	0.000314482	0.00270568	0.00192195	1561	tags=39%, list=15%, signal=34%	16365/14289/12491/74096/13057/16819/20963/22177/22436/16414/11596/21899/19229/18753/20656/16409/14784/234779/21898/230738/21803/18792/98496/14825
GO:0031214	biomineral tissue development	98	-0.534913	-1.79823	0.000315389	0.00270903	0.00192433	1538	tags=34%, list=15%, signal=29%	338366/102657/67141/11477/13609/20937/20535/23892/76566/16007/12166/30963/17127/11480/68151/107515/58235/18214/14182/14758/231633/22411/14609/474332/208659/23967/16948/12843/14734/19228/12842/17313/12006
GO:0048009	insulin-like growth factor receptor signaling pathway	23	-0.723192	-1.89318	0.000318036	0.00272374	0.00193478	854	tags=39%, list=8%, signal=36%	16010/16001/16012/14600/12160/16008/14783/16367/16009
GO:0051781	positive regulation of cell division	50	-0.597901	-1.82122	0.000318143	0.00272374	0.00193478	1794	tags=46%, list=17%, signal=38%	54635/13874/14183/13605/20877/23834/240641/52276/11799/26934/12704/381293/22339/18590/16001/21808/22341/14173/71785/77889/18654/17242/21809
GO:0030857	negative regulation of epithelial cell differentiation	35	-0.642489	-1.80894	0.00032089	0.00274277	0.0019483	1291	tags=51%, list=12%, signal=45%	74123/16449/13610/22339/108655/24064/17395/15205/21417/22601/20378/24063/21808/18132/21386/319757/14313/23967
GO:0071674	mononuclear cell migration	124	0.407851	1.60237	0.000322924	0.00275565	0.00195745	1516	tags=42%, list=14%, signal=36%	16421/74748/20304/17470/14347/16854/50931/19277/20302/12267/20307/20308/66824/18600/16408/20375/19261/13860/27226/57781/11501/16401/12978/12768/76088/246177/11596/101502/16952/11491/12721/19229/18081/19141/14747/20303/16859/12273/20299/12642/54725/17096/170756/66102/14466/19271/14254/20868/380916/21803/15894/66166
GO:0032613	interleukin-10 production	40	0.59019	1.93454	0.000324673	0.00275969	0.00196032	1840	tags=68%, list=18%, signal=56%	12522/16364/83433/24088/60533/66824/20963/100038882/12523/14127/22177/11596/74048/18753/213208/74131/14381/16859/232801/234779/19219/94185/21898/14728/15234/17394/14130
GO:0002753	cytoplasmic pattern recognition receptor signaling pathway	40	0.589637	1.93272	0.000324673	0.00275969	0.00196032	2089	tags=50%, list=20%, signal=40%	246727/80861/234311/231655/65221/71586/21929/211550/16145/242691/21898/100561/228607/78781/15944/71956/18035/210808/71481/66878
GO:0043279	response to alkaloid	37	-0.635477	-1.8127	0.00032498	0.00275969	0.00196032	610	tags=22%, list=6%, signal=20%	74166/13385/11486/16367/15558/13617/12064/17967
GO:0002698	negative regulation of immune effector process	82	0.462055	1.72355	0.000329194	0.00279095	0.00198252	1484	tags=43%, list=14%, signal=37%	74748/21926/16197/16854/15368/12483/105855/21354/69550/20375/12523/11433/15170/93694/73914/16952/74048/21929/217303/213208/19264/16859/216869/109934/21355/14190/171285/15216/26365/15284/14824/14728/230738/26904/21803
GO:0070663	regulation of leukocyte proliferation	177	0.381771	1.58098	0.000330555	0.00279795	0.0019875	1497	tags=34%, list=14%, signal=30%	20555/20304/12504/12493/16988/16854/14960/50931/93695/16175/11847/12483/12984/60533/105855/66824/20963/21938/12982/16408/12983/15170/16162/12229/12524/15242/22177/12978/19354/11596/78317/16952/74048/14999/217303/12721/12182/16149/213208/12479/19264/74131/16859/108723/16792/27027/57257/171285/320484/17096/54721/94185/26365/21898/14728/16331/16168/320795/21803/54354
GO:0030730	sequestering of triglyceride	13	0.778342	1.88297	0.000331417	0.00280072	0.00198946	1186	tags=69%, list=11%, signal=61%	21926/16956/83433/11520/19016/237542/66853/67469/66905
GO:0071679	commissural neuron axon guidance	10	-0.848518	-1.8393	0.000333274	0.00281187	0.00199738	987	tags=70%, list=9%, signal=63%	22339/13844/14365/18028/319757/20187/17967
GO:0002504	antigen processing and presentation of peptide or polysaccharide antigen via MHC class II	19	0.710652	1.91119	0.000334897	0.00282101	0.00200387	1435	tags=74%, list=14%, signal=64%	14960/83433/66824/13040/12010/65972/14127/54445/14969/14999/16149/14961/14998/67166
GO:0071229	cellular response to acid chemical	61	-0.564211	-1.77252	0.000338013	0.00284268	0.00201927	1802	tags=43%, list=17%, signal=36%	107045/54635/13806/224023/14360/12334/18595/18764/71962/17392/75747/22339/98402/12833/18049/21417/12826/17390/13649/71785/107581/12843/12832/12064/12842/12825
GO:0002714	positive regulation of B cell mediated immunity	29	0.644352	1.93061	0.000346654	0.00290136	0.00206095	768	tags=34%, list=7%, signal=32%	83408/21926/12266/83433/14129/14127/619441/69583/14131/19264
GO:0002891	positive regulation of immunoglobulin mediated immune response	29	0.644352	1.93061	0.000346654	0.00290136	0.00206095	768	tags=34%, list=7%, signal=32%	83408/21926/12266/83433/14129/14127/619441/69583/14131/19264
GO:0032760	positive regulation of tumor necrosis factor production	87	0.457489	1.72972	0.000345633	0.00290136	0.00206095	1942	tags=52%, list=19%, signal=42%	246727/246728/12491/16956/23960/246730/19204/20302/16175/24088/217203/13057/12774/66824/114643/20963/21897/12523/71586/14127/22177/56644/11596/14131/19264/74131/20303/16859/232801/12475/234779/332579/171285/12481/19271/21898/142980/17087/17164/228607/17394/71268/56632/99371/16173
GO:0033674	positive regulation of kinase activity	298	-0.407085	-1.53414	0.000352333	0.00294418	0.00209137	1622	tags=30%, list=15%, signal=26%	12575/16975/12520/56532/56742/13605/108099/73137/17002/14366/18763/21846/269582/68861/16202/23892/17319/13731/16475/20971/23834/15200/14257/20460/56295/18595/13866/18764/72119/21687/21939/14083/381293/54324/13653/12445/26404/19122/22339/18590/15364/77744/17118/14370/16007/64297/12305/229841/16001/12977/22032/80982/69601/21825/94275/22174/18596/16590/13844/71111/13385/18214/21808/22341/14182/26564…
GO:0002446	neutrophil mediated immunity	27	0.653846	1.91163	0.000355364	0.00296476	0.00210599	2476	tags=70%, list=24%, signal=54%	19204/17916/217304/20963/20375/16414/20311/17101/16409/11421/109934/332579/17969/14825/11745/80385/266632/17874/14063
GO:0021543	pallium development	84	-0.564684	-1.85368	0.000356165	0.00296672	0.00210738	1267	tags=25%, list=12%, signal=22%	15182/21335/231380/12316/381293/57810/69601/329628/244152/228662/171167/14182/13649/319757/12558/19876/14634/16777/17242/20563/12825
GO:0021536	diencephalon development	25	-0.716069	-1.88948	0.000363946	0.00302671	0.00215	1056	tags=36%, list=10%, signal=32%	20346/15364/12166/15205/319757/14173/22418/20356/17967
GO:0048675	axon extension	92	-0.529879	-1.75229	0.000368706	0.00306143	0.00217466	1449	tags=34%, list=14%, signal=29%	243743/27279/16202/214968/20564/16412/20346/20361/22339/77300/20350/13175/13043/22330/20353/18049/16779/17984/319757/20348/14268/20315/17755/20187/56320/108151/20563/22418/13617/20356/12064
GO:0061037	negative regulation of cartilage development	19	-0.743387	-1.87538	0.000373783	0.00308795	0.0021935	940	tags=58%, list=9%, signal=53%	76566/216616/19411/218772/20378/21808/108153/14634/216795/239337/22402
GO:0110148	biomineralization	102	-0.536089	-1.81169	0.000374262	0.00308795	0.0021935	1538	tags=33%, list=15%, signal=29%	338366/102657/67141/11477/13609/20937/20535/23892/76566/16007/12166/30963/17127/11480/68151/107515/58235/18214/14182/14758/231633/22411/11486/14609/474332/208659/23967/16948/12843/14734/19228/12842/17313/12006
GO:0050803	regulation of synapse structure or activity	147	-0.481891	-1.7063	0.000373546	0.00308795	0.0021935	1066	tags=25%, list=10%, signal=23%	14083/19122/17118/217692/20350/65945/14362/69601/20474/66860/13400/71228/216856/107995/22142/13844/58235/21826/68792/223254/17999/21983/545156/330814/19266/14735/77579/13845/12558/18481/73181/56320/319504/20692/22418/12064/13602
GO:0050807	regulation of synapse organization	147	-0.481891	-1.7063	0.000373546	0.00308795	0.0021935	1066	tags=25%, list=10%, signal=23%	14083/19122/17118/217692/20350/65945/14362/69601/20474/66860/13400/71228/216856/107995/22142/13844/58235/21826/68792/223254/17999/21983/545156/330814/19266/14735/77579/13845/12558/18481/73181/56320/319504/20692/22418/12064/13602
GO:1903706	regulation of hemopoiesis	290	0.331813	1.4496	0.000377599	0.00311059	0.00220957	1426	tags=26%, list=14%, signal=23%	74748/83408/21926/20304/12504/75766/16197/12986/16186/12522/14960/240354/20302/226421/83433/170741/243910/12985/15902/105855/17342/12010/20963/20375/100038882/12606/20846/74734/15163/11501/15170/56492/16658/83924/22177/12978/12768/93694/16909/11596/74244/16952/74048/19229/18081/104709/16149/12479/19264/74131/12193/16859/216984/22778/216799/12142/16409/108723/74039/14159/320404/14281/72828/1014882…
GO:0045599	negative regulation of fat cell differentiation	40	-0.636661	-1.84079	0.000380127	0.00312649	0.00222087	1232	tags=40%, list=12%, signal=35%	81703/16449/22339/97064/217410/17127/228775/22761/22601/17385/218952/21804/22762/14118/22418/22402
GO:0008015	blood circulation	262	-0.415856	-1.54726	0.000387452	0.00318173	0.00226011	1521	tags=29%, list=15%, signal=26%	17131/30948/192176/18797/74840/13731/13405/18578/15200/19245/21833/19878/14042/18126/109700/110279/100952/21872/14083/20346/11535/76365/109676/22339/12562/20648/74682/232906/20657/14672/66259/17127/14465/13400/19736/11512/19274/14062/14219/53416/12061/74166/12765/19091/27494/17390/12288/71544/21808/22341/57440/57814/13809/12293/11486/22003/218952/14609/29856/30878/12062/242202/11819/15558/69219/3…
GO:0032615	interleukin-12 production	42	0.572124	1.88622	0.000388973	0.00318922	0.00226543	1417	tags=55%, list=14%, signal=48%	12491/24088/268857/20963/11433/170744/15900/327957/54445/11596/73914/21899/18753/14747/14381/216869/232801/19696/16792/234779/21898/16170/142980
GO:0051452	intracellular pH reduction	32	0.607352	1.87183	0.000390559	0.0031972	0.0022711	1379	tags=47%, list=13%, signal=41%	74748/18173/11966/242341/11975/12752/27060/19332/235380/11984/236727/211286/70495/11972/14824
GO:0001961	positive regulation of cytokine-mediated signaling pathway	43	0.572372	1.89418	0.000395403	0.0032318	0.00229568	1263	tags=42%, list=12%, signal=37%	54123/17381/434341/83433/12362/56489/547253/225471/11491/58203/16149/16145/16792/12767/56480/80285/246746/12363
GO:2001046	positive regulation of integrin-mediated signaling pathway	14	-0.824703	-1.94013	0.000396869	0.00323368	0.00229701	745	tags=79%, list=7%, signal=73%	192176/13731/226519/225341/16779/16950/18073/16777/16772/16773/18552
GO:0048013	ephrin receptor signaling pathway	22	-0.716555	-1.85833	0.00039649	0.00323368	0.00229701	1203	tags=50%, list=11%, signal=44%	17974/21844/14083/217692/13844/13642/13641/13846/13845/108699/13837
GO:0060324	face development	46	-0.608899	-1.82005	0.000398613	0.0032378	0.00229994	595	tags=24%, list=6%, signal=23%	19411/30953/15410/17390/21808/21809/22418/13617/12842/19378/78892
GO:0022612	gland morphogenesis	98	-0.528549	-1.77683	0.000398176	0.0032378	0.00229994	1132	tags=29%, list=11%, signal=26%	75605/20346/18590/12305/16001/12977/57764/19411/20377/225341/17390/14182/18028/21386/13123/13649/319757/20348/19876/14634/21923/16772/21385/17242/16193/20563/240725/22418
GO:0043122	regulation of I-kappaB kinase/NF-kappaB signaling	147	0.393872	1.5781	0.000407138	0.00330192	0.00234549	2476	tags=47%, list=24%, signal=36%	434219/21926/12491/12504/20128/17474/74735/16175/83433/243910/94094/217203/18751/414084/268857/209387/66824/56620/12362/217069/22029/20846/74734/71648/225471/21899/21929/211550/16149/20821/57783/108723/16151/234779/332579/76681/268749/66597/21898/319236/20198/14728/12370/142980/230738/78781/75547/20196/18036/68576/56632/16150/65098/18412/106025/71481/21353/66878/22034/12387/16179/270151/266632/18…
GO:0001708	cell fate specification	40	-0.63353	-1.83174	0.000415652	0.00335019	0.00237978	1267	tags=38%, list=12%, signal=33%	15182/216848/16412/57810/76365/12166/14182/21386/22411/319757/14173/14634/21385/21387/22418
GO:0051983	regulation of chromosome segregation	107	-0.514729	-1.7502	0.000415547	0.00335019	0.00237978	2228	tags=40%, list=21%, signal=32%	52696/52206/217232/20588/17120/70099/72057/17345/12055/66442/56150/58186/224023/208628/68014/12235/67141/52563/215387/69716/108911/54392/14211/20877/23834/67052/52276/66977/268697/11799/21335/77045/69957/22137/12704/329152/108912/73804/229841/67629/18817/68612/107995
GO:0010769	regulation of cell morphogenesis involved in differentiation	96	-0.513136	-1.71483	0.000413807	0.00335019	0.00237978	1615	tags=29%, list=15%, signal=25%	16975/22129/192176/108911/50918/16202/18606/18453/14083/68732/17118/24066/12927/18223/66515/225341/13844/14114/545156/218952/19266/107351/18481/98733/17242/56320/50706/15117
GO:0003013	circulatory system process	287	-0.415342	-1.56013	0.000414928	0.00335019	0.00237978	1529	tags=29%, list=15%, signal=26%	14360/17131/30948/192176/18797/74840/13731/13405/18578/15200/19245/21833/18669/19878/14042/18126/109700/110279/100952/21872/14083/20346/11535/76365/109676/22339/12562/20648/74682/97064/77446/232906/20657/14672/66259/17127/14465/13400/19736/11512/19274/14062/14219/53416/12061/74166/12765/19091/27494/22601/17390/12288/71544/21808/22341/57440/57814/13809/12293/11486/22003/218952/14609/20502/29856/30…
GO:1901342	regulation of vasculature development	207	-0.44962	-1.63654	0.000419087	0.00337268	0.00239575	1149	tags=31%, list=11%, signal=28%	27279/23892/13731/18606/240185/19878/23871/100952/21687/20698/21872/21939/16412/11535/22339/12562/15364/21413/68545/24064/269831/80837/17395/69601/320924/16402/21825/14465/15507/19274/16878/13855/12765/27494/11504/12827/18787/20317/21826/21808/22341/13051/243362/18132/18760/73230/14173/13179/23876/78560/18654/26427/69219/381290/17242/11489/15402/20692/240725/319909/19223/54409/22418/20356
GO:0002861	regulation of inflammatory response to antigenic stimulus	21	0.708227	1.94707	0.000420599	0.00337965	0.0024007	1096	tags=48%, list=10%, signal=43%	21926/12266/14347/109648/83433/14129/14127/14131/213208/14775
GO:0007015	actin filament organization	312	-0.407765	-1.54084	0.00042226	0.0033878	0.00240649	1496	tags=27%, list=14%, signal=24%	30948/22027/192176/54132/13609/236266/50918/13731/208431/234214/20971/109711/20411/326618/19878/69524/320878/17974/20742/114774/677884/56699/77569/18613/14745/27428/102866/21872/68732/54324/232906/76566/17118/30794/26936/17357/18645/74194/17912/13043/12632/234094/22793/108897/269233/17127/338367/11854/19736/110380/50884/208177/230837/12927/14219/268970/101497/104445/677884/235041/50768/14107/7329…
GO:0010171	body morphogenesis	46	-0.607966	-1.81726	0.000426342	0.0034153	0.00242603	1367	tags=35%, list=13%, signal=30%	215418/13445/18595/57810/102693/50884/208177/72475/23893/30953/17390/21808/21809/14734/12842/78892
GO:0035329	hippo signaling	33	-0.683056	-1.91858	0.000428091	0.00342365	0.00243196	1659	tags=55%, list=16%, signal=46%	224938/50523/16475/12704/101543/52357/97064/71228/329628/27494/22601/30953/75723/56332/21676/21677/21678/20666
GO:0002532	production of molecular mediator involved in inflammatory response	67	0.494641	1.79275	0.000428693	0.00342365	0.00243196	1458	tags=45%, list=14%, signal=39%	74748/21926/229898/83433/268857/66824/20963/19261/14127/56644/26874/11491/21899/12655/217303/106512/104183/18807/332579/22320/17096/11513/11690/14824/21898/14728/230738/11666/16420/17969
GO:0032331	negative regulation of chondrocyte differentiation	14	-0.821299	-1.93212	0.000436912	0.00348397	0.00247481	940	tags=71%, list=9%, signal=65%	23892/76566/216616/19411/218772/108153/14634/216795/239337/22402
GO:0032930	positive regulation of superoxide anion generation	17	0.732869	1.91804	0.000439523	0.00349946	0.00248581	1561	tags=59%, list=15%, signal=50%	14289/74096/13057/20963/22177/16414/18753/16409/21803/14825
GO:1905954	positive regulation of lipid localization	71	0.479177	1.74553	0.000440306	0.00350037	0.00248645	1606	tags=38%, list=15%, signal=32%	12491/16956/12266/11816/16175/83433/22259/11520/67484/19016/56489/14081/69573/211739/100017/18753/18439/21934/20288/66905/11307/18442/230738/433256/11980/72759/27410
GO:0035455	response to interferon-alpha	24	0.680289	1.95515	0.000446513	0.00354078	0.00251516	835	tags=42%, list=8%, signal=38%	15959/23960/246730/15951/15958/15957/114643/69550/239739/56417
GO:0007346	regulation of mitotic cell cycle	381	-0.384353	-1.4795	0.000446743	0.00354078	0.00251516	2684	tags=39%, list=26%, signal=30%	18750/68240/12444/17869/72508/12530/19247/72584/109333/99375/19684/103733/68193/21858/12144/66923/208643/12189/211651/22059/108989/18591/16600/107338/14056/67811/52696/108907/15937/12190/52206/217232/216825/20588/237877/11350/67991/12567/17120/16323/12576/72057/67849/71943/15289/12443/71177/69274/27214/80280/13383/13874/14183/13194/17345/76843/12055/12227/66442/72772/12572/77011/72290/12575/56150…
GO:0042832	defense response to protozoan	30	0.635744	1.92958	0.000455671	0.00360608	0.00256154	1090	tags=57%, list=10%, signal=51%	18173/626578/100702/74481/12493/17472/76074/16364/236573/15900/53314/78317/17101/229900/55932/14469/27027
GO:0044403	biological process involved in symbiotic interaction	175	0.370577	1.52596	0.000463689	0.00366398	0.00260267	2576	tags=39%, list=25%, signal=30%	434219/20304/12504/100702/20128/74735/11816/20612/20307/236573/94094/209387/17069/217069/13030/12978/13039/17951/20311/233979/16149/20821/229900/55932/14469/66848/228545/12642/14775/12390/332579/76681/22320/13830/18145/319236/230738/19062/67166/17969/15894/14825/107951/60406/75608/224020/52668/20732/19349/110355/67231/68953/72179/80385/14776/17254/20479/71740/242864/66482/17874/27103/57261/14063/…
GO:0002507	tolerance induction	17	0.731437	1.91429	0.00046616	0.00367795	0.0026126	1484	tags=59%, list=14%, signal=51%	16365/12267/60533/12524/73914/21929/171285/17096/14728/21803
GO:0061371	determination of heart left/right asymmetry	32	-0.658153	-1.83299	0.000472004	0.00371845	0.00264137	1944	tags=44%, list=19%, signal=36%	269878/20807/15251/13805/24069/20460/18764/17127/21386/319757/14609/21385/22418/19378
GO:0030593	neutrophil chemotaxis	71	0.476749	1.73668	0.000476103	0.0037451	0.0026603	942	tags=42%, list=9%, signal=39%	20304/20310/12986/57349/16854/20302/12267/20307/20308/20201/105855/20963/330122/319430/14127/22324/19354/16414/227288/20311/14131/12182/16149/20303/277360/227541/12273/20299/16409/17524
GO:0010878	cholesterol storage	14	0.76105	1.88108	0.00047959	0.00376122	0.00267174	900	tags=50%, list=9%, signal=46%	12491/16956/83433/22259/19016/20652/20288
GO:0090497	mesenchymal cell migration	32	-0.657393	-1.83087	0.00047921	0.00376122	0.00267174	1456	tags=50%, list=14%, signal=43%	11477/214968/11749/20346/20361/20350/20353/13641/21983/319757/20348/14268/12558/108151/13617/20356
GO:0002052	positive regulation of neuroblast proliferation	19	-0.737125	-1.85958	0.000481578	0.00377116	0.00267881	1143	tags=58%, list=11%, signal=52%	224171/12316/16412/19716/22339/22341/14365/13051/319757/14173/14634
GO:0006936	muscle contraction	144	-0.478734	-1.6913	0.000484811	0.0037908	0.00269276	1230	tags=33%, list=12%, signal=29%	17131/30948/192176/13405/18578/326618/19878/114249/114774/20698/11749/107589/109676/20648/11785/13043/13400/14062/14219/74166/19091/16590/12288/71544/57440/57814/12293/21386/11486/93689/22003/29856/12062/17880/243931/109624/242202/22004/15558/21385/381290/11475/56320/240725/13617/20928/16523
GO:0071774	response to fibroblast growth factor	56	-0.568608	-1.75546	0.00049377	0.00385509	0.00273843	1404	tags=34%, list=13%, signal=30%	12192/20419/14042/116701/24064/24066/21825/329628/14219/20377/24063/54485/14182/14173/30878/21385/26427/240725/22418
GO:1905818	regulation of chromosome separation	93	-0.514086	-1.70657	0.00050073	0.00390361	0.00277289	2228	tags=43%, list=21%, signal=34%	66923/108989/52696/52206/217232/20588/17120/70099/72057/12055/66442/56150/224023/208628/68014/12235/67141/52563/215387/69716/54392/14211/20877/23834/67052/52276/66977/268697/11799/21335/77045/69957/22137/12704/329152/229841/67629/18817/68612/107995
GO:0060045	positive regulation of cardiac muscle cell proliferation	20	-0.733292	-1.87036	0.000504725	0.00392889	0.00279085	1233	tags=50%, list=12%, signal=44%	268697/12534/12166/14465/22601/14182/14173/21385/22762/17967
GO:0051345	positive regulation of hydrolase activity	389	0.301061	1.36213	0.000511252	0.00397378	0.00282274	1975	tags=30%, list=19%, signal=26%	102639543/21926/20304/50778/320292/20354/15951/17470/19204/14744/76884/226691/232201/240354/20302/22259/20307/14080/20308/20201/66824/19016/12362/20963/19731/19156/51791/20846/68318/216991/54610/93672/12524/383619/22436/22324/76088/232227/11596/13036/74048/29815/217303/19229/56193/18753/268973/19141/19264/19188/20303/277360/71310/210293/76041/347722/20299/216799/19186/241694/13033/70719/19730/109…
GO:0002283	neutrophil activation involved in immune response	14	0.758301	1.87429	0.000521521	0.00404759	0.00287516	1055	tags=64%, list=10%, signal=58%	19204/17916/20963/20375/14127/22177/16414/16409/109934
GO:0010453	regulation of cell fate commitment	22	-0.708188	-1.83662	0.000524874	0.00406758	0.00288937	1267	tags=41%, list=12%, signal=36%	15182/216848/12166/15205/16950/14182/22411/14173/22418
GO:0003230	cardiac atrium development	20	-0.72954	-1.86079	0.000527494	0.00408184	0.00289949	993	tags=60%, list=9%, signal=54%	13805/11477/109676/77446/16007/20677/22761/54485/21808/22411/319757/22418
GO:0048813	dendrite morphogenesis	121	-0.483973	-1.66688	0.000540176	0.0041738	0.00296481	1088	tags=23%, list=10%, signal=21%	12704/16412/20346/329152/17118/217692/13175/109294/18223/66515/228662/13844/13385/93686/223254/17999/21983/545156/19266/13845/19876/22359/18481/15529/73181/98733/56320/59036
GO:0016339	calcium-dependent cell-cell adhesion via plasma membrane cell adhesion molecules	11	-0.820426	-1.81951	0.000543995	0.00419711	0.00298137	1543	tags=73%, list=15%, signal=62%	75599/16475/12562/93706/12558/73173/12552/12563
GO:0007163	establishment or maintenance of cell polarity	176	-0.454692	-1.63344	0.000544877	0.00419772	0.00298181	1741	tags=31%, list=17%, signal=26%	13383/232174/16800/223881/56150/11843/55978/18763/54132/263406/16202/67052/240641/12615/69581/54141/21687/16412/12562/232906/67839/24064/73804/16001/74194/103213/80837/15205/18817/11854/71228/50884/27494/93742/24063/75723/56332/14107/57342/71461/73296/83964/15227/22411/93737/338362/14086/17755/107351/14609/207792/16772/269152/22418
GO:0010884	positive regulation of lipid storage	18	0.730373	1.93445	0.000552271	0.00424219	0.0030134	1571	tags=61%, list=15%, signal=52%	12491/16956/12266/11520/56489/69573/211739/20288/66905/230738/72759
GO:1905153	regulation of membrane invagination	20	0.706598	1.92013	0.000551819	0.00424219	0.0030134	696	tags=50%, list=7%, signal=47%	56792/12491/12266/83433/83382/105855/19016/14129/11596/217303
GO:0031018	endocrine pancreas development	24	-0.728766	-1.91758	0.000556003	0.00426459	0.00302931	781	tags=38%, list=7%, signal=35%	15205/20677/14465/14561/319757/12160/12558/16193/22418
GO:0003416	endochondral bone growth	21	-0.732101	-1.88173	0.000558783	0.00427338	0.00303556	1539	tags=52%, list=15%, signal=45%	59035/14042/11749/21825/19411/218772/18214/21827/59056/242509/373864
GO:0048048	embryonic eye morphogenesis	21	-0.732065	-1.88163	0.000558783	0.00427338	0.00303556	595	tags=33%, list=6%, signal=32%	19411/21417/218772/14238/20666/21385/50530
GO:0006801	superoxide metabolic process	45	0.548099	1.83435	0.00056569	0.00431989	0.00306859	982	tags=44%, list=9%, signal=40%	14289/12491/18477/74096/13058/17972/14528/13057/20963/17970/11433/22177/224109/16414/18104/18753/20656/266690/16409/269823
GO:0048701	embryonic cranial skeleton morphogenesis	31	-0.692611	-1.9072	0.000571107	0.00435413	0.00309291	764	tags=42%, list=7%, signal=39%	14183/17387/18595/20474/17127/270685/58250/22158/18933/21808/14451/14634/21809
GO:0008016	regulation of heart contraction	87	-0.52812	-1.7406	0.000571838	0.00435413	0.00309291	1521	tags=36%, list=15%, signal=31%	17131/30948/192176/13405/18578/15200/21833/18126/20346/11535/76365/109676/20648/13400/19736/14219/74166/12288/21808/57440/57814/12293/11486/22003/14609/29856/30878/242202/381290/13617/20928
GO:0043367	CD4-positive, alpha-beta T cell differentiation	61	0.486906	1.72198	0.000587714	0.00446851	0.00317416	1484	tags=38%, list=14%, signal=33%	58185/83408/17085/30925/16186/12522/14347/240354/16364/243910/105855/13039/53314/16952/16182/74131/20351/216799/19698/19219/15284/230738/21803
GO:0003208	cardiac ventricle morphogenesis	41	-0.618363	-1.80595	0.000593907	0.00450904	0.00320295	1165	tags=51%, list=11%, signal=46%	11622/21814/14225/15251/13805/14183/17131/16449/77446/12166/20677/54485/21808/15227/20348/22003/20666/22762/12876/13617/12814
GO:1900225	regulation of NLRP3 inflammasome complex assembly	17	0.724956	1.89733	0.000615698	0.0046677	0.00331566	1862	tags=59%, list=18%, signal=48%	12491/20128/229898/83433/268857/21899/234779/21898/64383/19106
GO:0030879	mammary gland development	87	-0.52639	-1.7349	0.000618114	0.00467924	0.00332385	987	tags=26%, list=9%, signal=24%	75605/22339/232906/12305/16001/12977/14104/18132/21386/15227/545156/319757/14609/14173/19876/14634/16367/77889/21385/21809/20563/15402/22418
GO:0030902	hindbrain development	96	-0.504223	-1.68505	0.000619104	0.00467996	0.00332436	1065	tags=24%, list=10%, signal=22%	381293/16412/18032/16001/107503/15205/68151/20720/20353/13844/50768/15410/93686/18028/319757/14451/14173/77579/12160/53418/17242/103889/19378
GO:0061036	positive regulation of cartilage development	14	-0.81154	-1.90917	0.000621293	0.00468973	0.0033313	895	tags=50%, list=9%, signal=46%	16007/17127/14634/12153/17242/22418/94352
GO:0050995	negative regulation of lipid catabolic process	13	0.759507	1.8374	0.000623478	0.00469944	0.0033382	686	tags=38%, list=7%, signal=36%	83408/21926/11812/30955/20660
GO:0032653	regulation of interleukin-10 production	38	0.577208	1.86377	0.000630077	0.00474235	0.00336868	1840	tags=66%, list=18%, signal=54%	12522/16364/83433/24088/60533/66824/20963/100038882/12523/14127/22177/11596/74048/213208/74131/16859/232801/234779/19219/94185/21898/14728/15234/17394/14130
GO:0031664	regulation of lipopolysaccharide-mediated signaling pathway	22	0.662673	1.84297	0.000636091	0.00478074	0.00339595	1748	tags=55%, list=17%, signal=46%	16365/17079/20128/209387/12523/17084/327957/21929/76681/319236/17087/70097
GO:0071402	cellular response to lipoprotein particle stimulus	25	0.656911	1.90791	0.000642549	0.00481544	0.0034206	1384	tags=60%, list=13%, signal=52%	12491/16956/11816/83433/12514/19016/20963/14127/16414/11491/21899/12527/11307/18145/21898
GO:0046634	regulation of alpha-beta T cell activation	72	0.477563	1.74889	0.000641993	0.00481544	0.0034206	1484	tags=42%, list=14%, signal=36%	83408/16186/12522/240354/11847/243910/60533/105855/20963/16162/11596/16952/74048/217303/12479/19264/74131/16859/14961/216799/12142/108723/320404/320484/54721/15216/15284/14728/230738/21803
GO:0033688	regulation of osteoblast proliferation	25	-0.701832	-1.85191	0.000656463	0.00490432	0.00348374	1735	tags=52%, list=17%, signal=43%	14183/16410/17002/23892/16007/16001/17127/20377/231633/23876/18162/68588/12006
GO:0072207	metanephric epithelium development	13	-0.794835	-1.83941	0.000655614	0.00490432	0.00348374	963	tags=69%, list=9%, signal=63%	97064/15205/329628/16878/12765/107515/22601/16779/23967
GO:0042733	embryonic digit morphogenesis	40	-0.620932	-1.79531	0.000657223	0.00490432	0.00348374	1292	tags=38%, list=12%, signal=33%	65964/15182/12166/14368/19335/58250/22158/26564/21386/14609/14451/14634/21385/23967/22418
GO:0097028	dendritic cell differentiation	28	0.634631	1.87688	0.000662734	0.00493841	0.00350795	1820	tags=57%, list=17%, signal=47%	83408/75766/74481/16364/83433/20375/15900/53314/18733/11596/17096/19698/16420/21803/12608/98365
GO:0016202	regulation of striated muscle tissue development	16	-0.768552	-1.86138	0.000665709	0.00495352	0.00351868	1120	tags=56%, list=11%, signal=50%	56233/57810/108000/17127/59091/117606/14609/16948/12064
GO:0021952	central nervous system projection neuron axonogenesis	20	-0.723193	-1.8446	0.000671699	0.00499099	0.0035453	1449	tags=45%, list=14%, signal=39%	243743/110532/13175/244152/13844/18028/13845/12552/20563
GO:0002864	regulation of acute inflammatory response to antigenic stimulus	11	0.805305	1.87014	0.00067481	0.00500184	0.003553	754	tags=64%, list=7%, signal=59%	12266/14347/109648/14129/14127/14131/213208
GO:0017015	regulation of transforming growth factor beta receptor signaling pathway	102	-0.525824	-1.777	0.000675071	0.00500184	0.003553	1883	tags=34%, list=18%, signal=28%	114716/245688/13805/52592/56306/26356/18550/17131/50523/15182/114249/241226/100952/80288/24064/17127/21825/58250/244152/21417/12579/246154/24063/56213/170676/65112/68939/78558/21804/268977/14118/21809/16948/68010/27528
GO:1904888	cranial skeletal system development	47	-0.636296	-1.91542	0.000676665	0.00500656	0.00355636	2050	tags=45%, list=20%, signal=36%	74107/381598/269878/14183/231070/17387/14042/18595/14672/20474/19335/17127/270685/58250/22158/18933/21808/14451/14634/21809/13617
GO:2000648	positive regulation of stem cell proliferation	38	-0.691014	-1.97936	0.000680658	0.00502899	0.00357229	1093	tags=39%, list=10%, signal=35%	14235/76365/15364/18514/18049/22601/18933/22341/14182/21386/218952/14173/20666/15400/22418
GO:0009612	response to mechanical stimulus	76	-0.528826	-1.7085	0.000682876	0.00503826	0.00357888	1529	tags=30%, list=15%, signal=26%	14360/18763/99526/13405/107765/18764/114774/14009/20720/12061/16590/12798/12297/17390/22411/20315/15558/23821/17242/667742/13617/12842/12814
GO:0043542	endothelial cell migration	171	-0.447039	-1.60535	0.00068552	0.00505064	0.00358767	1272	tags=30%, list=12%, signal=27%	14257/19245/240185/19878/58233/23871/18613/56233/21687/21939/14083/16412/17286/22339/12562/108655/80837/69601/320924/21825/15507/19274/12927/27494/18133/20317/54485/75723/68792/14314/13642/22341/14182/13846/243362/18760/73230/12822/20315/14173/19876/13179/11819/78560/381290/20563/20692/22418/20356/14089/94352
GO:0034138	toll-like receptor 3 signaling pathway	20	0.703306	1.91119	0.000688208	0.00505199	0.00358863	1417	tags=50%, list=14%, signal=43%	23960/246730/114643/12524/327957/54445/21929/16859/171285/142980
GO:0090103	cochlea morphogenesis	12	-0.812977	-1.85999	0.000688601	0.00505199	0.00358863	1012	tags=67%, list=10%, signal=60%	76365/21417/20378/71461/21385/57265/22418/68588
GO:0010715	regulation of extracellular matrix disassembly	12	-0.812605	-1.85914	0.000688601	0.00505199	0.00358863	1149	tags=67%, list=11%, signal=59%	23871/12305/18214/21808/14086/16193/20356/14089
GO:0002286	T cell activation involved in immune response	72	0.475144	1.74004	0.000690576	0.00505939	0.00359389	1503	tags=42%, list=14%, signal=36%	56619/17085/18173/30925/16854/17474/240354/16364/243910/105855/16408/14127/14991/53314/16952/14999/19165/16182/18826/16149/20351/216799/14190/171285/19698/19219/15284/230738/21803/15894
GO:2000146	negative regulation of cell motility	228	-0.427129	-1.57235	0.000693525	0.00507389	0.00360419	1930	tags=36%, list=18%, signal=30%	13138/20807/18709/101401/245688/64652/15289/353156/13805/20130/52592/56306/26356/16011/77574/12741/60599/56218/338366/259302/21846/16202/23892/17319/214968/15182/110532/58233/16449/70415/77569/110279/100952/63953/14083/20346/17286/18645/12166/69601/21825/77125/328949/71228/19274/208177/19091/20377/17965/18787/18133/234593/20317/54485/12798/50768/14114/21838/19272/13051/243362/260315/22411/11486/6…
GO:0048593	camera-type eye morphogenesis	75	-0.555066	-1.7944	0.000705756	0.00515616	0.00366263	1165	tags=37%, list=11%, signal=33%	387609/15251/17158/15312/327826/236266/16449/57810/22339/269831/58998/110380/19274/244152/21417/13844/58235/21838/14107/14561/17268/14238/20666/14634/12837/21385/98733/23965
GO:0036230	granulocyte activation	31	0.621746	1.90345	0.000708642	0.00517002	0.00367248	2098	tags=71%, list=20%, signal=57%	20304/19204/17916/20963/20375/14127/22177/16414/16952/217303/18753/16409/84095/109934/246256/14824/16170/16168/20909/16174/16173/11745
GO:0006641	triglyceride metabolic process	64	0.490505	1.74995	0.000718065	0.00523147	0.00371613	1899	tags=44%, list=18%, signal=36%	12491/16956/11812/30805/12266/231871/11816/22259/11810/26457/14081/12359/30955/20660/171504/66853/64898/239759/14775/67469/14933/433256/11813/12894/13350/81004/231510/21416
GO:0038084	vascular endothelial growth factor signaling pathway	31	-0.686723	-1.89098	0.000725857	0.00528089	0.00375123	1272	tags=58%, list=12%, signal=51%	14257/19245/240185/18595/22339/21413/24064/269831/69601/320924/15507/18596/22341/18760/19876/13179/78560/18654
GO:0050854	regulation of antigen receptor-mediated signaling pathway	45	0.541729	1.81303	0.000728482	0.00529263	0.00375957	1399	tags=49%, list=13%, signal=43%	56792/16854/240354/12483/18751/107321/16534/18755/15170/217303/224860/226422/19264/104418/108723/16151/74039/16792/17096/19271/22350/14728
GO:0045598	regulation of fat cell differentiation	100	-0.508139	-1.71121	0.000735237	0.00533429	0.00378916	1558	tags=31%, list=15%, signal=27%	11865/59035/72007/236266/12192/81703/16449/63953/14013/22339/97064/217410/15205/17127/228775/22761/20377/22601/20378/17385/218952/21804/15558/22762/14118/59036/22418/70717/71660/22402/12006
GO:0042119	neutrophil activation	28	0.631418	1.86738	0.00074632	0.0054072	0.00384095	1426	tags=61%, list=14%, signal=53%	20304/19204/17916/20963/20375/14127/22177/16414/16952/217303/18753/16409/109934/246256/14824/16170/16168
GO:0150115	cell-substrate junction organization	85	-0.542278	-1.7849	0.00075525	0.00546434	0.00388154	1797	tags=40%, list=17%, signal=33%	26921/16410/17387/16825/192897/108911/23892/16475/18606/20971/109711/244895/20411/77569/110279/21687/14083/22339/13043/226519/17127/22330/11854/16402/208177/50768/21838/14758/19272/77057/218952/14268/107581/13837
GO:0061005	cell differentiation involved in kidney development	33	-0.664799	-1.8673	0.000759189	0.00548524	0.00389639	1443	tags=55%, list=14%, signal=47%	72345/23892/14042/16449/97064/17395/15205/329628/16878/107515/22601/16779/83396/319757/243931/14634/23967/13617
GO:0003148	outflow tract septum morphogenesis	16	-0.766133	-1.85553	0.000768125	0.00553513	0.00393182	852	tags=62%, list=8%, signal=58%	13805/14183/12166/14465/21808/57342/20348/19876/21385/22762
GO:0002761	regulation of myeloid leukocyte differentiation	96	0.428583	1.62152	0.000768209	0.00553513	0.00393182	1712	tags=41%, list=16%, signal=34%	21926/20304/12504/75766/20302/83433/170741/15902/17342/15163/11501/56492/16658/83924/22177/12978/12768/93694/18081/16149/216984/22778/16409/14159/14281/72828/101488212/70564/17096/26365/12262/14728/16331/12370/21803/215653/19645/227326/12608
GO:0010889	regulation of sequestering of triglyceride	10	0.808032	1.85343	0.000780658	0.00561709	0.00399004	1186	tags=80%, list=11%, signal=71%	16956/83433/11520/19016/237542/66853/67469/66905
GO:0050680	negative regulation of epithelial cell proliferation	109	-0.490856	-1.67778	0.00078202	0.00561915	0.00399151	783	tags=24%, list=7%, signal=22%	69601/21825/328949/19274/94275/20377/225341/21417/12579/20317/54485/21808/13642/19272/18028/319757/14609/14451/75745/19876/11819/21809/20692/240725/22418/14734
GO:0033002	muscle cell proliferation	185	-0.440934	-1.58627	0.000784653	0.00563034	0.00399946	1452	tags=26%, list=14%, signal=23%	13609/68861/16202/27401/15200/15182/268697/70417/14083/13653/12534/22339/108655/16001/12166/19094/29811/17395/21825/14465/19091/18596/58859/11504/22601/18133/234593/18214/17390/21808/14182/17268/22003/14609/14173/77579/30878/71785/21385/18162/22762/21809/16193/18295/16009/13617/12797/22402/17967
GO:0030010	establishment of cell polarity	117	-0.481917	-1.65488	0.000800787	0.00573824	0.0040761	1724	tags=30%, list=16%, signal=25%	232174/16800/56150/55978/18763/263406/67052/240641/12615/54141/16412/12562/67839/24064/16001/103213/15205/18817/27494/93742/24063/75723/56332/14107/71461/83964/15227/338362/14086/17755/107351/14609/16772/269152/22418
GO:0072202	cell differentiation involved in metanephros development	11	-0.811485	-1.79969	0.000801885	0.00573825	0.00407611	1381	tags=82%, list=13%, signal=71%	23892/97064/329628/16878/107515/22601/16779/319757/23967
GO:0002367	cytokine production involved in immune response	100	0.428754	1.63567	0.000808272	0.00577605	0.00410296	1977	tags=48%, list=19%, signal=39%	58185/83408/21926/12491/18173/240354/15368/24088/66824/170743/12362/12010/20963/21938/69550/11433/14127/327957/73914/74048/19165/16182/16149/18439/74131/233079/216799/329260/16792/234779/332579/15216/12363/14466/21898/14728/56722/142980/57914/21803/17164/11793/228607/16174/98365/56632/16173/210808
GO:0070831	basement membrane assembly	12	-0.807813	-1.84817	0.00082401	0.00588049	0.00417715	718	tags=58%, list=7%, signal=54%	102693/57764/208177/16779/16777/69675/54409
GO:0006029	proteoglycan metabolic process	57	-0.577382	-1.78839	0.000826739	0.00589192	0.00418527	1213	tags=30%, list=12%, signal=27%	14042/93683/74241/319901/269941/58250/235534/12111/108153/13179/234356/240725/78923/239337/15476/50786/12814
GO:0007052	mitotic spindle organization	100	-0.504879	-1.70024	0.000837528	0.00596069	0.00423412	1790	tags=33%, list=17%, signal=28%	71177/223921/66442/56742/18763/192176/100088/218977/20877/16211/67052/13006/16551/20460/52276/66977/268697/100502766/11799/21335/72119/26934/18005/16571/77744/233406/229841/20878/234094/18817/68519/107995/14677
GO:0007422	peripheral nervous system development	41	-0.607046	-1.77289	0.000840525	0.00597121	0.00424159	1488	tags=34%, list=14%, signal=29%	192897/243743/16202/13405/13866/14009/215798/18858/234094/93742/18049/16779/17988/12064
GO:0007091	metaphase/anaphase transition of mitotic cell cycle	80	-0.522887	-1.70228	0.000841289	0.00597121	0.00424159	2440	tags=45%, list=23%, signal=35%	66923/108989/52696/52206/217232/20588/17120/72057/12055/66442/56150/224023/208628/68014/12235/67141/52563/69716/20877/23834/67052/52276/66977/268697/11799/21335/77045/69957/22137/12704/329152/229841/67629/18817/68612/107995
GO:0031016	pancreas development	39	-0.656794	-1.89198	0.000849689	0.00602266	0.00427814	854	tags=36%, list=8%, signal=33%	16001/15205/20677/68151/14465/100039795/14561/15227/319757/12160/12558/16193/22418/19378
GO:0008543	fibroblast growth factor receptor signaling pathway	43	-0.617557	-1.82008	0.000854651	0.00604963	0.0042973	1241	tags=37%, list=12%, signal=33%	20419/14042/116701/24064/24066/21825/329628/14219/24063/14182/14173/30878/21385/26427/240725/22418
GO:0043303	mast cell degranulation	32	0.590463	1.81977	0.000859144	0.00607322	0.00431405	1296	tags=50%, list=12%, signal=44%	56743/16797/15368/20963/12523/14127/380732/19354/70450/217303/20911/14191/14159/22320/17096/14389
GO:0032814	regulation of natural killer cell activation	28	0.629442	1.86153	0.000865729	0.00611151	0.00434125	2823	tags=68%, list=27%, signal=50%	75345/16162/22177/17101/16859/12142/14191/16783/171285/54721/14728/16168/16173/18457/20850/20851/106759/232946/16362
GO:0050919	negative chemotaxis	25	-0.692935	-1.82844	0.000867047	0.00611257	0.004342	1449	tags=64%, list=14%, signal=55%	243743/214968/20564/20346/20361/18590/20350/20353/107515/20348/19876/20187/108151/20563/22253/22418
GO:1903046	meiotic cell cycle process	111	-0.478274	-1.63492	0.000872238	0.00614088	0.00436212	1931	tags=45%, list=18%, signal=37%	22589/99412/235559/12530/237911/103733/21974/211651/14087/60530/12190/17886/19362/20437/70099/13870/13874/232174/67121/12447/105988/12235/67141/215387/66197/69716/228421/14211/104806/68549/67052/72787/66977/11799/21973/22137/12316/12448/12442/229841/20878/72415/12532/18817/17864/16878/107995/71709/22418/13617
GO:0015711	organic anion transport	161	0.371002	1.50998	0.000878376	0.00617578	0.00438691	1914	tags=35%, list=18%, signal=29%	14276/12491/16181/18173/14411/27416/16175/11847/18037/56857/26570/101488/20963/19735/73822/26457/56615/19156/50934/12351/56774/12752/215113/55951/26889/16952/64008/231549/18753/18439/320718/21934/11421/76408/13723/234967/171429/319924/18442/94245/26365/12424/330064/100561/21366/18627/215335/20503/104681/67283/26941/54338/70456/83429/228993/235504/53357
GO:0014910	regulation of smooth muscle cell migration	83	-0.543626	-1.78288	0.000884062	0.00620742	0.00440938	1129	tags=28%, list=11%, signal=25%	14745/14083/13653/18590/12166/16195/19091/18596/11504/18787/234593/18214/319757/22003/71785/17242/20563/16009/50706/50490/18552/22402/15117
GO:0046503	glycerolipid catabolic process	33	0.596995	1.85077	0.000886269	0.00621207	0.00441268	2198	tags=64%, list=21%, signal=50%	16956/11812/231871/23945/27226/76192/241274/30955/20660/66853/239759/67469/66569/74182/11813/192654/101490/53357/18795/26394/67452
GO:0046942	carboxylic acid transport	130	0.391715	1.53985	0.000887099	0.00621207	0.00441268	1799	tags=38%, list=17%, signal=32%	14276/12491/16181/18173/14411/27416/16175/11847/18037/26570/101488/20963/19735/73822/26457/19156/50934/56774/12752/215113/55951/26889/16952/64008/231549/18753/18439/21934/11421/76408/13723/234967/171429/319924/18442/94245/26365/12424/330064/100561/21366/18627/215335/20503/104681/26941/54338/70456/83429
GO:0031577	spindle checkpoint signaling	43	-0.615254	-1.8133	0.000897029	0.00627321	0.00445611	1903	tags=51%, list=18%, signal=42%	17120/66442/56150/224023/208628/68014/12235/69716/20877/67052/20460/52276/66977/268697/11799/105837/22137/229841/20878/67629/18817/107995
GO:0051347	positive regulation of transferase activity	370	-0.384173	-1.47799	0.000909442	0.00635152	0.00451174	1741	tags=28%, list=17%, signal=25%	13383/13874/14183/77781/230779/15312/67121/12575/16975/12520/56532/100737/56742/13605/108099/73137/17002/14366/18763/21846/269582/68861/16202/23892/17319/13731/16475/20971/20877/23834/15200/14257/20460/77891/56295/18595/13866/18764/72119/21687/21939/18005/14083/381293/54324/13653/12445/26404/19122/22339/18590/15364/77744/17118/14370/16007/64297/12305/229841/16001/217410/12977/22032/80982/69601/18…
GO:0006887	exocytosis	220	0.343007	1.45725	0.000911343	0.00635631	0.00451514	2267	tags=37%, list=22%, signal=30%	20304/56743/19204/16797/17916/15368/20307/242662/15162/18751/105855/68428/20963/20375/12523/14127/12768/380732/19354/246177/70450/16414/20972/16952/233979/20908/217303/12721/56193/53378/18439/74772/22421/16859/20911/14191/16409/84095/14159/107371/228545/109934/16783/70497/22320/17096/235442/319924/18442/94245/14389/18128/21928/67166/75767/19157/53868/93692/73205/18717/71732/19340/20909/20973/1040…
GO:0050729	positive regulation of inflammatory response	100	0.425822	1.62449	0.000920306	0.00641028	0.00455348	1417	tags=43%, list=14%, signal=38%	21926/56792/20304/16956/12266/20302/11770/83433/24088/20201/12774/66824/13040/12362/14129/12606/11501/14127/383619/11596/30955/14131/21899/58203/18081/106512/57783/233079/21934/216799/70110/11421/232801/234779/22320/19219/11690/12363/14824/64685/21898/16170/142980
GO:0090322	regulation of superoxide metabolic process	27	0.63307	1.85089	0.000942308	0.0065548	0.00465614	982	tags=44%, list=9%, signal=40%	14289/12491/74096/14528/13057/20963/11433/22177/16414/18753/16409/269823
GO:0010950	positive regulation of endopeptidase activity	128	0.393895	1.54524	0.000953287	0.00662237	0.00470414	1410	tags=29%, list=13%, signal=25%	102639543/21926/15951/76884/226691/240354/20201/66824/19016/12362/20963/20846/68318/93672/383619/22436/11596/74048/268973/19141/19188/216799/19186/13033/109689/16792/69635/64058/332579/18174/17196/17096/27061/12371/12424/12633/12370
GO:0098727	maintenance of cell number	144	-0.46252	-1.63402	0.000962153	0.00667509	0.00474159	2820	tags=40%, list=27%, signal=30%	74777/218100/433759/11789/235497/20587/17869/72515/99375/226026/30841/93679/211651/68975/16600/14056/320191/26896/26419/20481/20848/20588/18536/245688/22083/387609/72057/74203/52592/56306/26356/12055/16825/108098/13006/15182/77045/12316/14013/80288/15364/12166/15205/20677/16878/20377/16590/22601/18933/171167/14182/21676/21386/319757/21678/12558/77889/94352
GO:1990138	neuron projection extension	124	-0.458915	-1.5871	0.000971987	0.00673439	0.00478371	1110	tags=24%, list=11%, signal=22%	20564/16412/20346/20361/22339/77300/20350/12305/13175/20878/13043/22330/20353/18049/16779/17984/319757/20348/14268/20315/17755/20187/56320/108151/20563/22418/13617/20356/50706/12064
GO:0045730	respiratory burst	22	0.653815	1.81833	0.000979917	0.00678035	0.00481636	1458	tags=50%, list=14%, signal=43%	74748/18173/13058/17972/83433/13057/17970/19354/227541/14824/17969
GO:0048846	axon extension involved in axon guidance	24	-0.705717	-1.85693	0.000995867	0.00687253	0.00488184	1449	tags=67%, list=14%, signal=58%	243743/214968/20564/20346/20361/22339/20350/20353/319757/20348/20315/20187/108151/20563/22418/20356
GO:1902284	neuron projection extension involved in neuron projection guidance	24	-0.705717	-1.85693	0.000995867	0.00687253	0.00488184	1449	tags=67%, list=14%, signal=58%	243743/214968/20564/20346/20361/22339/20350/20353/319757/20348/20315/20187/108151/20563/22418/20356
GO:0002718	regulation of cytokine production involved in immune response	86	0.441367	1.66721	0.000998283	0.00688013	0.00488723	1667	tags=45%, list=16%, signal=38%	58185/83408/21926/12491/240354/15368/24088/66824/170743/12362/12010/20963/21938/69550/11433/14127/327957/73914/74048/16182/16149/18439/74131/233079/216799/329260/16792/234779/332579/15216/12363/21898/14728/56722/142980/21803/17164/11793/228607
GO:0044409	entry into host	69	0.470936	1.70898	0.00100008	0.00688342	0.00488957	1392	tags=33%, list=13%, signal=29%	434219/12504/20128/74735/20612/94094/209387/17069/217069/13030/13039/17951/233979/16149/20821/66848/228545/12642/12390/76681/22320/18145/319236
GO:0002279	mast cell activation involved in immune response	34	0.599984	1.89021	0.00101569	0.0069787	0.00495725	1399	tags=53%, list=13%, signal=46%	56743/16797/15368/20963/12523/15170/14127/380732/19354/70450/217303/20911/14191/14159/22320/17096/14389/14728
GO:0002577	regulation of antigen processing and presentation	14	0.738419	1.82515	0.00101659	0.0069787	0.00495725	1248	tags=71%, list=12%, signal=63%	18173/83433/12514/66824/22376/16149/14961/21355/14190/15216
GO:0009611	response to wounding	322	-0.394801	-1.49624	0.00102047	0.00699615	0.00496965	1347	tags=24%, list=13%, signal=22%	110606/16475/20971/100503199/15200/21788/17181/14042/18595/13866/21824/18613/11749/14083/16412/11535/107589/19716/22339/18590/232906/78512/16007/12305/20878/16001/26903/14368/433855/17127/21825/74145/208177/14062/20720/22174/19091/12258/244152/93742/18007/13844/18787/22601/12798/14114/18214/16779/17390/21808/73182/71461/15227/22003/218952/14268/107351/14609/14173/77579/21923/18791/17242/14230/222…
GO:0050804	modulation of chemical synaptic transmission	242	-0.411356	-1.51908	0.00102302	0.00700445	0.00497554	1178	tags=21%, list=11%, signal=20%	70546/110279/20698/14083/16412/13653/19085/19122/217692/18645/81840/65945/17754/17395/73710/18196/13400/19736/54393/216856/107995/20720/14677/16590/18049/18798/13844/13385/12297/12349/17999/71709/26564/14299/13051/225870/19266/12558/243931/104027/15558/23821/73181/50997/83397/12552/56320/12308/16773/432530/12064/17967
GO:0032695	negative regulation of interleukin-12 production	13	0.745359	1.80318	0.00103912	0.00710542	0.00504727	985	tags=62%, list=9%, signal=56%	24088/268857/11433/170744/73914/14747/216869/232801
GO:0007268	chemical synaptic transmission	309	-0.398625	-1.50409	0.00104329	0.00711534	0.00505431	1263	tags=21%, list=12%, signal=19%	67826/110532/23936/14042/70546/110279/20698/14083/16412/13653/235086/19085/19122/30794/217692/18645/81840/65945/17754/17395/73710/18196/13400/19736/54393/14062/216856/107995/20720/14677/16590/18049/18798/13844/13385/12297/12288/12349/17999/71709/26564/14299/13051/21983/225870/14664/19266/12558/243931/104027/15558/23821/18791/73181/50997/83397/12552/56320/54195/18619/12308/16773/432530/12064/17967
GO:0098916	anterograde trans-synaptic signaling	309	-0.398625	-1.50409	0.00104329	0.00711534	0.00505431	1263	tags=21%, list=12%, signal=19%	67826/110532/23936/14042/70546/110279/20698/14083/16412/13653/235086/19085/19122/30794/217692/18645/81840/65945/17754/17395/73710/18196/13400/19736/54393/14062/216856/107995/20720/14677/16590/18049/18798/13844/13385/12297/12288/12349/17999/71709/26564/14299/13051/21983/225870/14664/19266/12558/243931/104027/15558/23821/18791/73181/50997/83397/12552/56320/54195/18619/12308/16773/432530/12064/17967
GO:0072170	metanephric tubule development	11	-0.806521	-1.78868	0.00104477	0.00711613	0.00505488	963	tags=73%, list=9%, signal=66%	97064/15205/329628/16878/12765/107515/22601/23967
GO:0035089	establishment of apical/basal cell polarity	18	-0.747973	-1.86371	0.00105067	0.007147	0.0050768	423	tags=39%, list=4%, signal=37%	55978/14107/71461/15227/14086/16772/22418
GO:0016525	negative regulation of angiogenesis	74	-0.546662	-1.76579	0.00105526	0.00716894	0.00509239	1229	tags=36%, list=12%, signal=32%	19878/100952/21687/21413/68545/24064/69601/21825/19274/16878/13855/27494/11504/12827/18787/20317/21826/21808/243362/13179/23876/26427/381290/15402/20692/240725/319909
GO:0050691	regulation of defense response to virus by host	30	0.613165	1.86105	0.00106947	0.007256	0.00515423	1730	tags=47%, list=17%, signal=39%	20304/17381/224840/66824/20846/383619/209200/214763/80285/230738/16168/319955/228607/78781
GO:0098868	bone growth	24	-0.700823	-1.84406	0.00110229	0.00746904	0.00530556	1213	tags=50%, list=12%, signal=44%	59035/14042/11749/21825/19411/218772/18214/21827/59056/23876/242509/373864
GO:0045639	positive regulation of myeloid cell differentiation	79	0.451699	1.66814	0.00112566	0.00761749	0.00541101	1112	tags=30%, list=11%, signal=27%	21926/20304/12504/75766/20302/226421/83433/12985/15902/105855/100038882/20846/15163/22177/12978/12768/18081/16149/216984/22778/16409/14159/14281/101488212
GO:0002675	positive regulation of acute inflammatory response	16	0.718184	1.846	0.00113789	0.00769028	0.00546272	1240	tags=75%, list=12%, signal=66%	21926/20304/12266/12774/14129/11501/14127/30955/14131/233079/21934/11690
GO:0048285	organelle fission	349	-0.390804	-1.49245	0.00115167	0.00777341	0.00552177	2536	tags=36%, list=24%, signal=28%	15511/103733/226026/71988/68193/21974/78798/66923/71819/19385/67203/211651/108989/14087/18591/60530/19384/52696/108907/12190/100710/52206/217232/67472/20588/76707/230936/19362/20437/17120/70099/12576/72057/67849/71943/66934/13874/14183/232174/223921/17345/12055/66442/105377/67121/66196/12447/56150/56742/224023/208628/68014/105988/12235/67141/52563/215387/66197/69716/192176/54392/228421/14211/1000…
GO:0001658	branching involved in ureteric bud morphogenesis	27	-0.707514	-1.90635	0.00115706	0.00779971	0.00554044	1387	tags=52%, list=13%, signal=45%	16202/23892/114249/22339/20474/18514/329628/94275/107515/319757/14173/14634/18654/14734
GO:0006665	sphingolipid metabolic process	87	0.432673	1.63589	0.00117692	0.0079234	0.00562831	2136	tags=46%, list=20%, signal=37%	14347/20452/100340/19156/57319/74244/26889/20448/11605/15211/18753/18439/14420/18010/223753/74442/74559/11305/67630/15212/14466/20397/14667/20442/14421/56386/17939/241447/104725/192654/66844/67111/227102/56632/53357/76524/66775/50935/67916/20773
GO:0010719	negative regulation of epithelial to mesenchymal transition	23	-0.690634	-1.80795	0.00119352	0.00801448	0.00569301	1167	tags=57%, list=11%, signal=50%	21814/13636/114716/114774/22339/24064/629378/226778/69601/20377/246154/24063/21808
GO:0001764	neuron migration	107	-0.492534	-1.67473	0.00119222	0.00801448	0.00569301	1933	tags=36%, list=18%, signal=29%	18536/74195/20807/140500/100038725/215690/16800/11787/16177/14360/192176/67263/240641/17181/12316/14083/20346/22339/242050/11785/13175/226778/59009/69601/73710/22174/19091/18007/14365/17984/74747/20315/14609/77579/11819/17242/22253/12825
GO:0003283	atrial septum development	14	-0.789746	-1.85789	0.00120038	0.00804886	0.00571743	1456	tags=64%, list=14%, signal=55%	11477/109676/16007/20677/22761/21808/22411/319757/22418
GO:0062009	secondary palate development	17	-0.742503	-1.81796	0.00120171	0.00804886	0.00571743	990	tags=53%, list=9%, signal=48%	110796/14362/21808/22411/20666/434215/21809/57265/22418
GO:0050768	negative regulation of neurogenesis	98	-0.502288	-1.68855	0.00121002	0.00809416	0.00574961	1286	tags=30%, list=12%, signal=26%	214968/16835/63953/12704/103743/14083/20346/20361/15364/20350/17190/12166/107503/15205/20353/13844/12579/216858/21838/56710/20348/20666/20187/73181/108151/20563/22418/20356/12064
GO:0034122	negative regulation of toll-like receptor signaling pathway	28	0.619279	1.83148	0.00121202	0.00809713	0.00575172	1183	tags=50%, list=11%, signal=44%	16365/20128/16364/226421/83433/83490/100340/73914/21899/21929/217303/216869/17096/246746
GO:1905952	regulation of lipid localization	108	0.407099	1.56178	0.00121587	0.00810217	0.0057553	2400	tags=44%, list=23%, signal=34%	12491/16956/11812/12266/11816/16175/83433/22259/11520/67484/19016/20963/56489/14081/69573/211739/100017/18753/18439/21934/237542/20288/66853/67469/11305/66905/11307/18442/230738/433256/11813/11980/72759/27410/13350/52014/12952/18035/53357/106326/69076/18830/56310/16179/66508/73389/27403
GO:0051250	negative regulation of lymphocyte activation	108	0.407044	1.56157	0.00121587	0.00810217	0.0057553	1497	tags=38%, list=14%, signal=33%	20555/83408/12493/16988/16854/14960/93695/11847/243910/60533/15902/105855/15170/12229/12524/22177/16952/74048/21929/217303/16149/213208/17289/16859/69769/14191/16792/27027/14190/171285/17096/15216/94185/26365/15284/14728/16331/230738/320795/21803/54354
GO:0060333	interferon-gamma-mediated signaling pathway	16	0.716083	1.8406	0.00122458	0.00811885	0.00576714	1732	tags=50%, list=17%, signal=42%	434341/19016/20846/547253/16145/80285/64685/15944
GO:0060100	positive regulation of phagocytosis, engulfment	16	0.714721	1.8371	0.00122458	0.00811885	0.00576714	600	tags=50%, list=6%, signal=47%	56792/12491/12266/83433/105855/19016/14129/11596
GO:1905155	positive regulation of membrane invagination	16	0.714721	1.8371	0.00122458	0.00811885	0.00576714	600	tags=50%, list=6%, signal=47%	56792/12491/12266/83433/105855/19016/14129/11596
GO:0035115	embryonic forelimb morphogenesis	15	-0.752611	-1.79649	0.001224	0.00811885	0.00576714	460	tags=40%, list=4%, signal=38%	14013/12288/21386/23967/216795/19378
GO:0050974	detection of mechanical stimulus involved in sensory perception	20	-0.711613	-1.81506	0.001228	0.00812602	0.00577224	618	tags=45%, list=6%, signal=42%	114774/20720/16590/12297/20315/15558/23821/667742/12814
GO:0008406	gonad development	122	-0.479002	-1.64708	0.00122877	0.00812602	0.00577224	2212	tags=37%, list=21%, signal=29%	71371/12190/11622/53381/17311/381598/16323/13870/67204/12443/13874/16410/68328/56218/103468/14366/192176/97165/228421/18595/56312/12316/56449/20346/19288/22339/15364/20474/11480/20377/16590/11504/18787/30953/17390/21808/73296/14609/11819/14313/22762/23967/19275/22418/21930
GO:0035051	cardiocyte differentiation	105	-0.509111	-1.72966	0.00123048	0.00812705	0.00577297	1493	tags=32%, list=14%, signal=28%	55978/11477/23892/234214/11739/15182/18595/16449/16412/76365/22339/108655/17691/12166/110196/15205/22329/14465/19736/18596/218772/21808/13642/21386/13649/20348/14200/77579/17880/12818/106042/13617/50490/22402
GO:0007416	synapse assembly	81	-0.53137	-1.72973	0.00123441	0.00814276	0.00578413	887	tags=27%, list=8%, signal=25%	217692/65945/14362/20474/71228/216856/13844/58235/21826/68792/13642/223254/13641/21983/330814/19266/14735/13845/12558/98733/22418/12064
GO:0048640	negative regulation of developmental growth	74	-0.542093	-1.75103	0.00124346	0.00819213	0.0058192	1286	tags=32%, list=12%, signal=29%	236266/214968/15182/63953/231507/14083/20346/20361/52357/108655/20350/19094/19736/20353/17268/20348/14609/20187/20856/108151/20563/22418/14955/20356
GO:0030071	regulation of mitotic metaphase/anaphase transition	76	-0.51805	-1.67368	0.0012508	0.00823009	0.00584617	2440	tags=45%, list=23%, signal=35%	66923/108989/52696/52206/217232/20588/17120/72057/12055/66442/56150/224023/208628/68014/12235/67141/52563/69716/20877/23834/67052/52276/66977/268697/11799/77045/69957/22137/329152/229841/67629/18817/68612/107995
GO:0071174	mitotic spindle checkpoint signaling	40	-0.606921	-1.7548	0.00126382	0.0082853	0.00588538	1903	tags=57%, list=18%, signal=47%	108989/52696/17120/66442/56150/224023/208628/68014/12235/69716/20877/67052/20460/52276/66977/268697/11799/105837/22137/229841/67629/18817/107995
GO:0098586	cellular response to virus	56	0.487595	1.71848	0.00126394	0.0082853	0.00588538	1757	tags=39%, list=17%, signal=33%	246727/17381/80861/234311/231655/170743/71586/56489/56417/16859/216799/16145/545030/56048/242691/142980/230738/21803/228607/78781/15944/71956
GO:0032526	response to retinoic acid	52	-0.559192	-1.70629	0.00126385	0.0082853	0.00588538	704	tags=23%, list=7%, signal=22%	14465/22612/19411/22601/21676/71461/21677/56710/21385/23967/13837/19378
GO:0051893	regulation of focal adhesion assembly	54	-0.582476	-1.78957	0.00127408	0.00829394	0.00589152	2054	tags=44%, list=20%, signal=36%	76707/11350/26921/17387/16825/108911/23892/18606/20971/244895/77569/21687/14083/22339/17127/22330/11854/208177/50768/21838/14758/218952/107581/13837
GO:0090109	regulation of cell-substrate junction assembly	54	-0.582476	-1.78957	0.00127408	0.00829394	0.00589152	2054	tags=44%, list=20%, signal=36%	76707/11350/26921/17387/16825/108911/23892/18606/20971/244895/77569/21687/14083/22339/17127/22330/11854/208177/50768/21838/14758/218952/107581/13837
GO:0002381	immunoglobulin production involved in immunoglobulin-mediated immune response	50	0.515794	1.78159	0.00127313	0.00829394	0.00589152	1484	tags=34%, list=14%, signal=29%	22040/14960/50931/12010/12229/53314/619441/69583/14969/14999/19264/14961/14190/14998/100561/57914/21803
GO:0002011	morphogenesis of an epithelial sheet	50	-0.568723	-1.73235	0.00127143	0.00829394	0.00589152	2054	tags=46%, list=20%, signal=37%	76707/269878/13138/20807/12476/13542/192176/16475/15200/16449/232906/16007/12305/208177/93742/54485/218952/12160/20666/16772/103889/22418/12831
GO:0006643	membrane lipid metabolic process	114	0.400166	1.54422	0.00126708	0.00829394	0.00589152	2136	tags=38%, list=20%, signal=30%	14347/20452/211666/100340/19156/57319/74244/26889/20448/11605/15211/18753/18439/14420/18010/223753/74442/233575/74559/11305/67630/15212/14466/20397/14667/20442/14421/56386/17939/241447/319660/104725/192654/66844/67111/227102/56632/53357/76524/66775/50935/67916/20773
GO:0022407	regulation of cell-cell adhesion	312	0.3134	1.37933	0.00127477	0.00829394	0.00589152	1426	tags=28%, list=14%, signal=25%	20555/83408/21926/20304/16181/12504/16197/19204/12493/16186/12522/14347/16854/14960/50931/240354/93695/16175/11847/243910/60533/12774/105855/66824/12010/20963/16408/20375/19261/74734/11501/16401/15170/16162/12524/76088/245555/16414/11596/78317/381484/14969/16952/50932/74048/14999/21929/217303/12721/12527/18753/104709/16149/213208/12479/19264/74131/16859/108101/69769/14961/216799/108723/668101/100…
GO:0001662	behavioral fear response	22	-0.683786	-1.77334	0.00128261	0.00833459	0.00592039	540	tags=27%, list=5%, signal=26%	13844/56710/14609/17242/18619/12064
GO:0051961	negative regulation of nervous system development	99	-0.489785	-1.64515	0.00130696	0.00848224	0.00602528	1286	tags=29%, list=12%, signal=26%	214968/16835/63953/12704/103743/14083/20346/20361/15364/20350/17190/12166/107503/15205/20353/13844/12579/216858/21838/56710/20348/20666/20187/73181/108151/20563/22418/20356/12064
GO:0050920	regulation of chemotaxis	146	-0.456516	-1.61525	0.00131095	0.00849759	0.00603618	1066	tags=32%, list=10%, signal=29%	14083/58217/20346/20361/22339/16803/20350/13043/12977/26903/73710/17127/21825/15507/53416/20353/12765/18596/17965/18787/18133/13642/22341/14182/13051/21983/83964/18760/20348/14268/20315/14173/71785/19876/78560/18654/20187/17242/108151/57266/20563/22418/13617/20356/21930/71660
GO:0030641	regulation of cellular pH	57	0.50824	1.79236	0.00131855	0.00853632	0.00606369	2680	tags=54%, list=26%, signal=41%	74748/18173/74096/110895/11966/242341/11975/12752/226999/27060/19332/235380/11984/236727/211286/171429/70495/11972/14824/26417/54411/19349/76524/210808/69668/21982/20615/56398/72392/236794/67549
GO:0048634	regulation of muscle organ development	19	-0.721881	-1.82112	0.0013241	0.00856162	0.00608166	1120	tags=53%, list=11%, signal=47%	56233/57810/108000/17127/59091/117606/14609/16193/16948/12064
GO:0099537	trans-synaptic signaling	314	-0.395962	-1.49919	0.00134856	0.00870901	0.00618636	1263	tags=21%, list=12%, signal=19%	67826/110532/23936/14042/70546/110279/20698/14083/16412/13653/235086/19085/19122/30794/217692/18645/81840/65945/17754/17395/73710/18196/13400/19736/54393/14062/216856/107995/20720/14677/16590/18049/18798/13844/13385/12297/12288/223254/12349/17999/71709/26564/14299/13051/21983/225870/14664/19266/12558/243931/104027/15558/23821/18791/73181/50997/83397/12552/56320/54195/18619/12308/16773/432530/1206…
GO:1901343	negative regulation of vasculature development	75	-0.539635	-1.74451	0.00136445	0.00876833	0.0062285	1229	tags=36%, list=12%, signal=32%	19878/100952/21687/21413/68545/24064/69601/21825/19274/16878/13855/27494/11504/12827/18787/20317/21826/21808/243362/13179/23876/26427/381290/15402/20692/240725/319909
GO:2000181	negative regulation of blood vessel morphogenesis	75	-0.539635	-1.74451	0.00136445	0.00876833	0.0062285	1229	tags=36%, list=12%, signal=32%	19878/100952/21687/21413/68545/24064/69601/21825/19274/16878/13855/27494/11504/12827/18787/20317/21826/21808/243362/13179/23876/26427/381290/15402/20692/240725/319909
GO:0030512	negative regulation of transforming growth factor beta receptor signaling pathway	65	-0.544314	-1.72805	0.00136347	0.00876833	0.0062285	2168	tags=43%, list=21%, signal=34%	20481/14828/21814/66313/114716/245688/52592/56306/26356/17131/15182/100952/80288/24064/58250/244152/246154/24063/56213/170676/65112/68939/78558/21804/268977/14118/21809/68010
GO:0034612	response to tumor necrosis factor	138	0.375095	1.48142	0.00136124	0.00876833	0.0062285	1429	tags=29%, list=14%, signal=25%	16365/21926/20304/75766/20302/11770/20307/20308/14528/66824/12362/20963/17940/22029/12606/20846/56492/17948/383619/14555/17951/17952/11491/19229/20303/12193/21934/20299/55932/12475/66107/16792/67338/66102/94185/11796/14466/12370/230738/19062
GO:0046622	positive regulation of organ growth	38	-0.668693	-1.91542	0.00136804	0.00878063	0.00623723	1315	tags=39%, list=13%, signal=35%	11739/268697/56449/12534/12166/110196/14465/22601/14182/319757/14173/21385/22762/22402/17967
GO:0034134	toll-like receptor 2 signaling pathway	16	0.711603	1.82908	0.00137629	0.00882278	0.00626717	1182	tags=50%, list=11%, signal=44%	16365/83433/24088/83490/13057/21897/21899/17096
GO:0002068	glandular epithelial cell development	21	-0.709557	-1.82378	0.00138284	0.00885391	0.00628929	707	tags=52%, list=7%, signal=49%	102247/15251/11865/14104/19411/218772/14561/319757/12160/12558/22418
GO:0031076	embryonic camera-type eye development	26	-0.66485	-1.7652	0.00140526	0.00898645	0.00638344	644	tags=27%, list=6%, signal=25%	22158/19411/21417/14238/20666/21385/19378
GO:0030308	negative regulation of cell growth	130	-0.475266	-1.66376	0.00141271	0.00902309	0.00640946	1919	tags=35%, list=18%, signal=29%	73379/16323/245688/12576/433182/56812/13806/22401/12575/12955/56742/12581/23892/214968/20564/20346/20361/108655/98402/20350/629378/12580/69601/17127/19736/20720/12061/20353/20377/20378/18133/14199/21808/22411/56401/20348/14609/14451/20187/56191/108151/20563/22418/107869/20356
GO:0006914	autophagy	386	0.291621	1.32212	0.00141846	0.00903771	0.00641985	2664	tags=36%, list=25%, signal=28%	434219/20128/74735/15368/83433/24088/94094/20201/209387/672511/66824/12362/12523/11975/15900/16154/353047/12752/83924/19331/71648/11596/21425/74244/233979/271221/21929/239739/27060/74769/70381/20821/74772/59027/16151/16145/13033/228545/66270/71712/19025/17772/67171/545030/69635/56480/56048/76681/242557/22320/52187/94178/68718/18145/14466/320528/268749/66597/16847/319236/15442/117150/230738/67166/…
GO:0061919	process utilizing autophagic mechanism	386	0.291621	1.32212	0.00141846	0.00903771	0.00641985	2664	tags=36%, list=25%, signal=28%	434219/20128/74735/15368/83433/24088/94094/20201/209387/672511/66824/12362/12523/11975/15900/16154/353047/12752/83924/19331/71648/11596/21425/74244/233979/271221/21929/239739/27060/74769/70381/20821/74772/59027/16151/16145/13033/228545/66270/71712/19025/17772/67171/545030/69635/56480/56048/76681/242557/22320/52187/94178/68718/18145/14466/320528/268749/66597/16847/319236/15442/117150/230738/67166/…
GO:0030856	regulation of epithelial cell differentiation	93	-0.487677	-1.61891	0.00142246	0.00905218	0.00643013	1291	tags=32%, list=12%, signal=29%	12192/74123/19878/16449/13610/74155/22339/12562/108655/97064/24064/17395/15205/22330/329628/16878/66515/21417/18787/22601/20378/24063/21808/18132/21386/319757/14173/14313/23967/216795
GO:0090102	cochlea development	22	-0.682246	-1.76935	0.0014344	0.00911706	0.00647621	1012	tags=41%, list=10%, signal=37%	76365/15205/21417/20378/71461/21385/57265/22418/68588
GO:0044344	cellular response to fibroblast growth factor stimulus	54	-0.576527	-1.77129	0.00144975	0.00920346	0.00653759	1404	tags=35%, list=13%, signal=31%	12192/20419/14042/116701/24064/24066/21825/329628/14219/20377/24063/54485/14182/14173/30878/21385/26427/240725/22418
GO:1903055	positive regulation of extracellular matrix organization	23	-0.684857	-1.79283	0.00146719	0.00930284	0.00660818	1123	tags=65%, list=11%, signal=58%	76707/11350/13138/81877/100952/17127/13110/102693/208177/58859/18214/21808/14086/16193/20356
GO:1902547	regulation of cellular response to vascular endothelial growth factor stimulus	16	-0.747318	-1.80996	0.0014805	0.0093759	0.00666008	1268	tags=75%, list=12%, signal=66%	19245/240185/21413/24064/269831/69601/320924/19876/13179/78560/381290/239337
GO:0010524	positive regulation of calcium ion transport into cytosol	11	0.786456	1.82637	0.00148245	0.00937688	0.00666078	784	tags=36%, list=7%, signal=34%	83408/12504/18438/18439
GO:0050679	positive regulation of epithelial cell proliferation	134	-0.466205	-1.63864	0.00148642	0.00939065	0.00667056	1272	tags=26%, list=12%, signal=23%	14257/240185/13866/75605/20913/76365/22339/108655/15364/12166/26903/20377/22601/56213/22341/14182/13123/13649/319757/18760/12822/20315/14451/14173/12160/20666/30878/18654/17242/16193/23967/19275/22418/20356/15117
GO:1902692	regulation of neuroblast proliferation	28	-0.702257	-1.90667	0.00150089	0.00947064	0.00672738	1143	tags=46%, list=11%, signal=41%	224171/12316/16412/19716/22339/216858/22341/14365/13051/319757/14173/14634/12064
GO:0019827	stem cell population maintenance	140	-0.462587	-1.62973	0.00151099	0.00951978	0.00676228	2817	tags=39%, list=27%, signal=29%	218100/433759/11789/235497/20587/17869/72515/99375/226026/30841/93679/211651/68975/16600/320191/26896/26419/20481/20848/20588/18536/245688/22083/387609/72057/74203/52592/56306/26356/12055/16825/108098/13006/15182/77045/12316/80288/15364/12166/15205/20677/16878/20377/16590/22601/18933/171167/14182/21676/21386/319757/21678/12558/77889/94352
GO:0051701	biological process involved in interaction with host	114	0.398743	1.53873	0.00151232	0.00951978	0.00676228	1503	tags=26%, list=14%, signal=23%	434219/12504/100702/20128/74735/20612/236573/94094/209387/17069/217069/13030/13039/17951/233979/16149/20821/229900/55932/14469/66848/228545/12642/12390/76681/22320/18145/319236/67166/15894
GO:0006906	vesicle fusion	85	0.425002	1.58646	0.00152299	0.00957545	0.00680183	2576	tags=48%, list=25%, signal=37%	226421/353047/12752/16952/20908/271221/12721/19332/74772/53330/12390/57257/22320/235442/210789/53331/67166/71732/20909/75608/74741/53611/209086/19349/55943/68953/11736/269338/18718/214585/18457/20615/67064/209018/17274/56398/67474/72392/218035/78610/66371
GO:1902099	regulation of metaphase/anaphase transition of cell cycle	77	-0.516792	-1.67408	0.00152655	0.00958632	0.00680955	2440	tags=44%, list=23%, signal=34%	66923/108989/52696/52206/217232/20588/17120/72057/12055/66442/56150/224023/208628/68014/12235/67141/52563/69716/20877/23834/67052/52276/66977/268697/11799/77045/69957/22137/329152/229841/67629/18817/68612/107995
GO:0072348	sulfur compound transport	27	0.618613	1.80862	0.00158028	0.00991182	0.00704077	1799	tags=52%, list=17%, signal=43%	27416/26570/73822/26457/56615/231549/320718/171429/330064/21366/215335/67283/26941/83429
GO:0032655	regulation of interleukin-12 production	40	0.555086	1.81947	0.00159168	0.00995062	0.00706832	1417	tags=52%, list=14%, signal=46%	12491/24088/268857/20963/11433/170744/15900/327957/54445/11596/73914/21899/14747/216869/232801/19696/16792/234779/21898/16170/142980
GO:0018158	protein oxidation	10	-0.817419	-1.77188	0.00159408	0.00995062	0.00706832	464	tags=50%, list=4%, signal=48%	16950/16949/67573/16948/94352
GO:0001974	blood vessel remodeling	40	-0.602142	-1.74099	0.00159296	0.00995062	0.00706832	1272	tags=40%, list=12%, signal=35%	192176/14257/14042/18126/16449/110279/22339/16878/54485/72780/21808/20348/14609/15400/13617/13717
GO:0051493	regulation of cytoskeleton organization	387	-0.366255	-1.41173	0.0015936	0.00995062	0.00706832	1496	tags=23%, list=14%, signal=20%	30948/18763/192176/12334/70292/13609/236266/228421/50918/16202/20971/20873/15182/20460/227634/19878/69524/100502766/17974/20742/21335/54141/56699/77569/18613/14745/72119/21687/21872/68732/54324/66140/12562/232906/77744/30794/18645/74194/13043/80986/26903/12632/17754/234094/18817/17127/11854/102693/19736/110380/50884/208177/230837/14219/268970/101497/104445/14677/18596/29877/235041/50768/18008/218…
GO:0072678	T cell migration	44	0.529432	1.76828	0.00159847	0.00996613	0.00707934	838	tags=34%, list=8%, signal=31%	16421/20304/17470/14347/50931/66824/16408/57781/11501/16401/76088/246177/11491/12721/16859
GO:0030183	B cell differentiation	98	0.423455	1.60881	0.00161885	0.0100812	0.00716106	1489	tags=36%, list=14%, signal=31%	74748/16186/240354/15902/105855/20963/20375/15900/15170/12229/15242/11491/21929/27060/19229/17095/224860/19264/12193/210293/14961/22778/108723/17305/74039/21985/227525/16792/234779/56048/19271/14728/20442/16331/18018
GO:0009953	dorsal/ventral pattern formation	53	-0.599705	-1.83686	0.00162911	0.010109	0.0071808	852	tags=36%, list=8%, signal=33%	24069/11477/23892/68897/12166/19335/22158/20377/17965/23893/54485/319757/17240/14451/14634/12153/103889/21892/12006
GO:0061548	ganglion development	11	-0.797112	-1.76781	0.00162789	0.010109	0.0071808	1056	tags=64%, list=10%, signal=57%	20346/20350/20474/22158/14365/22152/22253
GO:0030903	notochord development	11	-0.796322	-1.76606	0.00162789	0.010109	0.0071808	1261	tags=73%, list=12%, signal=64%	20460/15903/50884/22601/21676/22411/21677/22418
GO:0015986	proton motive force-driven ATP synthesis	56	0.484195	1.7065	0.00163209	0.0101155	0.00718543	4083	tags=59%, list=39%, signal=36%	67126/67680/66916/54405/66925/66495/66052/68073/75406/11958/27425/66945/68194/67184/67264/66091/66108/11949/68202/67942/57423/68349/407785/17995/17991/68198/71679/595136/67273/11946/66046/227197/66218
GO:0051962	positive regulation of nervous system development	214	-0.419989	-1.53469	0.00163869	0.0101443	0.00720593	1496	tags=27%, list=14%, signal=23%	30948/104156/243743/27279/16202/14265/18606/15182/21844/224171/12316/14083/16412/20361/19716/22339/17118/65945/15205/16195/77125/71228/16878/216856/18223/20720/66515/16590/18049/13844/20317/21826/68792/20539/22341/14365/13051/21983/545156/330814/319757/14268/19266/20315/17755/14173/13845/20666/19876/14634/18481/98733/17242/56320/16193/20356/12064
GO:0001947	heart looping	31	-0.656731	-1.8084	0.00165215	0.0102036	0.007248	1924	tags=42%, list=18%, signal=34%	20807/15251/13805/24069/20460/18764/17127/21386/319757/14609/21385/22418/19378
GO:0044772	mitotic cell cycle phase transition	348	-0.374901	-1.43084	0.00165063	0.0102036	0.007248	1932	tags=29%, list=18%, signal=25%	67991/12567/17120/16323/12576/72057/67849/12443/69274/404710/12449/27214/80280/13383/13194/76843/12055/66442/72772/12572/67121/77011/72290/12575/12447/56150/224023/52468/208628/20133/68014/12235/18555/50523/67141/52563/18763/66197/69716/12581/11477/269582/108911/12192/100088/18973/20135/27401/20877/23834/67052/21423/20460/77891/18669/106795/52276/66977/268697/69581/11799/105837/18764/21335/77045/…
GO:0050982	detection of mechanical stimulus	24	-0.683737	-1.7991	0.00166543	0.0102735	0.00729765	1529	tags=50%, list=15%, signal=43%	14360/18763/18764/114774/20720/16590/12297/20315/15558/23821/667742/12814
GO:0034123	positive regulation of toll-like receptor signaling pathway	24	0.645269	1.8545	0.00168885	0.0104056	0.00739153	1445	tags=46%, list=14%, signal=40%	58185/224840/24088/22259/83490/13057/21897/18081/70110/142980/100561
GO:0051304	chromosome separation	109	-0.473953	-1.62	0.00169955	0.0104592	0.00742959	2228	tags=40%, list=21%, signal=32%	21974/66923/108989/52696/52206/217232/20588/17120/70099/72057/12055/66442/56150/224023/208628/68014/105988/12235/67141/52563/215387/69716/54392/14211/104806/20877/23834/67052/52276/66977/268697/11799/21335/21973/77045/69957/22137/12704/329152/229841/67629/18817/68612/107995
GO:0045165	cell fate commitment	123	-0.482058	-1.66328	0.00170851	0.010502	0.00746002	1274	tags=28%, list=12%, signal=25%	21423/15182/14042/216848/16412/57810/76365/24064/12166/15205/14465/20377/18933/54485/16950/21808/14182/26564/22409/21386/22411/319757/21678/14451/14173/14634/225207/21804/11819/21385/21387/16193/22418/216795/13617
GO:0046632	alpha-beta T cell differentiation	82	0.428385	1.59795	0.00171715	0.0105304	0.00748015	1484	tags=35%, list=14%, signal=31%	58185/83408/17085/30925/16186/12522/14347/240354/16364/243910/105855/20963/19156/13039/53314/16952/16182/12479/74131/20351/216799/12142/320404/19698/19219/15284/14728/230738/21803
GO:0001659	temperature homeostasis	120	0.394129	1.53887	0.00171694	0.0105304	0.00748015	2120	tags=42%, list=20%, signal=34%	83408/21926/20304/12491/16181/11770/16364/16175/22259/12774/19016/16819/20963/26457/16592/14081/22368/11491/16182/224860/14747/22228/21934/107221/216820/101631/329910/14775/11363/12767/18559/18128/100503924/16847/21898/16168/67013/18627/19645/12608/216190/216805/16173/13819/14705/68465/18412/13371/229517/14776
GO:0051988	regulation of attachment of spindle microtubules to kinetochore	19	-0.714151	-1.80162	0.00172751	0.0105815	0.00751645	1580	tags=58%, list=15%, signal=49%	13605/108911/20877/52276/268697/51944/11799/54141/26934/18005/229841
GO:0009636	response to toxic substance	67	0.467591	1.69471	0.00173175	0.0105951	0.00752609	2505	tags=47%, list=24%, signal=36%	20304/12491/14859/18477/14528/26570/16819/56774/22782/12359/17748/18104/20656/58810/269823/14775/17196/13885/17750/11669/12799/319955/11898/26417/19106/330260/18115/18024/11977/13849/18712/243725
GO:0007143	female meiotic nuclear division	26	-0.65408	-1.73661	0.00173694	0.0106144	0.00753986	1736	tags=50%, list=17%, signal=42%	13874/67121/67141/215387/69716/68549/67052/21973/22137/12442/229841/20878/18817
GO:0032418	lysosome localization	60	0.474145	1.67702	0.00174701	0.0106511	0.00756588	1435	tags=33%, list=14%, signal=29%	56743/16797/15368/20963/12523/353047/14127/380732/19354/70450/21425/69582/217303/20911/14191/14159/22320/17096/14389/67166
GO:1990849	vacuolar localization	60	0.474145	1.67702	0.00174701	0.0106511	0.00756588	1435	tags=33%, list=14%, signal=29%	56743/16797/15368/20963/12523/353047/14127/380732/19354/70450/21425/69582/217303/20911/14191/14159/22320/17096/14389/67166
GO:0048483	autonomic nervous system development	22	-0.676807	-1.75524	0.0017542	0.0106824	0.00758816	1449	tags=59%, list=14%, signal=51%	243743/110532/13866/20346/20350/15205/20677/22329/14365/14268/20666/103889/13617
GO:0015908	fatty acid transport	52	0.506596	1.75044	0.00175883	0.0106857	0.00759051	1450	tags=40%, list=14%, signal=35%	12491/11770/11816/16175/11520/14080/12140/19016/20963/26457/16592/14081/26874/16952/18439/21934/11421/18442/225579/11666/433256
GO:0044784	metaphase/anaphase transition of cell cycle	81	-0.521694	-1.69823	0.00175684	0.0106857	0.00759051	2440	tags=44%, list=23%, signal=34%	66923/108989/52696/52206/217232/20588/17120/72057/12055/66442/56150/224023/208628/68014/12235/67141/52563/69716/20877/23834/67052/52276/66977/268697/11799/21335/77045/69957/22137/12704/329152/229841/67629/18817/68612/107995
GO:0060074	synapse maturation	14	-0.776446	-1.8266	0.00176495	0.0107105	0.00760811	1059	tags=57%, list=10%, signal=51%	18027/18483/65945/69601/107995/13051/330814/73181
GO:0010952	positive regulation of peptidase activity	137	0.368599	1.454	0.00176892	0.0107222	0.00761638	1410	tags=28%, list=13%, signal=25%	102639543/21926/15951/76884/226691/240354/20201/66824/19016/12362/20963/20846/68318/93672/383619/22436/11596/13036/74048/268973/19141/19188/216799/19186/13033/109689/16792/69635/64058/332579/18174/17196/17096/27061/12371/12424/14824/12633/12370
GO:0008593	regulation of Notch signaling pathway	52	-0.551327	-1.68229	0.00177127	0.010724	0.00761765	812	tags=27%, list=8%, signal=25%	69065/15205/16195/13855/16590/22601/18133/54485/21808/69068/18132/75745/19876/50706
GO:0033045	regulation of sister chromatid segregation	87	-0.502773	-1.65706	0.0017759	0.0107396	0.00762876	2440	tags=41%, list=23%, signal=32%	66923/108989/52696/52206/217232/20588/17120/72057/12055/66442/56150/224023/208628/68014/12235/67141/52563/69716/20877/23834/67052/52276/66977/268697/11799/21335/77045/69957/22137/12704/329152/229841/67629/18817/68612/107995
GO:0030301	cholesterol transport	62	0.475964	1.68573	0.00178268	0.0107681	0.00764904	2288	tags=47%, list=22%, signal=37%	12491/11812/11816/83433/22259/67484/19016/20652/233979/100017/67963/20288/170460/59045/11305/11307/18145/67166/11813/27410/52014/18035/18718/214585/18830/20479/56310/16179/66508
GO:0002715	regulation of natural killer cell mediated immunity	26	0.613132	1.78698	0.00178917	0.0107824	0.00765919	1463	tags=58%, list=14%, signal=50%	83408/30925/21354/14991/22324/93694/104709/16859/216869/21355/54725/16783/171285/26365/26904
GO:0042269	regulation of natural killer cell mediated cytotoxicity	26	0.613132	1.78698	0.00178917	0.0107824	0.00765919	1463	tags=58%, list=14%, signal=50%	83408/30925/21354/14991/22324/93694/104709/16859/216869/21355/54725/16783/171285/26365/26904
GO:0071300	cellular response to retinoic acid	28	-0.695854	-1.88928	0.00179809	0.0108023	0.00767333	662	tags=32%, list=6%, signal=30%	22612/22601/21676/71461/21677/56710/23967/13837/19378
GO:0051783	regulation of nuclear division	99	-0.482941	-1.62216	0.00179867	0.0108023	0.00767333	1931	tags=40%, list=18%, signal=33%	19362/17120/71943/13874/14183/17345/66442/56150/224023/208628/68014/12235/67141/52563/69716/100088/20877/67052/240641/52276/66977/268697/11799/105837/69957/22137/20698/77744/108912/229841/16001/67629/18817/16878/107995/66515/18596/98733/434130/22418
GO:0044000	movement in host	88	0.415933	1.57739	0.00179566	0.0108023	0.00767333	1929	tags=33%, list=18%, signal=27%	434219/12504/20128/74735/20612/94094/209387/17069/217069/13030/13039/17951/233979/16149/20821/66848/228545/12642/12390/76681/22320/18145/319236/67166/75608/20732/19349/110355/68953
GO:0060330	regulation of response to interferon-gamma	11	0.780666	1.81292	0.00181888	0.0108987	0.0077418	1732	tags=55%, list=17%, signal=46%	434341/19016/547253/16145/80285/15944
GO:0060334	regulation of interferon-gamma-mediated signaling pathway	11	0.780666	1.81292	0.00181888	0.0108987	0.0077418	1732	tags=55%, list=17%, signal=46%	434341/19016/547253/16145/80285/15944
GO:1902100	negative regulation of metaphase/anaphase transition of cell cycle	41	-0.591384	-1.72715	0.00183131	0.0109606	0.00778577	1903	tags=54%, list=18%, signal=44%	108989/52696/17120/66442/56150/224023/208628/68014/12235/67141/69716/20877/67052/52276/66977/268697/11799/22137/229841/67629/18817/107995
GO:2000647	negative regulation of stem cell proliferation	19	-0.711976	-1.79613	0.00185201	0.0110592	0.00785579	804	tags=42%, list=8%, signal=39%	12580/19411/218772/14114/18028/22411/14173/14634
GO:1901890	positive regulation of cell junction assembly	63	-0.526872	-1.65956	0.00185065	0.0110592	0.00785579	1342	tags=30%, list=13%, signal=26%	18606/20971/21687/22339/65945/17127/71228/216856/13844/21826/68792/21838/21983/330814/218952/19266/13845/107581/12064
GO:0007088	regulation of mitotic nuclear division	87	-0.501351	-1.65237	0.00185602	0.0110705	0.00786382	1903	tags=48%, list=18%, signal=40%	108989/18591/52696/108907/217232/17120/71943/13874/14183/17345/66442/56150/224023/208628/68014/12235/67141/52563/69716/100088/20877/67052/240641/52276/66977/268697/11799/105837/69957/22137/20698/77744/108912/229841/16001/67629/18817/107995/66515/18596/98733/434130
GO:0032102	negative regulation of response to external stimulus	248	0.320704	1.3812	0.00185888	0.0110749	0.00786696	1318	tags=29%, list=13%, signal=26%	102639543/246727/16365/74748/21926/56792/23960/17381/246730/80861/20354/22040/15951/17470/109648/226691/434341/11816/83433/11847/22259/83382/12140/268857/21354/19016/114643/100340/18600/21938/319430/100038882/11433/20847/57781/27052/68318/547253/12768/93694/231712/54598/73914/21929/233781/12527/18753/56045/213208/20821/56417/16859/69769/216869/20351/216799/107221/12802/109934/72828/21355/14775/14…
GO:0032835	glomerulus development	44	-0.569645	-1.68713	0.0018708	0.0111333	0.00790841	1213	tags=36%, list=12%, signal=32%	14042/18595/16449/21687/13653/97064/15205/18596/107515/16779/13809/18073/71785/23967/240725/13617
GO:0090178	regulation of establishment of planar polarity involved in neural tube closure	10	-0.812844	-1.76197	0.00187587	0.0111381	0.00791186	809	tags=60%, list=8%, signal=55%	13542/14362/20377/71461/57265/22418
GO:0003214	cardiac left ventricle morphogenesis	10	-0.811979	-1.76009	0.00187587	0.0111381	0.00791186	455	tags=40%, list=4%, signal=38%	21808/15227/12876/13617
GO:0099177	regulation of trans-synaptic signaling	243	-0.407702	-1.50575	0.00187866	0.011142	0.00791462	1178	tags=21%, list=11%, signal=19%	70546/110279/20698/14083/16412/13653/19085/19122/217692/18645/81840/65945/17754/17395/73710/18196/13400/19736/54393/216856/107995/20720/14677/16590/18049/18798/13844/13385/12297/12349/17999/71709/26564/14299/13051/225870/19266/12558/243931/104027/15558/23821/73181/50997/83397/12552/56320/12308/16773/432530/12064/17967
GO:0140289	protein mono-ADP-ribosylation	11	0.780056	1.81151	0.00188197	0.011149	0.00791958	1982	tags=82%, list=19%, signal=66%	547253/243771/671535/99929/80285/328417/101187/67287/18605
GO:1903522	regulation of blood circulation	122	-0.46814	-1.60973	0.00193224	0.0114338	0.00812192	1521	tags=30%, list=15%, signal=26%	17131/30948/192176/13405/18578/15200/21833/18126/20346/11535/76365/109676/20648/74682/13400/19736/14062/14219/74166/17390/12288/71544/21808/57440/57814/12293/11486/22003/14609/29856/30878/242202/15558/381290/13617/20928
GO:0032967	positive regulation of collagen biosynthetic process	19	-0.709647	-1.79026	0.00194538	0.0114986	0.00816795	638	tags=42%, list=6%, signal=40%	14062/14219/18596/18787/18214/26427/268977/21809
GO:0006820	anion transport	225	0.327139	1.38899	0.00195319	0.0115318	0.00819147	2434	tags=38%, list=23%, signal=30%	14276/12491/16181/18173/14411/19204/27416/16175/11847/18037/56857/26570/16534/101488/20963/19735/73822/26457/56615/19156/26373/50934/12351/224674/56774/12752/215113/55951/26889/16952/64008/231549/18753/18439/320718/21934/11421/76408/66950/13723/234967/171429/319924/18442/94245/26365/12424/330064/100561/21366/18627/215335/20503/224796/104681/12608/67283/26941/54338/70456/83429/22334/228993/20499/1…
GO:0001707	mesoderm formation	33	-0.63195	-1.77504	0.00196183	0.0115697	0.00821842	2171	tags=52%, list=21%, signal=41%	233912/65960/14043/20807/17125/16323/11477/80294/15364/12166/17127/68151/14182/20613/15227/22411/22418
GO:0010632	regulation of epithelial cell migration	192	-0.430036	-1.55282	0.00196754	0.0115903	0.00823309	1366	tags=28%, list=13%, signal=24%	13731/18606/15200/14257/240185/19878/58233/23871/56233/63953/21687/21939/14083/20346/384009/17286/22339/108655/18645/80837/17395/69601/320924/21825/15507/328949/19274/12927/27494/18787/20317/54485/75723/68792/21808/22341/14182/243362/18760/73230/12822/14173/19270/13179/16367/11819/78560/381290/20563/20692/22418/20356/15117
GO:0030282	bone mineralization	75	-0.532305	-1.72082	0.00198586	0.0116851	0.00830038	1538	tags=33%, list=15%, signal=29%	338366/102657/11477/13609/20937/23892/76566/16007/12166/17127/11480/107515/18214/14758/231633/22411/14609/474332/23967/16948/12843/14734/19228/17313/12006
GO:0009880	embryonic pattern specification	35	-0.599067	-1.68669	0.00199404	0.01172	0.00832519	1261	tags=43%, list=12%, signal=38%	14183/327826/20460/68897/20346/17286/20350/17127/50884/17536/13641/17268/21386/22418/13617
GO:0030038	contractile actin filament bundle assembly	89	-0.515383	-1.70249	0.00201665	0.0118263	0.00840071	1463	tags=34%, list=14%, signal=29%	54132/13609/236266/20971/20411/19878/77569/14745/21872/68732/54324/30794/18645/234094/22793/269233/17127/208177/230837/14219/268970/235041/50768/22411/22003/218952/104027/21809/50490/13717
GO:0043149	stress fiber assembly	89	-0.515383	-1.70249	0.00201665	0.0118263	0.00840071	1463	tags=34%, list=14%, signal=29%	54132/13609/236266/20971/20411/19878/77569/14745/21872/68732/54324/30794/18645/234094/22793/269233/17127/208177/230837/14219/268970/235041/50768/22411/22003/218952/104027/21809/50490/13717
GO:0048546	digestive tract morphogenesis	25	-0.665815	-1.75688	0.00204572	0.0119834	0.00851229	1291	tags=48%, list=12%, signal=42%	74123/18595/17127/50884/20377/15227/13649/13845/20666/14634/59036/22418
GO:0140013	meiotic nuclear division	96	-0.475377	-1.58865	0.00208627	0.0122073	0.00867132	1931	tags=36%, list=18%, signal=30%	19362/20437/70099/13874/232174/67121/12447/105988/12235/67141/215387/66197/69716/228421/14211/104806/68549/67052/72787/66977/11799/21973/22137/12316/12448/12442/229841/20878/72415/18817/17864/16878/107995/71709/22418
GO:0060415	muscle tissue morphogenesis	42	-0.591308	-1.73838	0.00214362	0.0125178	0.00889193	1521	tags=50%, list=15%, signal=43%	13805/14183/17131/13609/107765/110532/107589/77446/12166/14362/22761/58859/54485/21808/22003/22762/57265/22418/13617/12825/12814
GO:0032755	positive regulation of interleukin-6 production	80	0.444616	1.65013	0.00214414	0.0125178	0.00889193	1417	tags=41%, list=14%, signal=36%	21926/12491/16956/19204/226421/24088/217203/13057/12774/66824/170743/20963/21897/71586/170744/14127/327957/22177/54445/11596/225471/21899/16149/18439/16859/232801/16792/234779/332579/17196/21898/16170/142980
GO:0045931	positive regulation of mitotic cell cycle	105	-0.493906	-1.67801	0.00216557	0.0126289	0.0089708	2684	tags=49%, list=26%, signal=36%	18750/12444/72508/12530/19247/72584/109333/99375/19684/208643/18591/67811/12190/217232/216825/11350/12567/17120/67849/15289/12443/27214/76843/72290/20133/67141/52563/108911/20135/20460/268697/11799/105837/69957/20698/12445/12534/16906/13685/229841/218793/12532/15205/68612/18514/27053/11504/17536/18214/14182/13649
GO:0033044	regulation of chromosome organization	203	-0.414741	-1.50645	0.00216988	0.0126399	0.00897863	2834	tags=36%, list=27%, signal=27%	93762/11789/20587/22589/72162/68964/12468/215351/17869/106052/21454/226026/66923/75339/17216/108989/12461/56505/52696/67246/52206/12466/217232/20588/74522/20174/17120/269400/70099/13870/245474/72057/67849/237107/12055/66442/105377/103677/56150/224023/208628/21849/68014/12235/67141/52563/215387/69716/54392/14211/20877/68549/23834/67052/56292/52276/66977/268697/11799/21335/21973/77045/69957/22137/1…
GO:0001952	regulation of cell-matrix adhesion	97	-0.47141	-1.57786	0.00219302	0.0127605	0.00906431	1424	tags=35%, list=14%, signal=31%	17387/16825/108911/16202/23892/13731/13405/18606/20971/244895/16449/77569/21687/14083/58217/22288/22339/12305/12977/17127/22330/11854/21825/208177/58859/18787/50768/21838/14758/218952/107581/13837/50706/18552
GO:0002042	cell migration involved in sprouting angiogenesis	40	-0.595476	-1.72171	0.00219569	0.0127619	0.00906526	1967	tags=50%, list=19%, signal=41%	11350/20807/18709/338366/23892/240185/56233/16412/17286/22339/80837/21825/54485/68792/13642/13846/243362/14173/19876/20563
GO:0010720	positive regulation of cell development	244	-0.399454	-1.47539	0.00219901	0.0127669	0.00906887	1521	tags=25%, list=15%, signal=22%	17131/30948/192176/104156/243743/27279/50918/16202/14265/18606/15182/18453/21844/224171/12316/14083/16412/68732/20361/19716/22339/12562/17118/13121/20878/15205/16195/77125/16878/18223/20720/66515/16590/225341/18049/13844/20317/20539/22341/14365/13051/545156/319757/218952/14268/19266/20315/17755/14173/20666/19876/14634/242202/18481/98733/17242/56320/16193/20356/12064/15117
GO:0055094	response to lipoprotein particle	23	0.644828	1.82151	0.00221733	0.012859	0.00913427	727	tags=48%, list=7%, signal=45%	12491/16956/11816/83433/12514/19016/20963/14127/16414/21899/12527
GO:0046661	male sex differentiation	80	-0.496557	-1.61656	0.00222344	0.0128802	0.00914932	1887	tags=38%, list=18%, signal=31%	16323/17129/13870/67204/12443/68328/65247/56218/192176/97165/228421/18595/56312/12316/56449/20346/15364/12166/20474/74754/11480/20377/107515/21808/73296/21386/14609/12160/22762/22418
GO:0014829	vascular associated smooth muscle contraction	15	-0.738221	-1.76214	0.00226715	0.0130755	0.00928804	459	tags=27%, list=4%, signal=26%	71544/15558/11475/13617
GO:0060914	heart formation	15	-0.738142	-1.76195	0.00226715	0.0130755	0.00928804	1213	tags=47%, list=12%, signal=41%	14042/12166/15205/22411/19876/22418/12006
GO:0010965	regulation of mitotic sister chromatid separation	81	-0.512131	-1.6671	0.00226644	0.0130755	0.00928804	2440	tags=44%, list=23%, signal=34%	66923/108989/52696/52206/217232/20588/17120/72057/12055/66442/56150/224023/208628/68014/12235/67141/52563/69716/20877/23834/67052/52276/66977/268697/11799/21335/77045/69957/22137/12704/329152/229841/67629/18817/68612/107995
GO:2000036	regulation of stem cell population maintenance	56	-0.531561	-1.64109	0.00226601	0.0130755	0.00928804	1860	tags=39%, list=18%, signal=32%	218100/433759/20587/17869/72515/30841/20588/245688/72057/52592/56306/26356/12055/15182/77045/15364/22601/21676/319757/21678/77889/94352
GO:0045839	negative regulation of mitotic nuclear division	45	-0.593934	-1.77487	0.00227915	0.0131302	0.00932692	1903	tags=51%, list=18%, signal=42%	17120/71943/14183/66442/56150/224023/208628/68014/12235/67141/69716/20877/67052/52276/66977/268697/11799/105837/22137/229841/67629/18817/107995
GO:0060113	inner ear receptor cell differentiation	35	-0.594476	-1.67376	0.00228513	0.0131502	0.00934111	1493	tags=34%, list=14%, signal=30%	55978/236266/20971/16449/15205/329628/54670/244152/14182/14173/57265/68588
GO:0010766	negative regulation of sodium ion transport	13	-0.764212	-1.76854	0.0022953	0.0131942	0.00937238	1021	tags=46%, list=10%, signal=42%	329152/53416/20720/17999/279561/23967
GO:0090183	regulation of kidney development	12	-0.777226	-1.77819	0.00229931	0.0131966	0.00937405	1381	tags=67%, list=13%, signal=58%	23892/22339/20474/94275/107515/319757/23967/13617
GO:0045860	positive regulation of protein kinase activity	250	-0.396278	-1.47092	0.00230076	0.0131966	0.00937405	1622	tags=30%, list=15%, signal=26%	12575/16975/56532/56742/13605/108099/73137/17002/14366/18763/269582/68861/16202/23892/17319/13731/16475/20971/23834/15200/20460/56295/13866/18764/72119/21939/14083/381293/54324/13653/12445/26404/19122/22339/18590/15364/77744/17118/14370/16007/64297/229841/12977/22032/80982/69601/21825/94275/18596/16590/71111/13385/18214/21808/22341/14182/26564/21676/69068/13649/14600/218952/14173/71785/19876/2422…
GO:0045841	negative regulation of mitotic metaphase/anaphase transition	40	-0.593453	-1.71586	0.0023105	0.0132379	0.00940343	1903	tags=55%, list=18%, signal=45%	108989/52696/17120/66442/56150/224023/208628/68014/12235/67141/69716/20877/67052/52276/66977/268697/11799/22137/229841/67629/18817/107995
GO:0048146	positive regulation of fibroblast proliferation	58	-0.544818	-1.70218	0.00231324	0.0132391	0.00940427	1967	tags=45%, list=19%, signal=37%	11350/12567/54635/57295/13874/12575/72007/17319/110606/23834/268697/18595/20698/12428/18590/15364/16878/18596/18787/14114/18214/13649/70445/14268/71785/22418
GO:0003203	endocardial cushion morphogenesis	17	-0.721553	-1.76667	0.00231932	0.0132594	0.00941871	852	tags=53%, list=8%, signal=49%	13805/11477/12166/21808/20613/21386/12160/19876/21385
GO:1902563	regulation of neutrophil activation	10	0.786318	1.80363	0.0023291	0.0132863	0.0094378	1387	tags=90%, list=13%, signal=78%	19204/20963/20375/16414/217303/16409/109934/14824/16170
[truncated: 402 more rows]

## Sheet: 1E
ID	Description	setSize	enrichmentScore	NES	pvalue	p.adjust	qvalue	rank	leading_edge	core_enrichment
[truncated: 573 more rows]

## Sheet: 1F
ID	Description	setSize	enrichmentScore	NES	pvalue	p.adjust	qvalue	rank	leading_edge	core_enrichment
[truncated: 451 more rows]
