# Supplementary material for: Identification of Ephrin type-B receptor 4 as a critical mediator of tissue fibrosis
Source: JCI Insight. 2025 Dec 22;10(24):e189156. doi: 10.1172/jci.insight.189156 (PMC12890498; doi:10.1172/jci.insight.189156)
Supplement: Supplemental table 6 [file jciinsight-10-189156-s129.xlsx]

## Sheet: All cell types
Supplementary Table 6 : Marker genes with signifcant expression(padj <0.05 & log2FC >0.5) for each cell type as compared to all other cell types after merging data from all four treatment groups
cluster	p_val	avg_log2FC	pct.1	pct.2	p_val_adj	gene
Type I alveolar	0	8.66663	0.917	0.168	0	Rtkn2
Type I alveolar	0	8.62457	0.563	0.014	0	Slc22a22
Type I alveolar	0	7.61334	0.654	0.031	0	Scel
Type I alveolar	0	6.69871	0.261	0.004	0	Popdc3
Type I alveolar	0	6.43553	0.699	0.039	0	Akap5
Type I alveolar	0	6.40595	0.253	0.005	0	Frmpd1
Type I alveolar	0	6.00933	0.458	0.018	0	AC133498.1
Type I alveolar	0	5.90645	0.349	0.035	0	Igfbp2
Type I alveolar	0	5.84635	0.852	0.097	0	Sema3a
Type I alveolar	0	5.81291	0.317	0.011	0	Flrt3
Type I alveolar	0	5.80715	0.66	0.029	0	Sh3rf2
Type I alveolar	0	5.7974	0.618	0.043	0	Spock2
Type I alveolar	0	5.67338	0.414	0.01	0	Wnt3a
Type I alveolar	0	5.62035	0.822	0.128	0	Hopx
Type I alveolar	0	5.60814	0.828	0.068	0	Lama3
Type I alveolar	0	5.59254	0.447	0.016	0	Bdnf
Type I alveolar	0	5.4656	0.658	0.041	0	Itgb6
Type I alveolar	0	5.43267	0.925	0.161	0	Col4a4
Type I alveolar	0	5.38596	0.905	0.131	0	Col4a3
Type I alveolar	0	5.2815	0.553	0.024	0	Pard6b
Type I alveolar	0	5.27613	0.648	0.041	0	Abca5
Type I alveolar	0	5.24978	0.708	0.041	0	Rcan2
Type I alveolar	0	5.13909	0.775	0.07	0	Rasgrf2
Type I alveolar	0	5.09069	0.435	0.015	0	9030404E10Rik
Type I alveolar	0	5.0743	0.273	0.007	0	Gm1968
Type I alveolar	0	5.05348	0.61	0.03	0	Platr22
Type I alveolar	0	4.91432	0.917	0.185	0	Sema3e
Type I alveolar	0	4.75049	0.258	0.018	0	Akr1c14
Type I alveolar	0	4.72813	0.273	0.01	0	G930009F23Rik
Type I alveolar	0	4.72335	0.265	0.01	0	Gm15337
Type I alveolar	0	4.71103	0.789	0.104	0	Cyp2b10
Type I alveolar	0	4.59888	0.765	0.115	0	Ndnf
Type I alveolar	0	4.54923	0.571	0.035	0	Scnn1g
Type I alveolar	0	4.51539	0.385	0.027	0	Slc6a14
Type I alveolar	0	4.45733	0.813	0.083	0	Ano1
Type I alveolar	0	4.35917	0.794	0.149	0	Fam189a2
Type I alveolar	0	4.35076	0.782	0.077	0	Cdh13
Type I alveolar	0	4.22557	0.724	0.068	0	Epb41l4b
Type I alveolar	0	4.21594	0.471	0.039	0	Map2
Type I alveolar	0	4.20856	0.693	0.057	0	Tmod1
Type I alveolar	0	4.20508	0.975	0.415	0	Lmo7
Type I alveolar	0	4.18746	0.252	0.014	0	Gm36569
Type I alveolar	0	4.1784	0.56	0.125	0	Ager
Type I alveolar	0	4.15728	0.511	0.046	0	Pdpn
Type I alveolar	0	4.13959	0.814	0.122	0	Gprc5a
Type I alveolar	0	4.13127	0.439	0.027	0	Epb41l3
Type I alveolar	0	4.10742	0.615	0.064	0	Krt7
Type I alveolar	0	3.99116	0.93	0.332	0	Vegfa
Type I alveolar	0	3.95856	0.492	0.045	0	Nt5e
Type I alveolar	0	3.88296	0.634	0.076	0	Nrg1
Type I alveolar	0	3.85781	0.736	0.087	0	Eps8l2
Type I alveolar	0	3.85071	0.927	0.331	0	Hs2st1
Type I alveolar	0	3.82831	0.535	0.042	0	Pls1
Type I alveolar	0	3.77547	0.721	0.092	0	Rab11fip1
Type I alveolar	0	3.74311	0.884	0.172	0	Gramd2
Type I alveolar	0	3.70668	0.52	0.046	0	Ap1s3
Type I alveolar	0	3.69529	0.864	0.163	0	Arhgef28
Type I alveolar	0	3.68663	0.278	0.016	0	Stx11
Type I alveolar	0	3.66132	0.642	0.069	0	Pxdc1
Type I alveolar	0	3.6579	0.636	0.063	0	Gipc2
Type I alveolar	0	3.62598	0.972	0.518	0	Magi1
Type I alveolar	0	3.62343	0.575	0.072	0	Dlg4
Type I alveolar	0	3.59388	0.612	0.067	0	Pdgfa
Type I alveolar	0	3.58137	0.42	0.033	0	Cttnbp2
Type I alveolar	0	3.56239	0.272	0.012	0	Adcy5
Type I alveolar	0	3.55252	0.485	0.041	0	Radil
Type I alveolar	0	3.53944	0.293	0.023	0	Unc13d
Type I alveolar	0	3.53215	0.499	0.04	0	Map6
Type I alveolar	0	3.53089	0.882	0.209	0	Arhgef26
Type I alveolar	0	3.50501	0.808	0.196	0	Cdkl5
Type I alveolar	0	3.49896	0.505	0.051	0	Lamc2
Type I alveolar	0	3.45921	0.338	0.029	0	Dusp7
Type I alveolar	0	3.45866	0.658	0.088	0	Agrn
Type I alveolar	0	3.4445	0.358	0.049	0	Gpr137c
Type I alveolar	0	3.43447	0.739	0.147	0	Trp53bp2
Type I alveolar	0	3.40874	0.572	0.063	0	Cgn
Type I alveolar	0	3.39319	0.77	0.137	0	Sh3rf3
Type I alveolar	0	3.37784	0.605	0.098	0	Cldn18
Type I alveolar	0	3.35804	0.715	0.1	0	Mal2
Type I alveolar	0	3.34297	0.799	0.137	0	Il18r1
Type I alveolar	0	3.33142	0.331	0.034	0	Serpinb6b
Type I alveolar	0	3.32914	0.308	0.041	0	Aqp5
Type I alveolar	0	3.31648	0.438	0.039	0	Pof1b
Type I alveolar	0	3.30159	0.832	0.153	0	Myh14
Type I alveolar	0	3.26086	0.302	0.027	0	Ifnlr1
Type I alveolar	0	3.26048	0.207	0.058	0	Gm26870
Type I alveolar	0	3.25442	0.611	0.09	0	Slc39a8
Type I alveolar	0	3.23554	0.393	0.042	0	Fam174b
Type I alveolar	0	3.22375	0.858	0.258	0	Mpp5
Type I alveolar	0	3.22095	0.835	0.224	0	Epb41l5
Type I alveolar	0	3.22029	0.772	0.094	0	Plce1
Type I alveolar	0	3.17065	0.903	0.292	0	Clic5
Type I alveolar	0	3.15275	0.288	0.026	0	Gm32856
Type I alveolar	0	3.15059	0.703	0.123	0	Rgcc
Type I alveolar	0	3.13585	0.334	0.029	0	Cap2
Type I alveolar	0	3.13358	0.872	0.279	0	Prkd1
Type I alveolar	0	3.12551	0.495	0.053	0	Tspan15
Type I alveolar	0	3.11794	0.324	0.03	0	Slc1a1
Type I alveolar	0	3.1156	0.555	0.076	0	Ndst1
Type I alveolar	0	3.1025	0.265	0.024	0	Zfp57
Type I alveolar	0	3.09736	0.273	0.03	0	Dsp
Type I alveolar	0	3.0956	0.954	0.546	0	Magi3
Type I alveolar	0	3.09014	0.603	0.062	0	Scnn1b
Type I alveolar	0	3.08551	0.839	0.376	0	Cped1
Type I alveolar	0	3.08197	0.75	0.111	0	Sec14l3
Type I alveolar	0	3.0796	0.294	0.033	0	Plagl1
Type I alveolar	0	3.07717	0.46	0.056	0	Tmprss2
Type I alveolar	0	3.04639	0.384	0.04	0	Daam2
Type I alveolar	0	3.03703	0.843	0.149	0	Eya2
Type I alveolar	0	3.00646	0.411	0.042	0	Arhgap8
Type I alveolar	0	2.99237	0.238	0.021	0	Itgb3
Type I alveolar	0	2.9849	0.83	0.22	0	Col4a5
Type I alveolar	0	2.98374	0.806	0.159	0	Bend7
Type I alveolar	0	2.97673	0.682	0.111	0	Erc2
Type I alveolar	0	2.96555	0.345	0.035	0	Il17re
Type I alveolar	0	2.96284	0.617	0.102	0	Scnn1a
Type I alveolar	0	2.92799	0.213	0.021	0	Chmp4c
Type I alveolar	0	2.90282	0.547	0.08	0	Pkp2
Type I alveolar	0	2.90045	0.769	0.119	0	Dapk2
Type I alveolar	0	2.86032	0.855	0.334	0	2810474O19Rik
Type I alveolar	0	2.84749	0.235	0.025	0	Ripk4
Type I alveolar	0	2.83752	0.903	0.347	0	Mpp7
Type I alveolar	0	2.80921	0.299	0.038	0	Usp13
Type I alveolar	0	2.80513	0.429	0.068	0	Hspg2
Type I alveolar	0	2.80385	0.273	0.034	0	Ier3
Type I alveolar	0	2.80031	0.281	0.033	0	Llgl2
Type I alveolar	0	2.79298	0.61	0.115	0	Exph5
Type I alveolar	0	2.77752	0.281	0.037	0	Ggact
Type I alveolar	0	2.76208	0.71	0.115	0	Epb41l4a
Type I alveolar	0	2.73311	0.667	0.135	0	Zfp462
Type I alveolar	0	2.71683	0.592	0.097	0	Tspan2
Type I alveolar	0	2.70923	0.361	0.045	0	Traf1
Type I alveolar	0	2.70404	0.552	0.084	0	Cystm1
Type I alveolar	0	2.69333	0.746	0.154	0	Mtcl1
Type I alveolar	0	2.6906	0.829	0.226	0	Emp2
Type I alveolar	0	2.66643	0.763	0.182	0	Prdx6
Type I alveolar	0	2.65987	0.878	0.354	0	Otud7b
Type I alveolar	0	2.64581	0.338	0.053	0	Fdx1
Type I alveolar	0	2.64328	0.796	0.196	0	Zdhhc14
Type I alveolar	0	2.63775	0.513	0.079	0	Tspan8
Type I alveolar	0	2.60842	0.486	0.081	0	Nipa1
Type I alveolar	0	2.59676	0.874	0.205	0	Wwc1
Type I alveolar	0	2.59344	0.35	0.052	0	Fbln5
Type I alveolar	0	2.58208	0.209	0.029	0	Serpinb9
Type I alveolar	0	2.58078	0.47	0.042	0	Gpm6a
Type I alveolar	0	2.57416	0.367	0.034	0	Tmem108
Type I alveolar	0	2.57069	0.843	0.366	0	Gm20732
Type I alveolar	0	2.56635	0.306	0.051	0	Thbs3
Type I alveolar	0	2.56274	0.677	0.122	0	Ptpre
Type I alveolar	0	2.56241	0.847	0.321	0	Wwp1
Type I alveolar	0	2.55461	0.767	0.223	0	Tfdp2
Type I alveolar	0	2.55407	0.364	0.042	0	Csf1r
Type I alveolar	0	2.54854	0.535	0.09	0	Zfp827
Type I alveolar	0	2.52591	0.296	0.042	0	Sybu
Type I alveolar	0	2.51752	0.676	0.143	0	Fgf1
Type I alveolar	0	2.51509	0.21	0.019	0	Pdlim3
Type I alveolar	0	2.50271	0.542	0.124	0	Scd2
Type I alveolar	0	2.50107	0.254	0.026	0	Gm13816
Type I alveolar	0	2.49552	0.853	0.228	0	Osbpl6
Type I alveolar	0	2.48906	0.726	0.176	0	Dnm3
Type I alveolar	0	2.47641	0.399	0.077	0	Tmem117
Type I alveolar	0	2.47335	0.264	0.034	0	AC157583.2
Type I alveolar	0	2.46731	0.784	0.277	0	Timp3
Type I alveolar	0	2.4669	0.579	0.113	0	Ocln
Type I alveolar	0	2.46167	0.524	0.102	0	Tmem63b
Type I alveolar	0	2.45593	0.897	0.418	0	Slco3a1
Type I alveolar	0	2.45368	0.442	0.059	0	P3h2
Type I alveolar	0	2.43659	0.486	0.083	0	Trim16
Type I alveolar	0	2.43648	0.394	0.062	0	Liph
Type I alveolar	0	2.42534	0.971	0.632	0	Limch1
Type I alveolar	0	2.42119	0.406	0.064	0	Slc37a1
Type I alveolar	0	2.41166	0.785	0.234	0	Nectin3
Type I alveolar	0	2.41036	0.521	0.086	0	Cxadr
Type I alveolar	0	2.39701	0.389	0.062	0	Wipf3
Type I alveolar	0	2.38925	0.38	0.062	0	Tuft1
Type I alveolar	0	2.36797	0.466	0.091	0	Igf2bp2
Type I alveolar	0	2.35634	0.431	0.079	0	Jade3
Type I alveolar	0	2.35489	0.765	0.237	0	Crlf3
Type I alveolar	0	2.34976	0.667	0.157	0	Icam1
Type I alveolar	0	2.34263	0.759	0.237	0	Tacc2
Type I alveolar	0	2.34246	0.252	0.037	0	Susd4
Type I alveolar	0	2.33965	0.213	0.031	0	Lamb3
Type I alveolar	0	2.33746	0.655	0.146	0	Hmgcll1
Type I alveolar	0	2.32696	0.702	0.136	0	Nkx2-1
Type I alveolar	0	2.32619	0.932	0.482	0	Tead1
Type I alveolar	0	2.31279	0.514	0.112	0	Nrbp2
Type I alveolar	0	2.29792	0.778	0.192	0	Bcar3
Type I alveolar	0	2.29574	0.394	0.082	0	1110019D14Rik
Type I alveolar	0	2.28662	0.492	0.087	0	Gata6
Type I alveolar	0	2.28591	0.871	0.255	0	Patj
Type I alveolar	0	2.28333	0.561	0.094	0	Prkcz
Type I alveolar	0	2.27928	0.398	0.067	0	Matn4
Type I alveolar	0	2.2682	0.885	0.348	0	Samd4
Type I alveolar	0	2.25663	0.759	0.159	0	Cobl
Type I alveolar	0	2.24823	0.389	0.067	0	Sh2d4a
Type I alveolar	0	2.24425	0.264	0.042	0	Erbb3
Type I alveolar	0	2.23618	0.819	0.189	0	Myo5b
Type I alveolar	0	2.22791	0.366	0.069	0	Pdlim2
Type I alveolar	0	2.22539	0.332	0.091	0	S100a6
Type I alveolar	0	2.21847	0.773	0.257	0	Dag1
Type I alveolar	0	2.21654	0.505	0.089	0	Pitpnm3
Type I alveolar	0	2.2096	0.52	0.089	0	AA986860
Type I alveolar	0	2.20372	0.344	0.069	0	Ttc39c
Type I alveolar	0	2.20358	0.786	0.271	0	Cav1
Type I alveolar	0	2.20231	0.22	0.035	0	Gm28055
Type I alveolar	0	2.19711	0.615	0.151	0	Lpin2
Type I alveolar	0	2.19699	0.504	0.115	0	Rhobtb1
Type I alveolar	0	2.19238	0.493	0.111	0	Osbpl3
Type I alveolar	0	2.18885	0.911	0.447	0	Myo1b
Type I alveolar	0	2.17595	0.381	0.113	0	Anxa1
Type I alveolar	0	2.17578	0.34	0.058	0	Prmt2
Type I alveolar	0	2.16738	0.367	0.063	0	Cdcp1
Type I alveolar	0	2.16634	0.261	0.051	0	Adamtsl4
Type I alveolar	0	2.15746	0.541	0.106	0	Lrrc1
Type I alveolar	0	2.1557	0.969	0.783	0	Ppp3ca
Type I alveolar	0	2.14348	0.712	0.226	0	Rusc2
Type I alveolar	0	2.13493	0.266	0.055	0	Col12a1
Type I alveolar	0	2.13253	0.627	0.128	0	Cecr2
Type I alveolar	0	2.11946	0.767	0.175	0	Arhgap44
Type I alveolar	0	2.09907	0.283	0.054	0	Cys1
Type I alveolar	0	2.091	0.419	0.073	0	Arfgef3
Type I alveolar	0	2.09087	0.338	0.06	0	Klf5
Type I alveolar	0	2.08731	0.749	0.277	0	Samhd1
Type I alveolar	0	2.08256	0.96	0.782	0	Qk
Type I alveolar	0	2.06197	0.566	0.122	0	Ppm1l
Type I alveolar	0	2.05966	0.671	0.173	0	Pde8b
Type I alveolar	0	2.04924	0.262	0.036	0	1010001N08Rik
Type I alveolar	0	2.04902	0.634	0.16	0	Catspere2
Type I alveolar	0	2.04409	0.542	0.12	0	Sorcs2
Type I alveolar	0	2.03619	0.235	0.045	0	Fads3
Type I alveolar	0	2.01546	0.739	0.2	0	Retreg1
Type I alveolar	0	2.01152	0.9	0.453	0	Ctdspl
Type I alveolar	0	2.00825	0.298	0.048	0	Elfn1
Type I alveolar	0	2.0068	0.328	0.062	0	Smim3
Type I alveolar	0	2.00487	0.409	0.085	0	Tom1l1
Type I alveolar	0	1.99445	0.683	0.169	0	Adamtsl1
Type I alveolar	0	1.99431	0.439	0.081	0	Rnf43
Type I alveolar	0	1.97777	0.25	0.032	0	Wdr17
Type I alveolar	0	1.97201	0.297	0.059	0	P4ha2
Type I alveolar	0	1.96569	0.847	0.381	0	Epn2
Type I alveolar	0	1.95583	0.689	0.206	0	Rassf8
Type I alveolar	0	1.94163	0.449	0.109	0	Amotl2
Type I alveolar	0	1.93793	0.416	0.081	0	Slc44a3
Type I alveolar	0	1.93736	0.382	0.087	0	Tlcd2
Type I alveolar	0	1.93035	0.512	0.103	0	Gm26973
Type I alveolar	0	1.92601	0.59	0.156	0	Arhgef18
Type I alveolar	0	1.88846	0.288	0.056	0	Tes
Type I alveolar	0	1.88406	0.278	0.055	0	Tgfa
Type I alveolar	0	1.88128	0.808	0.307	0	Pde7a
Type I alveolar	0	1.88086	0.574	0.122	0	9030622O22Rik
Type I alveolar	0	1.87647	0.305	0.062	0	Isoc2a
Type I alveolar	0	1.87512	0.579	0.189	0	Plod2
Type I alveolar	0	1.87486	0.357	0.078	0	Myl12a
Type I alveolar	0	1.87145	0.639	0.184	0	Rasgef1b
Type I alveolar	0	1.85701	0.69	0.204	0	Rnf150
Type I alveolar	0	1.85451	0.537	0.14	0	Prkci
Type I alveolar	0	1.84771	0.422	0.082	0	Epha4
Type I alveolar	0	1.82073	0.472	0.122	0	Ssh1
Type I alveolar	0	1.81647	0.318	0.069	0	Plscr2
Type I alveolar	0	1.8061	0.338	0.056	0	Grem2
Type I alveolar	0	1.80298	0.65	0.196	0	Limk2
Type I alveolar	0	1.78554	0.429	0.103	0	Ehd2
Type I alveolar	0	1.78319	0.703	0.251	0	Tef
Type I alveolar	0	1.78086	0.212	0.037	0	Map3k9
Type I alveolar	0	1.77921	0.717	0.195	0	Ptpn14
Type I alveolar	0	1.7785	0.286	0.059	0	Diaph3
Type I alveolar	0	1.76573	0.563	0.184	0	Sertad2
Type I alveolar	0	1.76425	0.607	0.202	0	4930523C07Rik
Type I alveolar	0	1.7639	0.32	0.077	0	Osbpl5
Type I alveolar	0	1.76142	0.708	0.184	0	Cdh1
Type I alveolar	0	1.75794	0.348	0.075	0	Stard3
Type I alveolar	0	1.75642	0.606	0.185	0	Ppfibp2
Type I alveolar	0	1.75017	0.866	0.421	0	Ahnak
Type I alveolar	0	1.74887	0.884	0.519	0	Pias1
Type I alveolar	0	1.74824	0.661	0.138	0	Trpm6
Type I alveolar	0	1.74092	0.765	0.22	0	Foxp2
Type I alveolar	0	1.72737	0.533	0.149	0	Mtmr12
Type I alveolar	0	1.72725	0.219	0.063	0	Cbx7
Type I alveolar	0	1.7261	0.238	0.052	0	Ddx47
Type I alveolar	0	1.72387	0.453	0.119	0	Zfp568
Type I alveolar	0	1.72357	0.269	0.057	0	Usp39
Type I alveolar	0	1.72035	0.288	0.063	0	Mtus2
Type I alveolar	0	1.71442	0.2	0.049	0	Cdc42bpg
Type I alveolar	0	1.70427	0.334	0.07	0	Tgfb2
Type I alveolar	0	1.7036	0.814	0.317	0	Anxa3
Type I alveolar	0	1.70051	0.673	0.225	0	Shroom4
Type I alveolar	0	1.69927	0.233	0.06	0	Vamp8
Type I alveolar	0	1.6956	0.32	0.063	0	Gm26671
Type I alveolar	0	1.69133	0.26	0.053	0	Klf8
Type I alveolar	0	1.69122	0.69	0.254	0	Pls3
Type I alveolar	0	1.68774	0.623	0.141	0	Ptprf
Type I alveolar	0	1.67765	0.374	0.09	0	Plekha7
Type I alveolar	0	1.67394	0.53	0.145	0	Myo1c
Type I alveolar	0	1.67106	0.524	0.142	0	Csgalnact2
Type I alveolar	0	1.66478	0.33	0.081	0	Eps8l1
Type I alveolar	0	1.65622	0.646	0.241	0	Egfr
Type I alveolar	0	1.65563	0.332	0.083	0	Npr2
Type I alveolar	0	1.65155	0.85	0.486	0	Phactr1
Type I alveolar	0	1.65111	0.233	0.05	0	Irx2
Type I alveolar	0	1.64708	0.256	0.06	0	Tmem62
Type I alveolar	0	1.63889	0.503	0.125	0	Nipal2
Type I alveolar	0	1.62944	0.733	0.252	0	Gcnt2
Type I alveolar	0	1.62278	1	1	0	Malat1
Type I alveolar	0	1.62226	0.504	0.151	0	Megf9
Type I alveolar	0	1.61528	0.72	0.178	0	Prdm16
Type I alveolar	0	1.61417	0.384	0.113	0	Ltbp3
Type I alveolar	0	1.59817	0.206	0.052	0	Slc39a13
Type I alveolar	0	1.58849	0.992	0.815	0	Neat1
Type I alveolar	0	1.58764	0.93	0.427	0	Cadm1
Type I alveolar	0	1.5807	0.608	0.196	0	Slc44a2
Type I alveolar	0	1.57866	0.896	0.524	0	Cux1
Type I alveolar	0	1.57507	0.22	0.055	0	Ddr1
Type I alveolar	0	1.57475	0.799	0.323	0	Fnbp1l
Type I alveolar	0	1.57253	0.437	0.117	0	Cyp4b1
Type I alveolar	0	1.57245	0.223	0.05	0	Efna1
Type I alveolar	0	1.56131	0.646	0.227	0	Fbxw8
Type I alveolar	0	1.55996	0.379	0.094	0	Nsun4
Type I alveolar	0	1.55547	0.525	0.153	0	Inpp5b
Type I alveolar	0	1.55364	0.373	0.099	0	Spint2
Type I alveolar	0	1.55315	0.777	0.34	0	Vps13a
Type I alveolar	0	1.55118	0.82	0.3	0	Chka
Type I alveolar	0	1.54947	0.973	0.534	0	Mecom
Type I alveolar	0	1.54316	0.342	0.094	0	Carnmt1
Type I alveolar	0	1.53917	0.225	0.057	0	4732440D04Rik
Type I alveolar	0	1.53868	0.476	0.147	0	Prkar2a
Type I alveolar	0	1.53854	0.222	0.056	0	Calcoco1
Type I alveolar	0	1.535	0.969	0.596	0	Alcam
Type I alveolar	0	1.53494	0.655	0.258	0	Reps2
Type I alveolar	0	1.53445	0.754	0.294	0	Mical2
Type I alveolar	0	1.53386	0.501	0.145	0	Eva1c
Type I alveolar	0	1.53252	0.501	0.156	0	Ntn4
Type I alveolar	0	1.5295	0.293	0.076	0	Chrm3
Type I alveolar	0	1.52357	0.64	0.218	0	Lmtk2
Type I alveolar	0	1.52099	0.235	0.057	0	Grpel2
Type I alveolar	0	1.51979	0.642	0.211	0	Mbip
Type I alveolar	0	1.51867	0.494	0.126	0	Itga3
Type I alveolar	0	1.51378	0.371	0.102	0	Cnn2
Type I alveolar	0	1.51215	0.341	0.073	0	Col4a6
Type I alveolar	0	1.51187	0.974	0.551	0	Nebl
Type I alveolar	0	1.51166	0.815	0.367	0	Fbxl7
Type I alveolar	0	1.50897	0.435	0.127	0	Zc3h12c
Type I alveolar	0	1.50896	0.825	0.424	0	Msn
Type I alveolar	0	1.50865	0.465	0.119	0	Sh3bp4
Type I alveolar	0	1.50197	0.825	0.357	0	Tjp2
Type I alveolar	0	1.49908	0.251	0.066	0	Pdk3
Type I alveolar	0	1.48875	0.872	0.515	0	Ablim1
Type I alveolar	0	1.48632	0.566	0.207	0	Myl12b
Type I alveolar	0	1.48368	0.213	0.057	0	Epha2
Type I alveolar	0	1.4794	0.93	0.568	0	Nedd4l
Type I alveolar	0	1.47828	0.515	0.162	0	Usp46
Type I alveolar	0	1.47651	0.684	0.267	0	Cdc42se2
Type I alveolar	0	1.4717	0.209	0.057	0	Parp3
Type I alveolar	0	1.46947	0.468	0.107	0	9530036O11Rik
Type I alveolar	0	1.46296	0.33	0.081	0	Mb21d2
Type I alveolar	0	1.46276	0.223	0.056	0	Plxnb1
Type I alveolar	0	1.44549	0.557	0.206	0	Chpt1
Type I alveolar	0	1.44505	0.61	0.187	0	Dennd3
Type I alveolar	0	1.43726	0.433	0.127	0	Prep
Type I alveolar	0	1.43615	0.302	0.081	0	Src
Type I alveolar	0	1.43363	0.584	0.195	0	Dab2ip
Type I alveolar	0	1.43033	0.273	0.06	0	Hck
Type I alveolar	0	1.42894	0.869	0.558	0	Nbeal1
Type I alveolar	0	1.42699	0.6	0.232	0	Phka1
Type I alveolar	0	1.41455	0.734	0.35	0	Zdhhc20
Type I alveolar	0	1.414	0.457	0.142	0	Cry2
Type I alveolar	0	1.41356	0.568	0.202	0	Capn2
Type I alveolar	0	1.41241	0.547	0.155	0	Lims2
Type I alveolar	0	1.40782	0.265	0.073	0	Arrdc1
Type I alveolar	0	1.40549	0.843	0.463	0	Mprip
Type I alveolar	0	1.40039	0.94	0.7	0	Utrn
Type I alveolar	0	1.39989	0.275	0.067	0	Tbc1d2
Type I alveolar	0	1.3985	0.406	0.097	0	Tmem116
Type I alveolar	0	1.39775	0.301	0.074	0	2010300C02Rik
Type I alveolar	0	1.39635	0.762	0.345	0	Col4a2
Type I alveolar	0	1.39536	0.41	0.108	0	Slc7a7
Type I alveolar	0	1.38839	0.379	0.096	0	Kazn
Type I alveolar	0	1.38253	0.445	0.147	0	Lactb2
Type I alveolar	0	1.38001	0.301	0.084	0	Kctd9
Type I alveolar	0	1.36586	0.522	0.186	0	Ago4
Type I alveolar	0	1.36463	0.403	0.133	0	Pmp22
Type I alveolar	0	1.35109	0.561	0.227	0	Slc43a2
Type I alveolar	0	1.34861	0.283	0.078	0	Mpv17l
Type I alveolar	0	1.3471	0.683	0.295	0	Arhgef2
Type I alveolar	0	1.34557	0.367	0.103	0	Cmtm4
Type I alveolar	0	1.34004	0.331	0.1	0	Eny2
Type I alveolar	0	1.33501	0.244	0.069	0	Pef1
Type I alveolar	0	1.32464	0.385	0.115	0	Arf3
Type I alveolar	0	1.32191	0.62	0.248	0	Swap70
Type I alveolar	0	1.31973	0.206	0.04	0	C330002G04Rik
Type I alveolar	0	1.31854	0.467	0.138	0	Prkcd
Type I alveolar	0	1.31579	0.598	0.193	0	Ablim3
Type I alveolar	0	1.31205	0.408	0.13	0	Trim3
Type I alveolar	0	1.30795	0.264	0.079	0	Cyr61
Type I alveolar	0	1.30618	0.902	0.622	0	Atrnl1
Type I alveolar	0	1.30351	0.268	0.067	0	Prr15l
Type I alveolar	0	1.30302	0.573	0.208	0	Ptpn3
Type I alveolar	0	1.29807	0.337	0.105	0	Bcam
Type I alveolar	0	1.29552	0.207	0.053	0	Gm4924
Type I alveolar	0	1.29303	0.887	0.516	0	Farp1
Type I alveolar	0	1.28015	0.437	0.148	0	Abhd17c
Type I alveolar	0	1.27906	0.546	0.197	0	Heca
Type I alveolar	0	1.27819	0.408	0.143	0	Tiparp
Type I alveolar	0	1.2759	0.23	0.058	0	Zfp984
Type I alveolar	0	1.27394	0.716	0.31	0	Bmpr1a
Type I alveolar	0	1.2731	0.507	0.178	0	Arrdc3
Type I alveolar	0	1.27244	0.905	0.675	0	Wnk1
Type I alveolar	0	1.27089	0.52	0.188	0	Zfp266
Type I alveolar	0	1.2673	0.517	0.205	0	Sparc
Type I alveolar	0	1.26154	0.542	0.169	0	Ttll7
Type I alveolar	0	1.25998	0.42	0.134	0	Slc25a51
Type I alveolar	0	1.25919	0.727	0.349	0	Wls
Type I alveolar	0	1.25529	0.476	0.162	0	Lurap1l
Type I alveolar	0	1.25489	0.273	0.074	0	Esrp1
Type I alveolar	0	1.25317	0.208	0.054	0	Gca
Type I alveolar	0	1.25132	0.536	0.138	0	Igsf5
Type I alveolar	0	1.24798	0.227	0.063	0	Eif1a
Type I alveolar	0	1.24182	0.97	0.749	0	Nckap5
Type I alveolar	0	1.24137	0.311	0.092	0	Fam117a
Type I alveolar	0	1.24017	0.578	0.194	0	Cavin2
Type I alveolar	0	1.23878	0.85	0.534	0	Lrch1
Type I alveolar	0	1.23578	0.896	0.555	0	Airn
Type I alveolar	0	1.22847	0.351	0.121	0	Ppip5k2
Type I alveolar	0	1.22756	0.244	0.078	0	Cers2
Type I alveolar	0	1.22222	0.38	0.134	0	Anxa5
Type I alveolar	0	1.21725	0.289	0.081	0	Atp9a
Type I alveolar	0	1.21211	0.475	0.169	0	Camsap1
Type I alveolar	0	1.21139	0.503	0.179	0	Mindy2
Type I alveolar	0	1.21111	0.446	0.151	0	Adss
Type I alveolar	0	1.20995	0.578	0.22	0	Zc2hc1a
Type I alveolar	0	1.20608	0.276	0.091	0	Ctps
Type I alveolar	0	1.20575	0.308	0.09	0	Dcbld2
Type I alveolar	0	1.20503	0.385	0.112	0	Gprin3
Type I alveolar	0	1.20329	0.477	0.168	0	Rab12
Type I alveolar	0	1.19435	0.277	0.089	0	Ccnd2
Type I alveolar	0	1.19401	0.458	0.149	0	Prkaa2
Type I alveolar	0	1.18376	0.585	0.225	0	Ttc39b
Type I alveolar	0	1.17871	0.601	0.259	0	Micu1
Type I alveolar	0	1.17694	0.463	0.177	0	Klf6
Type I alveolar	0	1.17658	0.237	0.068	0	Ttc6
Type I alveolar	0	1.17367	0.282	0.097	0	Crip2
Type I alveolar	0	1.17159	0.631	0.255	0	Usp54
Type I alveolar	0	1.16748	0.273	0.073	0	Slc41a2
Type I alveolar	0	1.16273	0.336	0.114	0	Usp53
Type I alveolar	0	1.16148	0.654	0.286	0	Tpm3
Type I alveolar	0	1.16101	0.376	0.118	0	Btg3
Type I alveolar	0	1.1591	0.537	0.196	0	Kank2
Type I alveolar	0	1.15833	0.389	0.14	0	Fat1
Type I alveolar	0	1.15289	0.714	0.248	0	Slc22a23
Type I alveolar	0	1.14773	0.723	0.288	0	Plcl1
Type I alveolar	0	1.14443	0.962	0.658	0	Ptprm
Type I alveolar	0	1.1441	0.279	0.096	0	Aldh3a2
Type I alveolar	1.38163e-270	1.13686	0.203	0.065	3.06956e-266	Prkar1b
Type I alveolar	0	1.13609	0.51	0.193	0	Sestd1
Type I alveolar	0	1.1355	0.612	0.193	0	Map7
Type I alveolar	0	1.13535	0.853	0.533	0	Igf1r
Type I alveolar	0	1.13104	0.615	0.286	0	Actn1
Type I alveolar	0	1.13005	0.654	0.286	0	Cttnbp2nl
Type I alveolar	0	1.12844	0.421	0.144	0	Vamp5
Type I alveolar	0	1.12724	0.689	0.309	0	Pacsin2
Type I alveolar	0	1.12369	0.563	0.204	0	Anxa4
Type I alveolar	0	1.12341	0.397	0.145	0	Gan
Type I alveolar	0	1.12222	0.966	0.708	0	Shroom3
Type I alveolar	0	1.12221	0.724	0.356	0	Vapa
Type I alveolar	0	1.11734	0.302	0.107	0	Selenof
Type I alveolar	0	1.11434	0.3	0.097	0	Arhgap1
Type I alveolar	0	1.11408	0.395	0.129	0	Smc4
Type I alveolar	0	1.1075	0.831	0.437	0	Tjp1
Type I alveolar	5.34332e-202	1.1042	0.224	0.091	1.18713e-197	Gpx4
Type I alveolar	0	1.10392	0.786	0.384	0	Parva
Type I alveolar	0	1.10125	0.502	0.191	0	Selenbp1
Type I alveolar	0	1.09696	0.292	0.079	0	Fam184a
Type I alveolar	0	1.09493	0.455	0.156	0	Sorbs3
Type I alveolar	0	1.09453	0.478	0.209	0	Calm2
Type I alveolar	0	1.0936	0.681	0.3	0	Thrb
Type I alveolar	0	1.09285	0.587	0.238	0	Snx4
Type I alveolar	0	1.09246	0.207	0.058	0	Tbc1d10a
Type I alveolar	0	1.09106	0.847	0.443	0	Carmil1
Type I alveolar	0	1.08551	0.957	0.826	0	Akap13
Type I alveolar	0	1.0842	0.303	0.095	0	Laptm4b
Type I alveolar	0	1.08414	0.382	0.13	0	Spats2l
Type I alveolar	0	1.08387	0.519	0.206	0	Arhgef1
Type I alveolar	0	1.0754	0.578	0.258	0	Upp2
Type I alveolar	0	1.07514	0.377	0.129	0	Rubcn
Type I alveolar	0	1.07487	0.841	0.365	0	Pdzd2
Type I alveolar	0	1.07324	0.389	0.138	0	Serinc5
Type I alveolar	0	1.06713	0.699	0.353	0	Slc25a36
Type I alveolar	0	1.06682	0.546	0.193	0	Pik3cb
Type I alveolar	0	1.05659	0.461	0.166	0	D230025D16Rik
Type I alveolar	2.09112e-263	1.04748	0.206	0.068	4.64585e-259	Wtip
Type I alveolar	0	1.04509	0.531	0.229	0	Anxa2
Type I alveolar	0	1.04462	0.732	0.38	0	Col4a1
Type I alveolar	1.83569e-270	1.03974	0.21	0.068	4.07835e-266	Gatsl2
Type I alveolar	0	1.03623	0.331	0.082	0	Bicd1
Type I alveolar	0	1.02938	0.737	0.411	0	Hdac8
Type I alveolar	1.87874e-234	1.02851	0.201	0.07	4.174e-230	Btg2
Type I alveolar	0	1.02643	0.696	0.337	0	Plekha1
Type I alveolar	0	1.02018	0.322	0.109	0	Mfsd6
Type I alveolar	0	1.01896	0.619	0.233	0	Pawr
Type I alveolar	0	1.01882	0.646	0.302	0	Arhgap35
Type I alveolar	0	1.01809	0.357	0.1	0	Grhl2
Type I alveolar	0	1.01657	0.334	0.127	0	Polk
Type I alveolar	0	1.01597	0.714	0.339	0	Mcu
Type I alveolar	0	1.01076	0.786	0.426	0	Lrrk1
Type I alveolar	0	1.0106	0.708	0.362	0	Clip1
Type I alveolar	0	1.01046	0.363	0.131	0	Ptpn21
Type I alveolar	0	1.00702	0.356	0.128	0	Fam234a
Type I alveolar	4.79366e-244	1.0068	0.201	0.068	1.06501e-239	Hook2
Type I alveolar	0	1.00477	0.586	0.252	0	Rabgef1
Type I alveolar	1.07818e-266	1.00215	0.213	0.071	2.39539e-262	Pak1
Type I alveolar	0	0.99959	0.904	0.582	0	Phldb2
Type I alveolar	0	0.997191	0.628	0.247	0	F11r
Type I alveolar	0	0.995681	0.721	0.409	0	Dcaf6
Type I alveolar	0	0.991668	0.38	0.123	0	Tln2
Type I alveolar	0	0.990053	0.885	0.623	0	Dlc1
Type I alveolar	0	0.97585	0.256	0.082	0	Zfp444
Type I alveolar	0	0.973155	0.831	0.5	0	Wwc2
Type I alveolar	8.08794e-252	0.971511	0.242	0.089	1.7969e-247	Xkr6
Type I alveolar	0	0.970523	0.963	0.674	0	Celf2
Type I alveolar	0	0.968756	0.691	0.28	0	Pdzrn3
Type I alveolar	1.12025e-245	0.968107	0.216	0.076	2.48887e-241	Hdgf
Type I alveolar	0	0.967857	0.706	0.254	0	Ptpn13
Type I alveolar	4.97499e-246	0.964132	0.22	0.078	1.10529e-241	Fam110b
Type I alveolar	1.25365e-260	0.960458	0.25	0.092	2.78524e-256	Lzts2
Type I alveolar	0	0.956954	0.321	0.113	0	Sike1
Type I alveolar	0	0.95139	0.299	0.109	0	Ubxn2a
Type I alveolar	0	0.949612	0.296	0.105	0	Lama5
Type I alveolar	0	0.947815	0.292	0.103	0	Snx18
Type I alveolar	0	0.947455	0.885	0.589	0	Rbfox2
Type I alveolar	0	0.941409	0.779	0.455	0	Sptan1
Type I alveolar	3.17789e-219	0.939599	0.215	0.08	7.06032e-215	Ogfod1
Type I alveolar	0	0.933664	0.427	0.165	0	Asah1
Type I alveolar	0	0.932833	0.823	0.371	0	Etl4
Type I alveolar	0	0.930964	0.647	0.27	0	Igfbp7
Type I alveolar	0	0.930145	0.739	0.394	0	Arhgap5
Type I alveolar	0	0.926491	0.872	0.609	0	Rabgap1l
Type I alveolar	0	0.925418	0.791	0.32	0	Snx25
Type I alveolar	2.21427e-269	0.919356	0.233	0.081	4.91944e-265	Crebl2
Type I alveolar	0	0.919112	0.927	0.7	0	Atxn1
Type I alveolar	0	0.918547	0.38	0.151	0	Garnl3
Type I alveolar	0	0.917806	0.35	0.132	0	Zdhhc21
Type I alveolar	0	0.91694	0.328	0.121	0	Tada2a
Type I alveolar	2.49014e-268	0.910212	0.244	0.088	5.53235e-264	Mmaa
Type I alveolar	0	0.909198	0.89	0.63	0	Ctnna1
Type I alveolar	2.28048e-297	0.901346	0.226	0.072	5.06654e-293	Lman2l
Type I alveolar	0	0.899732	0.73	0.407	0	Scmh1
Type I alveolar	0	0.89937	0.542	0.232	0	Fam126a
Type I alveolar	0	0.899084	0.34	0.122	0	Baiap2
Type I alveolar	0	0.897466	0.68	0.206	0	Baiap2l1
Type I alveolar	0	0.896991	0.875	0.586	0	Aff1
Type I alveolar	1.69246e-253	0.892352	0.228	0.081	3.76014e-249	Nudt5
Type I alveolar	2.19024e-269	0.888853	0.467	0.249	4.86606e-265	Actb
Type I alveolar	0	0.887652	0.333	0.123	0	Sik1
Type I alveolar	0	0.886556	0.657	0.339	0	Trim44
Type I alveolar	2.17393e-270	0.886478	0.275	0.105	4.82981e-266	Ip6k2
Type I alveolar	0	0.882996	0.746	0.372	0	Nr6a1
Type I alveolar	0	0.881997	0.486	0.194	0	Piezo1
Type I alveolar	3.26498e-215	0.881255	0.222	0.085	7.25381e-211	Cfap36
Type I alveolar	1.5489e-259	0.878107	0.247	0.091	3.4412e-255	Slc9a6
Type I alveolar	4.6513e-287	0.875253	0.201	0.061	1.03338e-282	Cav2
Type I alveolar	0	0.870869	0.246	0.08	0	Rnf144b
Type I alveolar	0	0.870187	0.82	0.529	0	Osbpl9
Type I alveolar	0	0.868357	0.578	0.272	0	Abca1
Type I alveolar	1.12956e-304	0.86737	0.268	0.095	2.50955e-300	Ank
Type I alveolar	0	0.866322	0.383	0.154	0	Mapre3
Type I alveolar	5.14533e-237	0.863871	0.205	0.071	1.14314e-232	Zkscan1
Type I alveolar	0	0.862608	0.578	0.254	0	Myo9b
Type I alveolar	0	0.860545	0.371	0.156	0	Leng8
Type I alveolar	4.40719e-297	0.8559	0.244	0.082	9.79145e-293	Dnal1
Type I alveolar	0	0.855396	0.794	0.508	0	Braf
Type I alveolar	3.2882e-284	0.854024	0.357	0.154	7.30539e-280	Stau2
Type I alveolar	0	0.852013	0.494	0.241	0	Depdc5
Type I alveolar	0	0.851529	0.832	0.567	0	Srgap2
Type I alveolar	1.03389e-251	0.850725	0.206	0.069	2.29698e-247	Acvr2b
Type I alveolar	0	0.849892	0.739	0.28	0	Ppp1r9a
Type I alveolar	0	0.849868	0.338	0.122	0	Mbp
Type I alveolar	1.8097e-221	0.846215	0.202	0.072	4.02062e-217	Tjap1
Type I alveolar	0	0.845023	0.677	0.269	0	Ctnnd2
Type I alveolar	1.68514e-287	0.841785	0.269	0.098	3.74389e-283	Ripk2
Type I alveolar	5.11784e-246	0.841268	0.259	0.1	1.13703e-241	Zc3h7b
Type I alveolar	0	0.840816	0.424	0.192	0	Dstn
Type I alveolar	9.9234e-158	0.837567	0.307	0.158	2.20468e-153	Trp53inp1
Type I alveolar	0	0.837168	0.415	0.174	0	Larp1b
Type I alveolar	2.2919e-300	0.837054	0.364	0.154	5.09191e-296	Phlpp2
Type I alveolar	0	0.835103	0.801	0.416	0	Mcc
Type I alveolar	0	0.827145	0.804	0.468	0	Ube2e2
Type I alveolar	0	0.826714	0.623	0.318	0	Akap8l
Type I alveolar	0	0.825109	0.883	0.47	0	Galnt18
Type I alveolar	0	0.824706	0.449	0.184	0	Adam9
Type I alveolar	0	0.824499	0.419	0.176	0	Mff
Type I alveolar	0	0.824432	0.34	0.066	0	Ankfn1
Type I alveolar	3.24506e-217	0.822501	0.235	0.093	7.20955e-213	Sms
Type I alveolar	3.16412e-172	0.820019	0.206	0.085	7.02973e-168	Ypel5
Type I alveolar	4.39423e-201	0.813518	0.209	0.08	9.76266e-197	Dhx32
Type I alveolar	0	0.811167	0.553	0.271	0	Klhl24
Type I alveolar	4.68393e-234	0.803127	0.222	0.081	1.04063e-229	Rilpl1
Type I alveolar	8.74582e-233	0.79846	0.213	0.076	1.94306e-228	Lrrcc1
Type I alveolar	0	0.796108	0.601	0.298	0	Slain2
Type I alveolar	0	0.793804	0.273	0.091	0	Arid3b
Type I alveolar	0	0.790069	0.764	0.407	0	Hipk2
Type I alveolar	0	0.790062	0.396	0.154	0	Foxp4
Type I alveolar	0	0.787815	0.657	0.364	0	Cpeb4
Type I alveolar	1.57151e-263	0.786301	0.333	0.146	3.49143e-259	Gas6
Type I alveolar	0	0.783227	0.307	0.106	0	Jdp2
Type I alveolar	0	0.781548	0.492	0.21	0	Apaf1
Type I alveolar	8.84912e-227	0.777386	0.276	0.116	1.96601e-222	Clip4
Type I alveolar	0	0.774853	0.682	0.371	0	Fam168a
Type I alveolar	0	0.774644	0.498	0.21	0	Wipf2
Type I alveolar	1.27704e-300	0.770701	0.394	0.172	2.8372e-296	Snx30
Type I alveolar	0	0.767797	0.446	0.198	0	Zfand5
Type I alveolar	0	0.763808	0.418	0.175	0	Sec22a
Type I alveolar	0	0.760611	0.482	0.226	0	Amn1
Type I alveolar	0	0.759955	0.682	0.212	0	Pip5k1b
Type I alveolar	4.01761e-192	0.755496	0.224	0.091	8.92592e-188	Bcorl1
Type I alveolar	0	0.754775	0.579	0.295	0	2610037D02Rik
Type I alveolar	0	0.753654	0.742	0.324	0	Npnt
Type I alveolar	9.52031e-235	0.752467	0.254	0.099	2.11513e-230	Mex3c
Type I alveolar	1.87221e-298	0.751549	0.235	0.077	4.15949e-294	Sec14l4
Type I alveolar	6.55162e-199	0.750793	0.216	0.085	1.45557e-194	Traf3ip2
Type I alveolar	0	0.747539	0.412	0.17	0	Stard13
Type I alveolar	0	0.746462	0.572	0.272	0	Arfgef2
Type I alveolar	0	0.744335	0.758	0.464	0	Snrnp70
Type I alveolar	1.7681e-297	0.741935	0.529	0.28	3.92818e-293	Fhit
Type I alveolar	0	0.740885	0.647	0.353	0	Spopl
Type I alveolar	0	0.739461	0.667	0.361	0	Atxn10
Type I alveolar	0	0.731269	0.6	0.327	0	Hipk3
Type I alveolar	0	0.730903	0.635	0.321	0	Ppfibp1
Type I alveolar	3.80875e-206	0.730517	0.355	0.171	8.4619e-202	Hspa4l
Type I alveolar	6.82979e-308	0.729397	0.332	0.13	1.51738e-303	2610008E11Rik
Type I alveolar	1.43463e-218	0.723282	0.275	0.116	3.18731e-214	Zfp322a
Type I alveolar	2.11359e-293	0.721476	0.36	0.152	4.69576e-289	Timp2
Type I alveolar	5.67482e-307	0.717793	0.714	0.442	1.26078e-302	Gls
Type I alveolar	2.12466e-184	0.709159	0.211	0.085	4.72035e-180	Gys1
Type I alveolar	0	0.704105	0.804	0.543	0	Dlg1
Type I alveolar	0	0.702902	0.726	0.397	0	Abcc5
Type I alveolar	1.33663e-281	0.699994	0.324	0.131	2.96959e-277	Gpd2
Type I alveolar	0	0.699687	0.577	0.257	0	Neo1
Type I alveolar	0	0.699119	0.722	0.448	0	Rb1cc1
Type I alveolar	0	0.697396	0.657	0.37	0	Crebrf
Type I alveolar	3.44098e-178	0.691969	0.264	0.121	7.64483e-174	Calm1
Type I alveolar	1.39591e-185	0.690089	0.293	0.137	3.1013e-181	Dusp1
Type I alveolar	0	0.688723	0.715	0.435	0	Btaf1
Type I alveolar	6.58267e-183	0.688663	0.244	0.105	1.46247e-178	Igf2r
Type I alveolar	8.04836e-273	0.687301	0.256	0.093	1.7881e-268	Tmem120b
Type I alveolar	0	0.68674	0.388	0.14	0	Elf4
Type I alveolar	0	0.686418	0.855	0.608	0	Smg1
Type I alveolar	0	0.685747	0.393	0.164	0	Tbc1d19
Type I alveolar	1.37163e-212	0.685466	0.252	0.102	3.04735e-208	Sox6
Type I alveolar	0	0.68363	0.777	0.419	0	Taok3
Type I alveolar	6.38473e-161	0.683446	0.221	0.097	1.41849e-156	Sod1
Type I alveolar	2.87336e-290	0.679825	0.429	0.198	6.38375e-286	Rab11fip2
Type I alveolar	1.58431e-222	0.679554	0.207	0.074	3.51986e-218	Cish
Type I alveolar	3.23362e-281	0.678889	0.437	0.203	7.18414e-277	Tmem57
Type I alveolar	0	0.677465	0.473	0.197	0	Ldlrad3
Type I alveolar	3.04463e-196	0.677366	0.219	0.086	6.76425e-192	Cttn
Type I alveolar	2.30311e-266	0.672973	0.422	0.2	5.11681e-262	Ipo7
Type I alveolar	0	0.671632	0.707	0.415	0	Kidins220
Type I alveolar	0	0.671551	0.694	0.395	0	Snx13
Type I alveolar	0	0.668721	0.548	0.279	0	Nfyc
Type I alveolar	1.44418e-299	0.668059	0.547	0.281	3.20854e-295	Rnf19a
Type I alveolar	1.33285e-162	0.667782	0.246	0.114	2.96119e-158	Bsg
Type I alveolar	0	0.665668	0.748	0.449	0	Gab1
Type I alveolar	0	0.660771	0.689	0.363	0	Sipa1l3
Type I alveolar	0	0.653328	0.918	0.711	0	Pard3b
Type I alveolar	0	0.65149	0.68	0.4	0	Ap1g1
Type I alveolar	0	0.651157	0.817	0.386	0	Ptprj
Type I alveolar	0	0.65066	0.662	0.349	0	Tmem245
Type I alveolar	5.6283e-196	0.648338	0.203	0.078	1.25044e-191	Hes1
Type I alveolar	0	0.64669	0.838	0.566	0	Hivep2
Type I alveolar	3.56745e-255	0.644023	0.611	0.355	7.92581e-251	Adcy9
Type I alveolar	0	0.64144	0.59	0.285	0	Atp6v0a1
Type I alveolar	9.09995e-175	0.641215	0.345	0.171	2.02174e-170	Cdc14b
Type I alveolar	1.11769e-248	0.638273	0.437	0.214	2.48316e-244	AU040320
Type I alveolar	1.94463e-217	0.636024	0.317	0.143	4.32038e-213	Cnot7
Type I alveolar	0	0.635543	0.54	0.252	0	Tpm1
Type I alveolar	0	0.634921	0.309	0.106	0	Pxdn
Type I alveolar	0	0.632853	0.927	0.611	0	Rbms3
Type I alveolar	1.32199e-177	0.632215	0.535	0.327	2.93706e-173	Ints6
Type I alveolar	5.39451e-198	0.629961	0.221	0.087	1.1985e-193	Ccdc12
Type I alveolar	0	0.629826	0.406	0.136	0	Tead4
Type I alveolar	0	0.628749	0.631	0.333	0	Ppp2r5a
Type I alveolar	0	0.626682	0.664	0.371	0	Pbx3
Type I alveolar	7.56908e-284	0.626087	0.536	0.277	1.68162e-279	Gpbp1l1
Type I alveolar	3.27706e-199	0.623339	0.447	0.237	7.28065e-195	Mdm2
Type I alveolar	5.77712e-212	0.621373	0.367	0.178	1.2835e-207	Tshz1
Type I alveolar	2.26603e-189	0.620762	0.23	0.094	5.03444e-185	Ift80
Type I alveolar	7.65454e-257	0.615811	0.48	0.246	1.70061e-252	Mapre2
Type I alveolar	0	0.613779	0.637	0.342	0	Pdcd6ip
Type I alveolar	1.75054e-176	0.612355	0.281	0.13	3.88918e-172	Anxa7
Type I alveolar	1.02432e-224	0.611835	0.669	0.423	2.27574e-220	Cul1
Type I alveolar	6.31787e-296	0.610462	0.459	0.215	1.40364e-291	Mapkapk2
Type I alveolar	0	0.60978	0.743	0.382	0	Myo1e
Type I alveolar	2.7007e-211	0.6097	0.267	0.112	6.00015e-207	Nub1
Type I alveolar	7.93587e-208	0.608537	0.312	0.142	1.76311e-203	Acot9
Type I alveolar	6.70181e-276	0.608252	0.664	0.397	1.48894e-271	Arhgef11
Type I alveolar	8.93749e-235	0.607858	0.283	0.116	1.98564e-230	Hspbap1
Type I alveolar	2.02685e-199	0.606728	0.254	0.106	4.50306e-195	Ralgps1
Type I alveolar	4.32847e-292	0.605286	0.456	0.213	9.61657e-288	Shb
Type I alveolar	1.53158e-88	0.603678	0.285	0.167	3.40271e-84	Macrod2
Type I alveolar	0	0.60192	0.557	0.249	0	Unc13b
Type I alveolar	1.8328e-275	0.595572	0.651	0.379	4.07193e-271	Zzef1
Type I alveolar	1.22095e-220	0.592414	0.281	0.118	2.71259e-216	Maea
Type I alveolar	1.80582e-305	0.589588	0.597	0.32	4.012e-301	Creb3l2
Type I alveolar	1.4778e-232	0.58369	0.36	0.166	3.28323e-228	Washc2
Type I alveolar	4.61801e-175	0.581578	0.264	0.119	1.02598e-170	Mtmr1
Type I alveolar	2.2008e-149	0.580015	0.202	0.087	4.88952e-145	Rnf19b
Type I alveolar	4.44941e-268	0.578766	0.527	0.272	9.88526e-264	Senp2
Type I alveolar	3.41142e-199	0.578273	0.289	0.129	7.57915e-195	Nae1
Type I alveolar	5.85988e-197	0.576871	0.261	0.112	1.30189e-192	Pfdn1
Type I alveolar	3.59531e-268	0.576764	0.729	0.464	7.9877e-264	Rapgef6
Type I alveolar	5.05198e-230	0.576562	0.261	0.104	1.1224e-225	Mthfd1
Type I alveolar	1.7137e-159	0.576203	0.322	0.17	3.80732e-155	Ctsh
Type I alveolar	1.06304e-189	0.57559	0.257	0.111	2.36176e-185	Zfp397
Type I alveolar	1.30506e-263	0.573319	0.555	0.296	2.89945e-259	Paip2
Type I alveolar	7.0478e-189	0.573207	0.286	0.13	1.56581e-184	Slc25a25
Type I alveolar	1.34e-194	0.573177	0.205	0.078	2.97708e-190	Slc12a6
Type I alveolar	1.91254e-246	0.572921	0.48	0.245	4.24909e-242	Hspa4
Type I alveolar	1.79494e-250	0.572086	0.508	0.266	3.98782e-246	Tardbp
Type I alveolar	3.3938e-282	0.570676	0.55	0.287	7.54001e-278	Dgkd
Type I alveolar	6.75761e-267	0.570405	0.665	0.394	1.50134e-262	Scaper
Type I alveolar	2.90367e-284	0.569088	0.661	0.383	6.45107e-280	Adam10
Type I alveolar	1.22072e-277	0.563787	0.461	0.22	2.71208e-273	Dcun1d1
Type I alveolar	6.83782e-210	0.563507	0.587	0.345	1.51916e-205	Krit1
Type I alveolar	1.58975e-218	0.561845	0.496	0.27	3.53195e-214	Wasl
Type I alveolar	8.05783e-162	0.561706	0.285	0.138	1.79021e-157	Per3
Type I alveolar	0	0.560861	0.76	0.358	0	Rai14
Type I alveolar	0	0.560201	0.293	0.095	0	Flvcr2
Type I alveolar	9.81628e-286	0.559909	0.687	0.408	2.18088e-281	Tlk1
Type I alveolar	1.01178e-174	0.557843	0.516	0.295	2.24788e-170	Pja2
Type I alveolar	1.79974e-240	0.556857	0.544	0.293	3.99849e-236	Zkscan3
Type I alveolar	9.38469e-271	0.554106	0.27	0.1	2.085e-266	Pdgfb
Type I alveolar	3.69028e-261	0.552345	0.62	0.348	8.1987e-257	Ppm1b
Type I alveolar	3.04089e-176	0.550297	0.34	0.171	6.75594e-172	Zfp809
Type I alveolar	1.28419e-246	0.548748	0.434	0.212	2.85308e-242	Rprd1a
Type I alveolar	0	0.547372	0.763	0.46	0	Vcl
Type I alveolar	0	0.547279	0.414	0.145	0	Cytip
Type I alveolar	0	0.546909	0.513	0.209	0	Dock5
Type I alveolar	1.34049e-261	0.545747	0.619	0.352	2.97817e-257	Cab39
Type I alveolar	2.39821e-132	0.545348	0.208	0.095	5.32809e-128	Ube2b
Type I alveolar	8.51055e-292	0.544639	0.847	0.628	1.89079e-287	Svil
Type I alveolar	1.49822e-233	0.542502	0.484	0.251	3.32861e-229	Pabpn1
Type I alveolar	2.1388e-306	0.540891	0.572	0.289	4.75176e-302	Mfhas1
Type I alveolar	2.25532e-251	0.540465	0.654	0.39	5.01065e-247	Dock7
Type I alveolar	2.92591e-172	0.539124	0.319	0.159	6.5005e-168	Hsp90aa1
Type I alveolar	0	0.538933	0.412	0.165	0	Sorl1
Type I alveolar	1.60335e-23	0.538816	0.392	0.382	3.56216e-19	mt-Nd4
Type I alveolar	1.58891e-256	0.536389	0.639	0.375	3.53007e-252	Papd4
Type I alveolar	2.95278e-150	0.535757	0.211	0.092	6.56019e-146	Wdr47
Type I alveolar	1.30781e-202	0.533902	0.238	0.096	2.90557e-198	Plxna1
Type I alveolar	5.78596e-192	0.533587	0.243	0.102	1.28547e-187	Gdpd1
Type I alveolar	2.10123e-155	0.53247	0.235	0.106	4.66831e-151	Gtpbp2
Type I alveolar	4.4113e-270	0.531464	0.747	0.472	9.80058e-266	Park2
Type I alveolar	7.25072e-296	0.531276	0.473	0.222	1.61089e-291	Stx7
Type I alveolar	2.67687e-213	0.531001	0.314	0.141	5.94719e-209	Pgap2
Type I alveolar	5.76596e-179	0.528146	0.261	0.116	1.28102e-174	Bclaf3
Type I alveolar	0	0.526539	0.876	0.655	0	Srrm2
Type I alveolar	1.81286e-265	0.522312	0.563	0.301	4.02762e-261	Kif16b
Type I alveolar	7.00901e-258	0.518199	0.635	0.362	1.55719e-253	Slk
Type I alveolar	0	0.517922	0.9	0.704	0	Dip2c
Type I alveolar	1.33326e-147	0.513522	0.243	0.114	2.96211e-143	Ddb1
Type I alveolar	3.92093e-186	0.513304	0.339	0.166	8.71113e-182	Per2
Type I alveolar	1.5343e-235	0.511918	0.411	0.197	3.40875e-231	Sypl
Type I alveolar	4.38191e-207	0.511108	0.373	0.183	9.73529e-203	Fancc
Type I alveolar	0	0.509738	0.702	0.321	0	Casz1
Type I alveolar	7.823e-110	0.508374	0.204	0.1	1.73804e-105	Zfp976
Type I alveolar	1.07466e-214	0.505533	0.723	0.485	2.38757e-210	Arfgef1
Type I alveolar	4.79765e-173	0.505517	0.303	0.145	1.06589e-168	Ptpn11
Type I alveolar	7.97191e-163	0.505162	0.265	0.124	1.77112e-158	Zfp943
Type I alveolar	0	0.503976	0.788	0.451	0	Lhfp
Type I alveolar	0	0.501727	0.406	0.142	0	Runx2
Type I alveolar	1.96567e-252	0.501287	0.712	0.444	4.36714e-248	Lrrfip2
Type I alveolar	8.22843e-260	0.500715	0.402	0.183	1.82811e-255	Ift43
Type II alveolar	0	8.76048	0.552	0.026	0	Acoxl
Type II alveolar	0	8.40277	0.441	0.01	0	Gm39094
Type II alveolar	0	8.13671	0.821	0.044	0	Lamp3
Type II alveolar	0	8.00568	0.797	0.067	0	Hc
Type II alveolar	0	7.86793	0.319	0.01	0	Egfl6
Type II alveolar	0	7.71388	0.458	0.011	0	Prmt8
Type II alveolar	0	7.56131	0.446	0.011	0	Tinag
Type II alveolar	0	7.4233	0.918	0.117	0	Slc34a2
Type II alveolar	0	7.12686	0.625	0.022	0	Gm20629
Type II alveolar	0	6.44549	0.777	0.032	0	Tmem132d
Type II alveolar	0	6.38857	0.618	0.081	0	Cxcl15
Type II alveolar	0	6.37879	0.269	0.009	0	Pik3c2g
Type II alveolar	0	6.35951	0.496	0.019	0	Kcnc3
Type II alveolar	0	6.34948	0.495	0.02	0	Sgpp2
Type II alveolar	0	6.16435	0.8	0.067	0	Etv5
Type II alveolar	0	6.01781	0.545	0.027	0	Snhg11
Type II alveolar	0	6.00577	0.437	0.023	0	Il33
Type II alveolar	0	5.93523	0.374	0.022	0	Lgi3
Type II alveolar	0	5.8815	0.979	0.485	0	Sftpc
Type II alveolar	0	5.82847	0.269	0.034	0	Chil1
Type II alveolar	0	5.80753	0.388	0.017	0	Slc26a9
Type II alveolar	0	5.80095	0.503	0.031	0	Lrp2
Type II alveolar	0	5.75781	0.412	0.026	0	Rbpjl
Type II alveolar	0	5.75633	0.941	0.229	0	Sftpb
Type II alveolar	0	5.73649	0.396	0.026	0	Epha7
Type II alveolar	0	5.61161	0.706	0.165	0	Sftpa1
Type II alveolar	0	5.57646	0.904	0.104	0	Ppp1r14c
Type II alveolar	0	5.42846	0.878	0.069	0	Tmem163
Type II alveolar	0	5.42148	0.629	0.044	0	Tspan11
Type II alveolar	0	5.41693	0.314	0.019	0	Cftr
Type II alveolar	0	5.39467	0.4	0.079	0	Scd1
Type II alveolar	0	5.36198	0.708	0.11	0	Sftpd
Type II alveolar	0	5.28292	0.427	0.028	0	Tfcp2l1
Type II alveolar	0	5.26361	0.532	0.033	0	Slco4c1
Type II alveolar	0	5.07807	0.761	0.083	0	Arhgef38
Type II alveolar	0	5.07413	0.997	0.279	0	Ank3
Type II alveolar	0	4.95807	0.695	0.083	0	Bmp1
Type II alveolar	0	4.89966	0.371	0.052	0	Napsa
Type II alveolar	0	4.86773	0.597	0.074	0	Exosc7
Type II alveolar	0	4.81343	0.453	0.036	0	Nexmif
Type II alveolar	0	4.72879	0.858	0.148	0	Dram1
Type II alveolar	0	4.66286	0.415	0.023	0	Zfp385b
Type II alveolar	0	4.6313	0.558	0.045	0	Atp6v1c2
Type II alveolar	0	4.56179	0.357	0.035	0	Gm38392
Type II alveolar	0	4.52325	0.596	0.061	0	Rab27b
Type II alveolar	0	4.47244	0.686	0.087	0	Klhl29
Type II alveolar	0	4.45123	0.429	0.057	0	Acot7
Type II alveolar	0	4.42339	0.369	0.05	0	Gm20275
Type II alveolar	0	4.36635	0.562	0.061	0	9330182L06Rik
Type II alveolar	0	4.33409	0.727	0.108	0	Adam19
Type II alveolar	0	4.32154	0.464	0.066	0	Cpm
Type II alveolar	0	4.30561	0.519	0.069	0	Macc1
Type II alveolar	0	4.19581	0.632	0.112	0	Lpcat1
Type II alveolar	0	4.19097	0.37	0.047	0	Rab3c
Type II alveolar	0	4.15957	0.232	0.036	0	Pmvk
Type II alveolar	0	4.07195	0.209	0.032	0	Veph1
Type II alveolar	0	4.02526	0.501	0.074	0	Rmdn2
Type II alveolar	0	4.02064	0.394	0.042	0	Galnt13
Type II alveolar	0	3.98774	0.46	0.048	0	AC154546.2
Type II alveolar	0	3.93573	0.562	0.067	0	Met
Type II alveolar	0	3.90674	0.286	0.038	0	C6
Type II alveolar	0	3.81483	0.765	0.206	0	Abca3
Type II alveolar	0	3.81164	0.23	0.039	0	Irx1
Type II alveolar	0	3.7348	0.636	0.09	0	Car8
Type II alveolar	0	3.73462	0.507	0.057	0	Kcnj15
Type II alveolar	0	3.71208	0.772	0.205	0	Pi4k2b
Type II alveolar	0	3.66933	0.634	0.106	0	Tc2n
Type II alveolar	0	3.65682	0.88	0.225	0	Pip5k1b
Type II alveolar	0	3.62424	0.328	0.043	0	Atp7b
Type II alveolar	0	3.62093	0.443	0.079	0	Fam184a
Type II alveolar	0	3.60197	0.752	0.208	0	Acsl4
Type II alveolar	0	3.59754	0.628	0.126	0	Ctsc
Type II alveolar	0	3.5424	0.798	0.215	0	Grb14
Type II alveolar	0	3.51082	0.316	0.052	0	Tex15
Type II alveolar	0	3.50197	0.539	0.12	0	Zdhhc3
Type II alveolar	0	3.50034	0.232	0.055	0	Elovl1
Type II alveolar	0	3.49418	0.351	0.053	0	Azin2
Type II alveolar	0	3.4737	0.289	0.049	0	Plekhd1
Type II alveolar	0	3.46344	0.853	0.269	0	Ccdc141
Type II alveolar	0	3.44236	0.485	0.084	0	Atp1b1
Type II alveolar	0	3.4155	0.254	0.034	0	Nsun7
Type II alveolar	0	3.4109	0.314	0.047	0	Nectin1
Type II alveolar	0	3.40674	0.523	0.108	0	Tmem116
Type II alveolar	0	3.40647	0.564	0.121	0	Chsy1
Type II alveolar	0	3.35878	0.59	0.162	0	Npc2
Type II alveolar	0	3.34382	0.593	0.252	0	Lyz2
Type II alveolar	0	3.30709	0.297	0.047	0	Optn
Type II alveolar	0	3.30023	0.796	0.229	0	Baiap2l1
Type II alveolar	0	3.28893	0.599	0.151	0	Ctsh
Type II alveolar	0	3.28756	0.266	0.037	0	Tmem56
Type II alveolar	0	3.28156	0.868	0.39	0	Lrrk2
Type II alveolar	0	3.27572	0.895	0.344	0	Snx25
Type II alveolar	0	3.25412	0.919	0.182	0	Thsd4
Type II alveolar	0	3.2278	0.368	0.074	0	Sec14l4
Type II alveolar	0	3.21503	0.207	0.039	0	Hnf1b
Type II alveolar	0	3.21316	0.245	0.05	0	Gm29724
Type II alveolar	0	3.2017	0.216	0.033	0	Igsf3
Type II alveolar	0	3.19953	0.369	0.05	0	Il34
Type II alveolar	0	3.18701	0.715	0.202	0	Gclc
Type II alveolar	0	3.11607	0.71	0.155	0	Myo5c
Type II alveolar	0	3.08838	0.302	0.066	0	Elfn1
Type II alveolar	0	3.07137	0.216	0.032	0	Srcin1
Type II alveolar	0	3.0691	0.447	0.094	0	Cracr2a
Type II alveolar	0	3.0462	0.203	0.04	0	Ggcx
Type II alveolar	0	3.04199	0.233	0.045	0	Mmp15
Type II alveolar	0	3.04192	0.849	0.324	0	Tmem243
Type II alveolar	0	3.01806	0.427	0.098	0	Arfgef3
Type II alveolar	0	3.01594	0.69	0.159	0	Eps8
Type II alveolar	0	2.99451	0.213	0.041	0	2610028H24Rik
Type II alveolar	0	2.95955	0.245	0.062	0	Irx2
Type II alveolar	0	2.95222	0.534	0.079	0	Aox3
Type II alveolar	0	2.93094	0.46	0.108	0	Clip4
Type II alveolar	0	2.91852	0.276	0.066	0	Slc31a1
Type II alveolar	0	2.91686	0.597	0.161	0	Igsf5
Type II alveolar	0	2.91029	0.519	0.117	0	Cmtm8
Type II alveolar	0	2.90318	0.532	0.09	0	Slc24a4
Type II alveolar	0	2.86717	0.29	0.07	0	Gde1
Type II alveolar	0	2.85393	0.859	0.301	0	Ppp1r9a
Type II alveolar	0	2.85138	0.82	0.428	0	Tmem164
Type II alveolar	0	2.84935	0.579	0.184	0	Soat1
Type II alveolar	0	2.82629	0.595	0.18	0	Ptprf
Type II alveolar	0	2.81012	0.52	0.133	0	Gm26973
Type II alveolar	0	2.80868	0.233	0.043	0	Cux2
Type II alveolar	0	2.80224	0.299	0.058	0	Rasef
Type II alveolar	0	2.79099	0.393	0.073	0	Rerg
Type II alveolar	0	2.76946	0.503	0.13	0	9530036O11Rik
Type II alveolar	0	2.76608	0.486	0.145	0	Snx7
Type II alveolar	0	2.75684	0.37	0.104	0	Mthfd1
Type II alveolar	0	2.75426	0.509	0.114	0	Junos
Type II alveolar	0	2.75286	0.255	0.063	0	Paqr8
Type II alveolar	0	2.74893	0.483	0.111	0	Osbpl10
Type II alveolar	0	2.74704	0.21	0.053	0	Szt2
Type II alveolar	0	2.73372	0.405	0.109	0	Pfkfb4
Type II alveolar	0	2.70176	0.49	0.101	0	Megf6
Type II alveolar	0	2.69714	0.826	0.33	0	Atp11a
Type II alveolar	0	2.67874	0.384	0.105	0	Me1
Type II alveolar	0	2.66101	0.21	0.051	0	Nucb2
Type II alveolar	0	2.65389	0.294	0.075	0	Maob
Type II alveolar	0	2.64849	0.412	0.112	0	Pon3
Type II alveolar	0	2.64419	0.827	0.377	0	Itga9
Type II alveolar	0	2.63976	0.794	0.401	0	Fgfr2
Type II alveolar	0	2.62526	0.717	0.299	0	Abcd3
Type II alveolar	0	2.62326	0.666	0.252	0	Errfi1
Type II alveolar	0	2.61649	0.292	0.064	0	Mbnl3
Type II alveolar	0	2.61458	0.282	0.068	0	Kctd1
Type II alveolar	0	2.60326	0.343	0.09	0	Enpep
Type II alveolar	0	2.59923	0.334	0.092	0	Slc15a2
Type II alveolar	0	2.58968	0.623	0.142	0	Grk3
Type II alveolar	0	2.5844	0.928	0.551	0	Adk
Type II alveolar	0	2.57535	0.215	0.042	0	Celsr1
Type II alveolar	0	2.57535	0.393	0.122	0	Acsl5
Type II alveolar	0	2.57296	0.499	0.113	0	Dpp4
Type II alveolar	0	2.55326	0.559	0.187	0	Slc12a2
Type II alveolar	0	2.54264	0.264	0.07	0	Cds1
Type II alveolar	0	2.53316	0.546	0.203	0	Brd7
Type II alveolar	0	2.52326	0.535	0.25	0	Cpeb3
Type II alveolar	0	2.51193	0.388	0.102	0	Mme
Type II alveolar	0	2.48785	0.441	0.142	0	Tmem110
Type II alveolar	0	2.48259	0.612	0.221	0	Uhrf1bp1l
Type II alveolar	0	2.47905	0.715	0.282	0	Acaca
Type II alveolar	0	2.46755	0.237	0.068	0	Pgm2
Type II alveolar	0	2.46141	0.481	0.186	0	Pcnt
Type II alveolar	0	2.45233	0.3	0.103	0	Matn4
Type II alveolar	0	2.44471	0.624	0.182	0	Trpm6
Type II alveolar	0	2.40148	0.437	0.124	0	Slc16a7
Type II alveolar	0	2.39702	0.307	0.069	0	C77080
Type II alveolar	0	2.39285	0.446	0.159	0	Npc1
Type II alveolar	0	2.38856	0.737	0.265	0	Foxp2
Type II alveolar	0	2.36657	0.37	0.116	0	Rnf43
Type II alveolar	5.60348e-240	2.35663	0.201	0.06	1.24493e-235	Yae1d1
Type II alveolar	0	2.34387	0.275	0.081	0	Syn3
Type II alveolar	0	2.33352	0.39	0.105	0	Adcy7
Type II alveolar	1.0205e-249	2.3291	0.246	0.085	2.26723e-245	Prr15l
Type II alveolar	0	2.31695	0.529	0.177	0	Cecr2
Type II alveolar	0	2.31252	0.972	0.595	0	Atp8a1
Type II alveolar	0	2.30993	0.41	0.1	0	Adam22
Type II alveolar	1.65924e-240	2.30883	0.221	0.071	3.68633e-236	Map3k13
Type II alveolar	2.29509e-180	2.29937	0.256	0.113	5.09899e-176	Wfdc2
Type II alveolar	1.05066e-220	2.28658	0.217	0.073	2.33425e-216	Fdft1
Type II alveolar	0	2.28436	0.58	0.192	0	Nkx2-1
Type II alveolar	1.19354e-305	2.27902	0.274	0.09	2.6517e-301	Acly
Type II alveolar	0	2.27154	0.617	0.246	0	Mbip
Type II alveolar	0	2.24006	0.925	0.539	0	Ralgapa2
Type II alveolar	3.19801e-298	2.22578	0.302	0.109	7.10503e-294	Cat
Type II alveolar	0	2.21974	0.763	0.246	0	Rbm47
Type II alveolar	0	2.21858	0.78	0.248	0	Entpd1
Type II alveolar	0	2.19977	0.422	0.102	0	0610040J01Rik
Type II alveolar	0	2.19162	0.993	0.813	0	Pde4d
Type II alveolar	0	2.18706	0.832	0.381	0	Rai14
Type II alveolar	0	2.18047	0.308	0.099	0	Gpam
Type II alveolar	0	2.16715	0.286	0.08	0	Rassf2
Type II alveolar	0	2.16026	0.553	0.246	0	Secisbp2l
Type II alveolar	0	2.14702	0.318	0.099	0	Ldlr
Type II alveolar	0	2.14449	0.314	0.08	0	Dclk1
Type II alveolar	0	2.14191	0.806	0.313	0	Tanc2
Type II alveolar	0	2.12478	0.334	0.102	0	Emb
Type II alveolar	0	2.1217	0.36	0.119	0	Grhl2
Type II alveolar	0	2.11914	0.986	0.622	0	Alcam
Type II alveolar	0	2.11432	0.538	0.174	0	Nkd1
Type II alveolar	1.89928e-181	2.11164	0.211	0.079	4.21962e-177	Sdc4
Type II alveolar	0	2.11118	0.788	0.343	0	Chka
Type II alveolar	5.21533e-177	2.10586	0.2	0.073	1.15869e-172	Ppp1r16a
Type II alveolar	1.30021e-236	2.10052	0.205	0.062	2.88867e-232	Galc
Type II alveolar	0	2.08655	0.718	0.248	0	Myo5b
Type II alveolar	0	2.08444	0.326	0.109	0	Slc16a2
Type II alveolar	0	2.08152	0.433	0.172	0	Hacd3
Type II alveolar	0	2.08064	0.408	0.114	0	Rab27a
Type II alveolar	1.79056e-282	2.07768	0.219	0.062	3.97809e-278	Gm16685
Type II alveolar	3.93057e-219	2.07396	0.282	0.116	8.73254e-215	Bcl2l11
Type II alveolar	0	2.07185	0.824	0.323	0	Gsap
Type II alveolar	3.29348e-237	2.06863	0.256	0.093	7.31712e-233	Gm27003
Type II alveolar	0	2.06517	0.487	0.147	0	Stk39
Type II alveolar	0	2.06061	0.736	0.371	0	Fut8
Type II alveolar	0	2.06008	0.787	0.308	0	Pde7b
Type II alveolar	4.13323e-267	2.051	0.314	0.126	9.1828e-263	Spint2
Type II alveolar	0	2.04868	0.507	0.21	0	Catspere2
Type II alveolar	1.24272e-181	2.04812	0.332	0.166	2.76095e-177	Malt1
Type II alveolar	0	2.0464	0.831	0.44	0	Taok3
Type II alveolar	4.92094e-237	2.04177	0.219	0.07	1.09329e-232	Hip1r
Type II alveolar	0	2.03424	0.696	0.343	0	Txlng
Type II alveolar	1.68022e-185	2.02802	0.201	0.071	3.73295e-181	Dpp9
Type II alveolar	0	2.01663	0.492	0.195	0	Fgd6
Type II alveolar	0	2.01526	0.354	0.112	0	Tbc1d30
Type II alveolar	0	2.01367	0.654	0.28	0	Socs2
Type II alveolar	3.44237e-250	2.00881	0.257	0.091	7.64791e-246	Esrp1
Type II alveolar	0	1.99921	0.647	0.228	0	Prdm16
Type II alveolar	1.08703e-259	1.99847	0.281	0.103	2.41504e-255	Sh2d4a
Type II alveolar	0	1.99113	0.379	0.133	0	Gprin3
Type II alveolar	0	1.9862	0.649	0.233	0	Arhgap44
Type II alveolar	0	1.9838	0.755	0.274	0	Mob3b
Type II alveolar	1.74086e-298	1.97808	0.35	0.141	3.86767e-294	AA986860
Type II alveolar	1.17666e-239	1.96183	0.287	0.112	2.61418e-235	Mapkbp1
Type II alveolar	1.95328e-245	1.92948	0.263	0.094	4.3396e-241	Epb41l1
Type II alveolar	0	1.91713	0.515	0.254	0	Usp8
Type II alveolar	3.28494e-211	1.90249	0.255	0.099	7.29815e-207	Cdcp1
Type II alveolar	8.90508e-205	1.88114	0.257	0.102	1.97844e-200	Pcx
Type II alveolar	3.26544e-160	1.87809	0.23	0.097	7.25484e-156	Sepsecs
Type II alveolar	1.10605e-205	1.87775	0.354	0.176	2.45731e-201	Eif4h
Type II alveolar	0	1.86021	0.992	0.566	0	Mecom
Type II alveolar	0	1.85932	0.626	0.233	0	Cdh1
Type II alveolar	2.62399e-222	1.83603	0.341	0.159	5.82972e-218	Gas6
Type II alveolar	0	1.81734	0.696	0.402	0	Snx29
Type II alveolar	0	1.81221	0.528	0.256	0	Cyb5b
Type II alveolar	0	1.81192	0.361	0.12	0	Acss1
Type II alveolar	5.91353e-247	1.80839	0.302	0.119	1.31381e-242	Slc44a3
Type II alveolar	9.61628e-168	1.80786	0.206	0.077	2.13645e-163	Scarf1
Type II alveolar	8.91465e-289	1.80357	0.389	0.173	1.98057e-284	Foxp4
Type II alveolar	0	1.80221	0.519	0.224	0	Dtnb
Type II alveolar	0	1.80144	0.407	0.095	0	Kctd8
Type II alveolar	7.46185e-232	1.80036	0.302	0.124	1.6578e-227	Garem1
Type II alveolar	0	1.79762	0.587	0.282	0	Lrrc8c
Type II alveolar	0	1.78423	0.52	0.255	0	Abhd2
Type II alveolar	0	1.77259	0.542	0.221	0	Mtcl1
Type II alveolar	0	1.77198	0.449	0.189	0	Lurap1l
Type II alveolar	1.02613e-174	1.76248	0.252	0.107	2.27975e-170	Pgs1
Type II alveolar	0	1.75847	0.588	0.223	0	Cobl
Type II alveolar	1.66266e-265	1.71779	0.405	0.195	3.69392e-261	D230025D16Rik
Type II alveolar	0	1.71625	0.505	0.184	0	Cbr2
Type II alveolar	3.97201e-135	1.71285	0.22	0.098	8.82462e-131	Stard3nl
Type II alveolar	6.02642e-203	1.71142	0.375	0.196	1.33889e-198	Azin1
Type II alveolar	2.96073e-166	1.70642	0.3	0.146	6.57785e-162	Btg3
Type II alveolar	0	1.70026	0.452	0.204	0	Lpin2
Type II alveolar	0	1.69359	0.471	0.211	0	Kiz
Type II alveolar	1.77721e-236	1.69131	0.316	0.132	3.94842e-232	Ttc7
Type II alveolar	0	1.68667	0.388	0.109	0	Pacrg
Type II alveolar	2.28842e-151	1.6863	0.21	0.085	5.08419e-147	Sesn3
Type II alveolar	7.23525e-179	1.68103	0.22	0.083	1.60746e-174	Ptgs1
Type II alveolar	1.18704e-186	1.6805	0.372	0.201	2.63724e-182	Scamp1
Type II alveolar	0	1.66737	0.638	0.234	0	Ror1
Type II alveolar	5.06285e-186	1.66116	0.312	0.146	1.12481e-181	Cystm1
Type II alveolar	4.92152e-198	1.65838	0.252	0.098	1.09341e-193	Rph3al
Type II alveolar	2.79064e-146	1.65432	0.24	0.108	6.19997e-142	Abhd5
Type II alveolar	0	1.64914	0.573	0.31	0	Atp6v0a1
Type II alveolar	0	1.6443	0.566	0.261	0	Ahcyl2
Type II alveolar	4.12952e-188	1.6415	0.241	0.094	9.17455e-184	Plekhg5
Type II alveolar	1.30464e-165	1.63904	0.24	0.104	2.89852e-161	Cd74
Type II alveolar	0	1.63152	0.903	0.607	0	Phldb2
Type II alveolar	0	1.62169	0.508	0.243	0	Cgnl1
Type II alveolar	6.22341e-109	1.60506	0.267	0.146	1.38266e-104	Ltbp3
Type II alveolar	0	1.59629	0.652	0.291	0	Slc22a23
Type II alveolar	5.87703e-255	1.59594	0.379	0.17	1.3057e-250	Sorcs2
Type II alveolar	1.81083e-210	1.59559	0.348	0.165	4.02312e-206	Cldn18
Type II alveolar	0	1.59393	0.646	0.376	0	Swt1
Type II alveolar	2.09543e-162	1.59314	0.293	0.142	4.65541e-158	Tnfaip1
Type II alveolar	6.45938e-150	1.59251	0.235	0.101	1.43508e-145	Sugct
Type II alveolar	0	1.59069	0.446	0.176	0	Tbc1d4
Type II alveolar	1.56115e-205	1.58846	0.317	0.142	3.4684e-201	Gnptab
Type II alveolar	0	1.58681	0.589	0.262	0	Cobll1
Type II alveolar	4.21889e-150	1.58056	0.328	0.18	9.37311e-146	Scd2
Type II alveolar	2.16113e-307	1.5749	0.438	0.197	4.80138e-303	Rgcc
Type II alveolar	4.57271e-128	1.57069	0.255	0.127	1.01592e-123	Tom1l1
Type II alveolar	0	1.56338	0.752	0.427	0	Sh3rf1
Type II alveolar	6.54642e-159	1.5543	0.224	0.091	1.45442e-154	Nek6
Type II alveolar	6.07e-158	1.54943	0.206	0.078	1.34857e-153	Sytl2
Type II alveolar	2.36734e-210	1.54903	0.425	0.235	5.25951e-206	Shb
Type II alveolar	6.27478e-256	1.54663	0.206	0.058	1.39407e-251	Cadm2
Type II alveolar	0	1.54231	0.633	0.308	0	Tcf7l1
Type II alveolar	3.02503e-192	1.53255	0.362	0.184	6.72071e-188	Ube2i
Type II alveolar	0	1.51694	0.6	0.231	0	Bend7
Type II alveolar	5.76566e-183	1.51247	0.366	0.193	1.28096e-178	Brwd3
Type II alveolar	0	1.50661	0.668	0.321	0	Plxna4
Type II alveolar	3.16987e-179	1.50272	0.333	0.165	7.0425e-175	Fat1
Type II alveolar	0	1.50176	0.637	0.375	0	Tmem245
Type II alveolar	1.68376e-142	1.496	0.244	0.11	3.7408e-138	Frk
Type II alveolar	0	1.49404	0.573	0.323	0	Cradd
Type II alveolar	0	1.49382	0.298	0.063	0	5330417C22Rik
Type II alveolar	5.09973e-151	1.4896	0.307	0.157	1.13301e-146	Oma1
Type II alveolar	1.18933e-128	1.4893	0.2	0.085	2.64232e-124	Ttc6
Type II alveolar	2.15979e-114	1.48701	0.233	0.115	4.79841e-110	Stx17
Type II alveolar	0	1.48183	0.913	0.672	0	Pard3
Type II alveolar	3.08171e-90	1.47658	0.246	0.138	6.84663e-86	Herpud1
Type II alveolar	0	1.47216	0.39	0.143	0	Ces1d
Type II alveolar	1.13734e-254	1.46662	0.534	0.331	2.52684e-250	Usp33
Type II alveolar	0	1.45852	0.742	0.448	0	Sh3d19
Type II alveolar	9.83952e-131	1.45483	0.263	0.13	2.18605e-126	B3galnt2
Type II alveolar	3.93e-102	1.45042	0.213	0.105	8.73128e-98	Tuft1
Type II alveolar	0	1.44688	0.532	0.233	0	Map7
Type II alveolar	6.91548e-200	1.4435	0.418	0.232	1.53641e-195	Dopey2
Type II alveolar	8.82885e-137	1.42789	0.209	0.087	1.9615e-132	Ccdc57
Type II alveolar	3.80693e-173	1.42502	0.366	0.193	8.45785e-169	Megf9
Type II alveolar	0	1.42254	0.73	0.411	0	Myo1e
Type II alveolar	6.6221e-187	1.41983	0.475	0.302	1.47123e-182	P4ha1
Type II alveolar	2.00752e-294	1.41684	0.511	0.277	4.46012e-290	Tpm1
Type II alveolar	2.82852e-202	1.41386	0.374	0.188	6.28412e-198	Sorl1
Type II alveolar	3.35923e-171	1.41267	0.23	0.089	7.46321e-167	Clmn
Type II alveolar	2.53916e-148	1.40796	0.398	0.24	5.64124e-144	Mapkapk2
Type II alveolar	0	1.40599	0.665	0.361	0	Pde7a
Type II alveolar	0	1.40188	0.634	0.402	0	Dym
Type II alveolar	1.50315e-95	1.39453	0.209	0.104	3.33955e-91	Sgsm3
Type II alveolar	2.6011e-94	1.39434	0.217	0.112	5.77886e-90	Slc37a1
Type II alveolar	0	1.39011	0.396	0.154	0	Slc39a8
Type II alveolar	2.49468e-244	1.3883	0.516	0.3	5.54243e-240	Cachd1
Type II alveolar	1.32582e-92	1.38736	0.222	0.115	2.94557e-88	Gdpd1
Type II alveolar	1.61372e-141	1.38571	0.36	0.208	3.58519e-137	Tmem30a
Type II alveolar	7.29021e-222	1.37621	0.446	0.245	1.61967e-217	Anxa4
Type II alveolar	0	1.37536	0.772	0.536	0	Snd1
Type II alveolar	1.91938e-166	1.36462	0.296	0.138	4.26429e-162	Clcn5
Type II alveolar	1.96834e-81	1.36081	0.212	0.113	4.37306e-77	Eps8l1
Type II alveolar	1.06433e-139	1.36057	0.338	0.189	2.36462e-135	Srebf2
Type II alveolar	2.29451e-269	1.35931	0.544	0.322	5.09771e-265	Pign
Type II alveolar	0	1.34549	0.858	0.589	0	Iqgap1
Type II alveolar	3.58533e-93	1.34404	0.231	0.122	7.96553e-89	Ttc13
Type II alveolar	1.10838e-77	1.3421	0.216	0.119	2.4625e-73	Fam117a
Type II alveolar	0	1.33753	0.626	0.412	0	Ubr1
Type II alveolar	4.05877e-153	1.33459	0.353	0.194	9.01737e-149	Snx30
Type II alveolar	7.85896e-282	1.32165	0.564	0.333	1.74603e-277	Dusp16
Type II alveolar	0	1.3207	0.604	0.324	0	Snx24
Type II alveolar	8.51036e-182	1.31264	0.459	0.28	1.89075e-177	Nfe2l2
Type II alveolar	2.87021e-199	1.30639	0.389	0.198	6.37675e-195	Atp6v1b2
Type II alveolar	1.33598e-154	1.30531	0.223	0.089	2.96815e-150	Npr1
Type II alveolar	7.75303e-292	1.30422	0.465	0.218	1.72249e-287	Nos1ap
Type II alveolar	3.23987e-206	1.29621	0.457	0.259	7.19802e-202	Ick
Type II alveolar	1.76682e-122	1.29201	0.312	0.172	3.92535e-118	Pigu
Type II alveolar	0	1.28502	0.653	0.29	0	Sntb1
Type II alveolar	3.7568e-135	1.28306	0.344	0.193	8.34647e-131	Oxct1
Type II alveolar	0	1.28276	0.748	0.451	0	Mtss1
Type II alveolar	3.01035e-93	1.27871	0.288	0.17	6.6881e-89	Slc25a51
Type II alveolar	0	1.27457	0.974	0.83	0	Neat1
Type II alveolar	0	1.27347	0.99	0.764	0	Nckap5
Type II alveolar	4.67264e-116	1.27252	0.277	0.146	1.03812e-111	Pkp2
Type II alveolar	2.24076e-142	1.26238	0.341	0.186	4.97831e-138	Dhrs3
Type II alveolar	9.70218e-109	1.26068	0.232	0.115	2.15553e-104	St3gal5
Type II alveolar	1.1568e-75	1.25371	0.263	0.161	2.57007e-71	Prpf18
Type II alveolar	1.8881e-137	1.25158	0.355	0.199	4.19479e-133	Pdlim1
Type II alveolar	0	1.25056	0.923	0.615	0	Maml3
Type II alveolar	7.58418e-204	1.24927	0.471	0.264	1.68498e-199	Antxr1
Type II alveolar	6.41305e-124	1.24557	0.286	0.149	1.42479e-119	Cnnm2
Type II alveolar	8.78674e-67	1.24205	0.244	0.15	1.95215e-62	Fig4
Type II alveolar	1.11029e-279	1.24112	0.524	0.277	2.46672e-275	Unc13b
Type II alveolar	0	1.24049	0.908	0.598	0	Nedd4l
Type II alveolar	6.30506e-203	1.23773	0.43	0.228	1.4008e-198	Tbc1d8
Type II alveolar	0	1.23136	0.759	0.357	0	Cd36
Type II alveolar	6.79866e-193	1.23099	0.481	0.291	1.51046e-188	Atp2a2
Type II alveolar	1.80703e-203	1.22911	0.462	0.263	4.01467e-199	Etnk1
Type II alveolar	8.07945e-286	1.22874	0.431	0.191	1.79501e-281	Hdac9
Type II alveolar	2.0065e-223	1.22119	0.508	0.301	4.45783e-219	Aig1
Type II alveolar	6.85005e-133	1.22038	0.323	0.174	1.52188e-128	Scnn1a
Type II alveolar	1.18932e-255	1.21375	0.601	0.392	2.64232e-251	Wls
Type II alveolar	2.62319e-91	1.21261	0.324	0.205	5.82794e-87	Cntrl
Type II alveolar	0	1.21231	0.694	0.276	0	Wwc1
Type II alveolar	2.24587e-256	1.21123	0.596	0.387	4.98965e-252	Phkb
Type II alveolar	1.98126e-154	1.20769	0.436	0.266	4.40177e-150	Slc43a2
Type II alveolar	4.5995e-97	1.20598	0.312	0.189	1.02187e-92	Mvb12b
Type II alveolar	0	1.20579	0.916	0.768	0	Rere
Type II alveolar	5.85298e-109	1.20453	0.272	0.146	1.30036e-104	Mbp
Type II alveolar	1.15951e-69	1.203	0.224	0.129	2.57609e-65	Jade3
Type II alveolar	4.1021e-149	1.18711	0.401	0.237	9.11363e-145	Bcr
Type II alveolar	0	1.18318	0.776	0.521	0	Nrp1
Type II alveolar	3.88073e-92	1.18123	0.31	0.19	8.62182e-88	Gm37240
Type II alveolar	2.56312e-122	1.17371	0.323	0.18	5.69448e-118	Trim2
Type II alveolar	2.64784e-177	1.17255	0.398	0.213	5.88271e-173	Ttll7
Type II alveolar	0	1.16839	0.57	0.221	0	Adamtsl1
Type II alveolar	7.7823e-255	1.16829	0.628	0.406	1.72899e-250	Znrf3
Type II alveolar	2.25217e-87	1.16826	0.276	0.162	5.00364e-83	Mrps9
Type II alveolar	3.2959e-96	1.16744	0.273	0.153	7.32249e-92	Zfp827
Type II alveolar	7.1504e-205	1.16527	0.542	0.345	1.5886e-200	Iqsec1
Type II alveolar	2.37005e-76	1.16451	0.304	0.196	5.26554e-72	Csgalnact2
Type II alveolar	1.05648e-200	1.16085	0.556	0.37	2.34717e-196	Mdfic
Type II alveolar	4.01372e-233	1.15902	0.646	0.471	8.91727e-229	Lrrfip2
Type II alveolar	7.88722e-102	1.15692	0.305	0.178	1.7523e-97	Eif2ak4
Type II alveolar	9.07931e-204	1.15628	0.52	0.326	2.01715e-199	Vmp1
Type II alveolar	2.91916e-220	1.15457	0.569	0.374	6.4855e-216	Ppm1b
Type II alveolar	0	1.15113	0.688	0.322	0	Patj
Type II alveolar	1.14945e-105	1.1469	0.373	0.24	2.55374e-101	Kank2
Type II alveolar	1.49889e-163	1.14518	0.449	0.27	3.33009e-159	Myo18a
Type II alveolar	0	1.144	0.722	0.499	0	Arid5b
Type II alveolar	3.20472e-138	1.14392	0.464	0.312	7.11992e-134	Nemf
Type II alveolar	3.44772e-101	1.14137	0.313	0.185	7.65981e-97	Wdfy1
Type II alveolar	4.77339e-238	1.1361	0.633	0.449	1.0605e-233	Apc
Type II alveolar	0	1.12119	0.55	0.253	0	Ica1
Type II alveolar	3.03623e-183	1.12043	0.651	0.504	6.7456e-179	Foxo3
Type II alveolar	1.36765e-149	1.10723	0.261	0.117	3.0385e-145	Slc4a4
Type II alveolar	7.64616e-109	1.10143	0.354	0.215	1.69875e-104	Bcor
Type II alveolar	8.6248e-118	1.10082	0.423	0.28	1.91617e-113	Phka1
Type II alveolar	1.8922e-124	1.10064	0.393	0.243	4.20391e-120	Ncoa7
Type II alveolar	1.02263e-121	1.09817	0.392	0.241	2.27198e-117	Ppfibp2
Type II alveolar	5.71578e-154	1.09177	0.379	0.203	1.26987e-149	St3gal1
Type II alveolar	2.02625e-261	1.09023	0.658	0.446	4.50171e-257	Sptlc2
Type II alveolar	7.70583e-89	1.08843	0.324	0.202	1.712e-84	Larp1b
Type II alveolar	4.16575e-93	1.08604	0.327	0.203	9.25505e-89	Ezr
Type II alveolar	0	1.08365	0.255	0.065	0	Shank2
Type II alveolar	0	1.08289	0.541	0.237	0	Myh14
Type II alveolar	1.27105e-157	1.07371	0.34	0.174	2.82389e-153	Cytip
Type II alveolar	2.68437e-252	1.07346	0.38	0.16	5.96386e-248	Cd200
Type II alveolar	3.27111e-91	1.06878	0.365	0.242	7.26742e-87	Mob1b
Type II alveolar	9.17698e-47	1.06739	0.207	0.13	2.03885e-42	Plekha7
Type II alveolar	0	1.06685	0.737	0.539	0	Cdc42bpa
Type II alveolar	3.36481e-52	1.06341	0.24	0.156	7.4756e-48	Cpped1
Type II alveolar	3.29114e-100	1.06189	0.275	0.151	7.31193e-96	Mthfs
Type II alveolar	1.12406e-85	1.06037	0.312	0.193	2.49733e-81	Eva1c
Type II alveolar	9.46013e-119	1.05814	0.422	0.277	2.10176e-114	Prkag2
Type II alveolar	1.73079e-276	1.0472	0.76	0.595	3.84529e-272	Sgms1
Type II alveolar	6.52461e-53	1.04633	0.205	0.123	1.44957e-48	Ralgps1
Type II alveolar	7.73421e-168	1.046	0.562	0.396	1.71831e-163	Atxn10
Type II alveolar	3.73382e-60	1.04104	0.326	0.231	8.29542e-56	Fam126b
Type II alveolar	1.10114e-117	1.03987	0.384	0.234	2.44639e-113	Ints6l
Type II alveolar	0	1.038	0.799	0.58	0	Dock1
Type II alveolar	1.6663e-116	1.03369	0.397	0.249	3.70202e-112	Deptor
Type II alveolar	0	1.03126	0.533	0.222	0	Inpp4b
Type II alveolar	3.11837e-116	1.03114	0.397	0.245	6.92808e-112	Spred2
Type II alveolar	1.29848e-178	1.02498	0.429	0.236	2.88484e-174	Apobec3
Type II alveolar	2.25456e-214	1.02025	0.547	0.326	5.00896e-210	Fam129b
Type II alveolar	7.48234e-87	1.02013	0.353	0.231	1.66235e-82	Zfp266
Type II alveolar	5.02304e-124	1.01915	0.244	0.114	1.11597e-119	Ccdc88c
Type II alveolar	2.75561e-63	1.01879	0.321	0.221	6.12213e-59	Dstn
Type II alveolar	1.86251e-84	1.01818	0.376	0.259	4.13793e-80	Hnrnph3
Type II alveolar	0	1.01352	0.914	0.736	0	Foxp1
Type II alveolar	1.05647e-134	1.01215	0.474	0.316	2.34715e-130	Gtf2i
Type II alveolar	7.79304e-222	1.00813	0.583	0.368	1.73138e-217	Plxna2
Type II alveolar	4.13124e-56	1.00607	0.238	0.15	9.17837e-52	Baiap2
Type II alveolar	1.96107e-70	1.00451	0.34	0.232	4.3569e-66	Icam1
Type II alveolar	7.40244e-102	1.00405	0.341	0.205	1.6446e-97	Sfmbt1
Type II alveolar	5.06302e-146	0.995999	0.519	0.353	1.12485e-141	Spred1
Type II alveolar	6.46271e-168	0.995586	0.559	0.385	1.43582e-163	Pik3c2a
Type II alveolar	2.88754e-70	0.990659	0.316	0.21	6.41525e-66	Tmbim6
Type II alveolar	2.54169e-54	0.98984	0.255	0.167	5.64688e-50	Gfpt1
Type II alveolar	6.70655e-152	0.989659	0.42	0.243	1.48999e-147	Dock5
Type II alveolar	5.55144e-60	0.98726	0.272	0.177	1.23336e-55	Tbcel
Type II alveolar	1.03917e-161	0.976481	0.584	0.412	2.30872e-157	Map3k20
Type II alveolar	3.44322e-194	0.971285	0.597	0.398	7.64981e-190	Sipa1l3
Type II alveolar	1.45341e-259	0.970012	0.74	0.571	3.22904e-255	Arid4b
Type II alveolar	9.07023e-123	0.966971	0.307	0.163	2.01513e-118	Arhgap45
Type II alveolar	3.33559e-71	0.964378	0.38	0.273	7.41069e-67	Akap11
Type II alveolar	1.80379e-110	0.961145	0.461	0.317	4.00749e-106	Yap1
Type II alveolar	5.20981e-237	0.956983	0.422	0.198	1.15746e-232	Man1a
Type II alveolar	2.45159e-39	0.953906	0.237	0.165	5.4467e-35	Pcyt1a
Type II alveolar	1.74897e-60	0.952668	0.23	0.138	3.88569e-56	Chd3
Type II alveolar	8.47011e-139	0.952302	0.555	0.403	1.8818e-134	Vapa
Type II alveolar	1.06898e-104	0.950611	0.446	0.309	2.37496e-100	Arfgef2
Type II alveolar	9.38735e-43	0.94975	0.211	0.137	2.08559e-38	Mfsd6
Type II alveolar	3.38682e-26	0.948304	0.243	0.185	7.5245e-22	Irs1
Type II alveolar	2.59765e-28	0.940842	0.222	0.164	5.7712e-24	Ptpn21
Type II alveolar	2.27849e-96	0.940279	0.363	0.226	5.06213e-92	Ell2
Type II alveolar	1.30267e-119	0.936721	0.445	0.285	2.89414e-115	Shroom4
Type II alveolar	4.71146e-37	0.932997	0.259	0.188	1.04675e-32	Cry2
Type II alveolar	2.29401e-58	0.930247	0.324	0.228	5.09661e-54	Ptpn2
Type II alveolar	4.82733e-71	0.927978	0.367	0.258	1.07249e-66	Ptpn3
Type II alveolar	0	0.926959	0.613	0.334	0	Mitf
Type II alveolar	2.23258e-81	0.922798	0.372	0.252	4.96012e-77	Slc30a7
Type II alveolar	0	0.921616	0.73	0.451	0	Atp13a3
Type II alveolar	2.67049e-42	0.914491	0.266	0.188	5.93304e-38	Rnf20
Type II alveolar	1.27204e-32	0.912447	0.224	0.16	2.82609e-28	Fam234a
Type II alveolar	5.76604e-68	0.911853	0.391	0.287	1.28104e-63	Snx4
Type II alveolar	1.24311e-100	0.907153	0.417	0.275	2.76182e-96	Lmtk2
Type II alveolar	1.05266e-45	0.906608	0.267	0.186	2.33869e-41	Nup214
Type II alveolar	5.70861e-76	0.899562	0.366	0.251	1.26828e-71	Map2k1
Type II alveolar	1.91248e-47	0.897056	0.249	0.166	4.24895e-43	C1galt1
Type II alveolar	1.9612e-72	0.894419	0.398	0.288	4.35719e-68	Atl3
Type II alveolar	0	0.89434	0.84	0.511	0	Nav2
Type II alveolar	1.76002e-34	0.89349	0.244	0.176	3.91024e-30	Rlim
Type II alveolar	3.92393e-36	0.892605	0.27	0.2	8.71779e-32	Prkci
Type II alveolar	1.17683e-116	0.889893	0.423	0.27	2.61456e-112	Fgd4
Type II alveolar	8.46405e-68	0.88797	0.328	0.22	1.88046e-63	Acox1
Type II alveolar	2.39598e-96	0.883651	0.28	0.151	5.32316e-92	Tmod1
Type II alveolar	3.84488e-48	0.883591	0.265	0.179	8.54218e-44	Stau2
Type II alveolar	3.18117e-53	0.882589	0.289	0.198	7.06761e-49	Usf3
Type II alveolar	6.90081e-100	0.880238	0.439	0.304	1.53315e-95	Arhgap17
Type II alveolar	1.21237e-47	0.879036	0.293	0.207	2.69351e-43	Inpp5b
Type II alveolar	9.81627e-215	0.877663	0.698	0.498	2.18088e-210	Park2
Type II alveolar	1.20452e-37	0.873161	0.265	0.192	2.67608e-33	Zfp809
Type II alveolar	4.49045e-298	0.871553	0.795	0.57	9.97643e-294	Dapk1
Type II alveolar	1.43448e-39	0.869335	0.237	0.163	3.18698e-35	Fbxo34
Type II alveolar	2.18367e-129	0.86838	0.496	0.327	4.85147e-125	Dag1
Type II alveolar	3.26678e-47	0.865585	0.248	0.165	7.2578e-43	Atl2
Type II alveolar	1.06385e-47	0.864495	0.321	0.236	2.36355e-43	Ddx39b
Type II alveolar	1.91254e-125	0.857471	0.565	0.405	4.24909e-121	Pbx3
Type II alveolar	7.01055e-113	0.856211	0.474	0.317	1.55753e-108	Zfp704
Type II alveolar	6.26569e-121	0.855319	0.493	0.336	1.39205e-116	Sort1
Type II alveolar	5.95463e-32	0.852942	0.228	0.163	1.32294e-27	Rab3ip
Type II alveolar	7.46805e-47	0.852689	0.297	0.212	1.65918e-42	Rab11fip3
Type II alveolar	5.10587e-108	0.851725	0.556	0.435	1.13437e-103	Pik3ca
Type II alveolar	1.65569e-48	0.845093	0.281	0.193	3.67845e-44	Paip1
Type II alveolar	8.94191e-62	0.84459	0.28	0.178	1.98662e-57	Nipal2
Type II alveolar	1.37652e-281	0.842164	0.779	0.565	3.05822e-277	Cux1
Type II alveolar	5.20064e-33	0.834549	0.225	0.159	1.15543e-28	Stk11
Type II alveolar	9.44629e-80	0.831492	0.474	0.364	2.09868e-75	Pcca
Type II alveolar	2.3158e-232	0.831367	0.393	0.181	5.14501e-228	Cdc14a
Type II alveolar	7.09262e-218	0.830756	0.774	0.586	1.57577e-213	Wwox
Type II alveolar	1.95538e-68	0.828675	0.261	0.156	4.34427e-64	Plcg1
Type II alveolar	2.0004e-65	0.823713	0.448	0.345	4.44428e-61	Uri1
Type II alveolar	1.9774e-120	0.820986	0.488	0.339	4.3932e-116	AC149090.1
Type II alveolar	9.3303e-90	0.818213	0.517	0.399	2.07291e-85	Vgll4
Type II alveolar	1.27185e-63	0.810357	0.272	0.17	2.82566e-59	Birc3
Type II alveolar	3.21516e-98	0.809561	0.366	0.23	7.14313e-94	Selenbp1
Type II alveolar	4.51174e-80	0.80945	0.513	0.403	1.00237e-75	Cpeb4
Type II alveolar	1.67541e-54	0.805872	0.342	0.246	3.72225e-50	Atp6v0d1
Type II alveolar	8.91515e-43	0.805186	0.212	0.136	1.98068e-38	Bcl6
Type II alveolar	2.13284e-37	0.804825	0.262	0.188	4.73853e-33	Arl8b
Type II alveolar	1.94076e-66	0.802109	0.433	0.329	4.31178e-62	Paip2
Type II alveolar	1.83871e-37	0.801658	0.284	0.209	4.08505e-33	Sec22a
Type II alveolar	3.29563e-33	0.80061	0.22	0.153	7.32191e-29	Pitpnm3
Type II alveolar	2.27288e-100	0.800334	0.256	0.129	5.04966e-96	Kcnq1
Type II alveolar	1.05632e-62	0.79828	0.36	0.253	2.34683e-58	Rybp
Type II alveolar	1.03945e-93	0.796772	0.499	0.376	2.30934e-89	Cept1
Type II alveolar	4.61056e-85	0.79555	0.403	0.272	1.02433e-80	Abhd17b
Type II alveolar	2.24231e-48	0.795032	0.235	0.151	4.98174e-44	Cxadr
Type II alveolar	5.25152e-59	0.790756	0.346	0.247	1.16673e-54	Ctnnb1
Type II alveolar	3.03339e-35	0.784981	0.219	0.148	6.73927e-31	Gata6
Type II alveolar	9.89277e-43	0.782235	0.242	0.162	2.19788e-38	Clstn1
Type II alveolar	5.01734e-53	0.78185	0.312	0.216	1.1147e-48	Cdyl2
Type II alveolar	3.07409e-34	0.777542	0.224	0.154	6.8297e-30	4732471J01Rik
Type II alveolar	2.0061e-17	0.776056	0.235	0.191	4.45696e-13	Per2
Type II alveolar	4.80541e-47	0.773607	0.276	0.187	1.06762e-42	Cab39l
Type II alveolar	4.25591e-30	0.772811	0.233	0.169	9.45536e-26	Anapc4
Type II alveolar	0	0.77131	0.467	0.201	0	Col23a1
Type II alveolar	5.6655e-194	0.769015	0.693	0.507	1.2587e-189	Lrba
Type II alveolar	1.54109e-60	0.760733	0.421	0.321	3.42384e-56	Dgkd
Type II alveolar	5.4834e-43	0.759745	0.338	0.257	1.21825e-38	Hp1bp3
Type II alveolar	6.85581e-25	0.749346	0.208	0.151	1.52316e-20	Osbpl1a
Type II alveolar	5.87922e-187	0.748432	0.766	0.647	1.30619e-182	Atrx
Type II alveolar	7.935e-19	0.746934	0.221	0.175	1.76292e-14	Nrbp2
Type II alveolar	4.43223e-28	0.744127	0.253	0.19	9.84708e-24	Cnst
Type II alveolar	0	0.743496	0.803	0.474	0	Dock9
Type II alveolar	1.92251e-73	0.739534	0.276	0.164	4.27125e-69	Osbpl3
Type II alveolar	6.88585e-170	0.738063	0.509	0.313	1.52983e-165	Ddhd1
Type II alveolar	8.77363e-46	0.735771	0.325	0.238	1.94924e-41	Nmt2
Type II alveolar	1.39783e-125	0.730485	0.672	0.559	3.10556e-121	Luc7l3
Type II alveolar	1.01453e-190	0.727578	0.503	0.269	2.25398e-186	Gramd2
Type II alveolar	7.01924e-50	0.725271	0.258	0.168	1.55947e-45	Myef2
Type II alveolar	1.92163e-18	0.723633	0.225	0.178	4.26929e-14	Pi4kb
Type II alveolar	2.69709e-40	0.722419	0.244	0.165	5.99213e-36	Prkcz
Type II alveolar	8.26611e-22	0.720204	0.219	0.168	1.83648e-17	Ythdf2
Type II alveolar	5.01911e-81	0.718077	0.462	0.333	1.1151e-76	Actn4
Type II alveolar	9.79616e-17	0.716572	0.204	0.159	2.17641e-12	Unk
Type II alveolar	3.81749e-29	0.716147	0.312	0.249	8.48133e-25	Sel1l
Type II alveolar	1.74953e-177	0.716094	0.778	0.677	3.88694e-173	Ncor1
Type II alveolar	6.58716e-142	0.715785	0.683	0.556	1.46347e-137	Uvrag
Type II alveolar	2.72503e-37	0.715765	0.355	0.281	6.0542e-33	Mysm1
Type II alveolar	0	0.714196	0.938	0.715	0	Lrmda
Type II alveolar	7.79904e-20	0.712968	0.25	0.2	1.73271e-15	Cdip1
Type II alveolar	0	0.712623	0.677	0.343	0	Ccser1
Type II alveolar	3.57292e-36	0.710595	0.304	0.227	7.93795e-32	Polr2a
Type II alveolar	1.07588e-40	0.70878	0.248	0.168	2.39028e-36	Lpcat3
Type II alveolar	3.11139e-51	0.705821	0.301	0.205	6.91257e-47	C2cd5
Type II alveolar	1.31307e-136	0.705383	0.597	0.421	2.91724e-132	Diaph1
Type II alveolar	6.44717e-49	0.70383	0.295	0.202	1.43237e-44	Lrp5
Type II alveolar	4.79648e-44	0.702659	0.405	0.325	1.06563e-39	Clk4
Type II alveolar	1.89775e-150	0.70118	0.736	0.629	4.21622e-146	Ddx17
Type II alveolar	1.66208e-25	0.699243	0.253	0.193	3.69264e-21	Anxa6
Type II alveolar	3.57281e-31	0.696413	0.235	0.168	7.9377e-27	Hif1a
Type II alveolar	1.85495e-111	0.696363	0.712	0.619	4.12114e-107	Ano6
Type II alveolar	4.20356e-165	0.693284	0.633	0.414	9.33906e-161	Tjp2
Type II alveolar	3.90454e-74	0.692382	0.555	0.452	8.67471e-70	Stx8
Type II alveolar	4.1663e-18	0.689531	0.207	0.16	9.25628e-14	Srp72
Type II alveolar	1.91829e-36	0.688017	0.268	0.192	4.26187e-32	Oaz2
Type II alveolar	1.85612e-38	0.686308	0.33	0.25	4.12375e-34	Fkbp15
Type II alveolar	4.32519e-38	0.681194	0.379	0.3	9.60927e-34	Rabgef1
Type II alveolar	2.0508e-34	0.677666	0.293	0.218	4.55626e-30	Plekhh2
Type II alveolar	7.54744e-65	0.675447	0.511	0.417	1.67681e-60	N4bp2l2
Type II alveolar	2.65992e-117	0.675429	0.616	0.459	5.90954e-113	Mllt3
Type II alveolar	3.51504e-41	0.675044	0.256	0.172	7.80937e-37	Tspan2
Type II alveolar	8.38384e-41	0.672484	0.37	0.288	1.86264e-36	Smad2
Type II alveolar	5.53792e-172	0.669714	0.801	0.68	1.23036e-167	Srrm2
Type II alveolar	2.47606e-55	0.661555	0.495	0.416	5.50105e-51	Cpsf6
Type II alveolar	4.92796e-19	0.659902	0.228	0.179	1.09484e-14	Parp6
Type II alveolar	2.84887e-38	0.658006	0.343	0.264	6.32933e-34	Srsf4
Type II alveolar	2.77048e-18	0.656499	0.206	0.158	6.15517e-14	Pus10
Type II alveolar	7.28956e-44	0.653293	0.306	0.219	1.61952e-39	Slc1a5
Type II alveolar	4.66878e-37	0.649347	0.342	0.264	1.03726e-32	Sil1
Type II alveolar	5.83492e-37	0.648866	0.392	0.319	1.29634e-32	Rai1
Type II alveolar	1.821e-15	0.647593	0.245	0.202	4.04572e-11	Tsc22d3
Type II alveolar	7.39021e-26	0.643187	0.278	0.216	1.64188e-21	Atf1
Type II alveolar	2.0506e-49	0.638839	0.465	0.38	4.55581e-45	Lamp2
Type II alveolar	3.12878e-44	0.638729	0.431	0.348	6.9512e-40	Nt5c2
Type II alveolar	1.13715e-19	0.638225	0.332	0.285	2.52641e-15	Pabpn1
Type II alveolar	7.42768e-39	0.636132	0.399	0.319	1.65021e-34	Xpo1
Type II alveolar	2.735e-12	0.635863	0.211	0.174	6.07635e-08	Morc2a
Type II alveolar	3.63645e-68	0.635374	0.412	0.286	8.07911e-64	Pawr
Type II alveolar	9.17859e-39	0.633739	0.378	0.299	2.03921e-34	Acvr1
Type II alveolar	6.73026e-35	0.632658	0.266	0.189	1.49526e-30	Ppm1l
Type II alveolar	1.41664e-118	0.632576	0.538	0.353	3.14734e-114	Mical2
Type II alveolar	8.51853e-36	0.63127	0.371	0.298	1.89256e-31	Dopey1
Type II alveolar	6.58882e-16	0.631128	0.213	0.168	1.46384e-11	Tmem63b
Type II alveolar	0	0.629988	0.84	0.475	0	Cadm1
Type II alveolar	4.22028e-80	0.629445	0.322	0.191	9.37619e-76	Mal2
Type II alveolar	7.04824e-46	0.626664	0.413	0.323	1.56591e-41	Hibadh
Type II alveolar	8.36102e-14	0.626616	0.233	0.193	1.85757e-09	Lactb2
Type II alveolar	1.27634e-30	0.626272	0.222	0.157	2.83565e-26	Rbbp8
Type II alveolar	4.51536e-96	0.622913	0.57	0.42	1.00318e-91	Nr6a1
Type II alveolar	2.53764e-51	0.621229	0.461	0.368	5.63787e-47	Usp3
Type II alveolar	2.14562e-71	0.620787	0.576	0.474	4.76691e-67	Zfp609
Type II alveolar	5.73877e-17	0.620217	0.243	0.197	1.27498e-12	Prkaa2
Type II alveolar	2.837e-120	0.619315	0.679	0.507	6.30296e-116	Ube2e2
Type II alveolar	5.2206e-50	0.61839	0.38	0.282	1.15986e-45	Smad3
Type II alveolar	2.21407e-13	0.61658	0.251	0.213	4.919e-09	Mff
Type II alveolar	1.58453e-85	0.615448	0.632	0.534	3.52034e-81	Tra2a
Type II alveolar	2.79537e-43	0.614947	0.44	0.355	6.21047e-39	Aplp2
Type II alveolar	6.39036e-46	0.613053	0.428	0.341	1.41975e-41	Scarb2
Type II alveolar	4.56799e-36	0.612074	0.409	0.338	1.01487e-31	Golga4
Type II alveolar	6.02738e-28	0.611561	0.316	0.252	1.3391e-23	Rad23b
Type II alveolar	2.01873e-33	0.611317	0.35	0.277	4.48501e-29	Lemd3
Type II alveolar	3.47912e-20	0.610972	0.33	0.28	7.72956e-16	Mapre2
Type II alveolar	4.44802e-12	0.610393	0.211	0.175	9.88216e-08	Prep
Type II alveolar	2.13098e-50	0.609357	0.314	0.215	4.7344e-46	Zfp462
Type II alveolar	7.85777e-22	0.608274	0.275	0.221	1.74576e-17	Sap130
Type II alveolar	2.38222e-46	0.603886	0.501	0.431	5.29257e-42	Ccnt2
Type II alveolar	9.44279e-73	0.603575	0.632	0.552	2.0979e-68	Ppp2r5e
Type II alveolar	6.30192e-19	0.599677	0.306	0.255	1.4001e-14	Dab2ip
Type II alveolar	2.74594e-46	0.599357	0.29	0.2	6.10066e-42	Gramd1b
Type II alveolar	6.00768e-19	0.594984	0.204	0.154	1.33473e-14	Magt1
Type II alveolar	1.63831e-40	0.594483	0.473	0.395	3.63982e-36	Tdrd3
Type II alveolar	6.4834e-45	0.592859	0.266	0.178	1.44042e-40	Slc1a3
Type II alveolar	2.00325e-98	0.592746	0.695	0.602	4.45063e-94	Gpatch8
Type II alveolar	4.52862e-22	0.592496	0.29	0.234	1.00612e-17	Larp4
Type II alveolar	2.92305e-20	0.590904	0.272	0.22	6.49414e-16	Atp6v1a
Type II alveolar	3.17891e-19	0.590484	0.243	0.191	7.06258e-15	Faf2
Type II alveolar	6.78698e-20	0.589174	0.248	0.196	1.50786e-15	Ccdc6
Type II alveolar	6.20779e-141	0.587517	0.599	0.406	1.37918e-136	Bach2
Type II alveolar	6.40837e-70	0.585364	0.558	0.454	1.42375e-65	Stat3
Type II alveolar	2.72585e-14	0.584304	0.208	0.167	6.05602e-10	Sf3b2
Type II alveolar	4.42761e-74	0.583666	0.61	0.511	9.83681e-70	Brwd1
Type II alveolar	8.50692e-27	0.581649	0.417	0.362	1.88998e-22	Ralgapb
Type II alveolar	1.43229e-29	0.58126	0.333	0.262	3.18211e-25	Copg2
Type II alveolar	1.4881e-188	0.579123	0.662	0.447	3.30612e-184	Fam49b
Type II alveolar	1.72762e-40	0.579105	0.389	0.302	3.83825e-36	Smurf1
Type II alveolar	3.7013e-122	0.578909	0.733	0.561	8.22317e-118	Farp1
Type II alveolar	1.45571e-125	0.573642	0.7	0.569	3.23415e-121	Zfp608
Type II alveolar	1.61409e-32	0.568988	0.275	0.201	3.58603e-28	Ypel2
Type II alveolar	1.81542e-192	0.567661	0.535	0.308	4.03331e-188	Ptpn13
Type II alveolar	1.96182e-84	0.566488	0.683	0.604	4.35857e-80	Gsk3b
Type II alveolar	8.76653e-21	0.565545	0.269	0.216	1.94766e-16	Zc3h14
Type II alveolar	3.65788e-61	0.564522	0.587	0.503	8.12671e-57	Usp47
Type II alveolar	2.73627e-23	0.56445	0.267	0.208	6.07917e-19	Ocrl
Type II alveolar	8.13709e-92	0.556066	0.462	0.317	1.80782e-87	Fnip2
Type II alveolar	7.8797e-14	0.554061	0.232	0.19	1.75063e-09	Ubqln1
Type II alveolar	2.5812e-17	0.553709	0.254	0.206	5.73466e-13	Stx12
Type II alveolar	2.01438e-18	0.552401	0.287	0.237	4.47534e-14	Ubap2
Type II alveolar	1.90244e-38	0.552015	0.47	0.396	4.22665e-34	Sec63
Type II alveolar	2.989e-50	0.551758	0.517	0.425	6.64066e-46	Dock7
Type II alveolar	1.0663e-14	0.547543	0.247	0.204	2.369e-10	Morc3
Type II alveolar	6.40222e-84	0.54632	0.341	0.212	1.42238e-79	Ndnf
Type II alveolar	5.12416e-15	0.546066	0.207	0.164	1.13843e-10	Hsd17b4
Type II alveolar	2.126e-17	0.545427	0.293	0.249	4.72333e-13	Tmsb4x
Type II alveolar	1.58267e-40	0.544951	0.313	0.223	3.51623e-36	Hmgcll1
Type II alveolar	3.06102e-83	0.544107	0.542	0.401	6.80066e-79	Col4a2
Type II alveolar	7.12543e-33	0.541617	0.22	0.149	1.58306e-28	Gfod2
Type II alveolar	4.05086e-14	0.539493	0.273	0.232	8.99981e-10	Safb
Type II alveolar	1.66985e-18	0.536473	0.262	0.21	3.70991e-14	Inpp4a
Type II alveolar	2.13135e-34	0.534834	0.389	0.311	4.73521e-30	Gng12
Type II alveolar	8.83931e-39	0.533575	0.505	0.438	1.96383e-34	Ubap2l
Type II alveolar	6.67666e-19	0.53332	0.286	0.234	1.48335e-14	Nsmaf
Type II alveolar	1.47225e-154	0.530409	0.581	0.366	3.27089e-150	Cadps2
Type II alveolar	2.11748e-22	0.527903	0.324	0.263	4.7044e-18	Eml6
Type II alveolar	2.60173e-86	0.525337	0.611	0.476	5.78027e-82	Fchsd2
Type II alveolar	1.49414e-165	0.524939	0.878	0.722	3.31953e-161	Atxn1
Type II alveolar	6.36748e-25	0.524165	0.384	0.326	1.41466e-20	Tnrc6a
Type II alveolar	1.06866e-13	0.523706	0.273	0.233	2.37425e-09	Clpx
Type II alveolar	8.46103e-20	0.522366	0.241	0.19	1.87979e-15	Tmem131l
Type II alveolar	8.30019e-15	0.5223	0.307	0.267	1.84405e-10	Atg3
Type II alveolar	2.98373e-34	0.522251	0.425	0.353	6.62896e-30	Golgb1
Type II alveolar	3.8099e-16	0.518321	0.305	0.26	8.46446e-12	Txndc11
Type II alveolar	4.85952e-22	0.516673	0.391	0.34	1.07964e-17	Mia2
Type II alveolar	4.95883e-27	0.51632	0.367	0.299	1.1017e-22	Nfix
Type II alveolar	8.68641e-96	0.514725	0.324	0.184	1.92986e-91	9030622O22Rik
Type II alveolar	1.3658e-28	0.514318	0.477	0.427	3.0344e-24	Rictor
Type II alveolar	1.32274e-19	0.514107	0.235	0.181	2.93873e-15	Macrod2
Type II alveolar	7.73869e-34	0.513983	0.42	0.349	1.7193e-29	Xrn2
Type II alveolar	1.57839e-129	0.513504	0.801	0.663	3.50672e-125	Apbb2
Type II alveolar	1.28584e-18	0.512197	0.225	0.174	2.85675e-14	Rnpep
Type II alveolar	1.07602e-111	0.511334	0.801	0.73	2.3906e-107	Usp34
Type II alveolar	1.21923e-15	0.506286	0.3	0.254	2.70877e-11	Wipf2
Type II alveolar	3.22798e-38	0.504609	0.543	0.473	7.17161e-34	Elf1
Type II alveolar	2.31139e-21	0.503544	0.483	0.439	5.13521e-17	Msrb3
Type II alveolar	6.50062e-45	0.500573	0.52	0.437	1.44424e-40	Cask
Type II alveolar	4.97235e-148	0.500536	0.854	0.783	1.10471e-143	Luc7l2
Club cells	0	9.54497	0.572	0.006	0	Gabrp
Club cells	0	8.1448	0.238	0.002	0	Crb1
Club cells	0	7.95569	0.591	0.014	0	Fmo3
Club cells	0	7.89664	0.235	0.002	0	Acsm1
Club cells	0	7.79483	0.228	0.002	0	Cyp4f15
Club cells	0	7.41478	0.279	0.006	0	Wdr72
Club cells	0	7.34565	0.398	0.006	0	Gm15883
Club cells	0	7.3024	0.21	0.003	0	Ace2
Club cells	0	6.98513	0.531	0.011	0	Cnksr2
Club cells	0	6.90466	0.453	0.007	0	Atp2b2
Club cells	0	6.86634	0.734	0.041	0	Ccdc129
Club cells	0	6.76497	0.936	0.122	0	Cyp2f2
Club cells	0	6.74293	0.271	0.004	0	Nwd2
Club cells	0	6.58718	0.32	0.007	0	Cckar
Club cells	0	6.50943	0.316	0.007	0	Vtcn1
Club cells	0	6.38692	0.914	0.063	0	Bmpr1b
Club cells	0	6.18101	0.631	0.052	0	B430010I23Rik
Club cells	0	6.09697	0.542	0.015	0	Mgat3
Club cells	0	6.00796	0.229	0.007	0	Rasgrf1
Club cells	0	5.88643	0.641	0.027	0	Ppp2r2b
Club cells	0	5.86132	0.853	0.052	0	5330417C22Rik
Club cells	0	5.7997	0.313	0.01	0	Gm12474
Club cells	0	5.74972	0.447	0.015	0	Lnx1
Club cells	0	5.55452	0.566	0.025	0	Aldh1a7
Club cells	0	5.52849	0.431	0.057	0	Hp
Club cells	0	5.46772	0.301	0.013	0	Fam46c
Club cells	0	5.36398	0.598	0.046	0	Slc4a5
Club cells	0	5.32448	0.787	0.076	0	Kcnk2
Club cells	0	5.29508	0.303	0.011	0	Parm1
Club cells	0	5.1725	0.293	0.05	0	Scgb3a2
Club cells	0	5.09728	0.57	0.038	0	Lpar3
Club cells	0	4.99362	0.974	0.585	0	Scgb1a1
Club cells	0	4.97982	0.261	0.011	0	Slc6a15
Club cells	0	4.90916	0.637	0.048	0	Cadm2
Club cells	0	4.77825	0.891	0.186	0	Cbr2
Club cells	0	4.49894	0.379	0.021	0	Adam28
Club cells	0	4.34105	0.8	0.095	0	Aox3
Club cells	0	4.32625	0.265	0.01	0	Sidt1
Club cells	0	4.31369	0.798	0.14	0	Ces1d
Club cells	0	4.21622	0.334	0.04	0	1810010H24Rik
Club cells	0	4.1553	0.868	0.2	0	Col23a1
Club cells	0	4.0752	0.81	0.186	0	Alas1
Club cells	0	3.98363	0.205	0.014	0	Slc23a1
Club cells	0	3.94662	0.559	0.08	0	Cep70
Club cells	0	3.90874	0.468	0.05	0	Lypd6b
Club cells	0	3.89	0.924	0.336	0	Por
Club cells	0	3.8563	0.403	0.059	0	Mgst1
Club cells	0	3.84472	0.729	0.089	0	Rarb
Club cells	0	3.80209	0.219	0.021	0	Slc16a12
Club cells	0	3.73619	0.444	0.035	0	Gfra1
Club cells	0	3.71443	0.82	0.17	0	Enah
Club cells	0	3.70031	0.759	0.17	0	Ascc2
Club cells	0	3.6836	0.575	0.098	0	Col4a6
Club cells	0	3.65853	0.427	0.043	0	Tmem56
Club cells	0	3.63208	0.678	0.11	0	0610040J01Rik
Club cells	0	3.62568	0.306	0.028	0	Ehf
Club cells	0	3.61815	0.605	0.066	0	Gpr39
Club cells	0	3.61463	0.914	0.305	0	Ptpn13
Club cells	0	3.5981	0.47	0.069	0	Acss2
Club cells	0	3.59544	0.693	0.114	0	Rassf9
Club cells	0	3.55701	0.382	0.05	0	Ngef
Club cells	0	3.54766	0.556	0.098	0	Pcx
Club cells	0	3.54663	0.223	0.017	0	Pkhd1
Club cells	0	3.53039	0.543	0.098	0	Acsl1
Club cells	0	3.51823	0.64	0.149	0	Aox1
Club cells	0	3.50303	0.351	0.043	0	Gm15675
Club cells	0	3.41723	0.331	0.039	0	Abcc3
Club cells	0	3.41099	0.445	0.063	0	Pclo
Club cells	0	3.38915	0.483	0.09	0	Gm26671
Club cells	0	3.37945	0.765	0.22	0	Selenbp1
Club cells	0	3.33428	0.915	0.311	0	Naaladl2
Club cells	0	3.33023	0.255	0.03	0	Btbd11
Club cells	0	3.30072	0.292	0.046	0	Eya1
Club cells	0	3.29935	0.554	0.082	0	Kcnj15
Club cells	0	3.28257	0.82	0.075	0	Grip1
Club cells	0	3.26443	0.465	0.069	0	Lrig1
Club cells	0	3.25574	0.591	0.134	0	Scnn1b
Club cells	0	3.23624	0.753	0.174	0	9030622O22Rik
Club cells	0	3.23417	0.506	0.079	0	Cd55
Club cells	7.32927e-280	3.22699	0.219	0.037	1.62834e-275	Gss
Club cells	0	3.19523	0.596	0.106	0	Ccdc88c
Club cells	0	3.10198	0.432	0.082	0	Ttc6
Club cells	0	3.09997	0.686	0.179	0	Fign
Club cells	0	3.09914	0.67	0.104	0	Sox6
Club cells	0	3.08457	0.335	0.05	0	Cux2
Club cells	0	3.07953	0.613	0.105	0	Kctd8
Club cells	0	3.07782	0.378	0.064	0	Galnt13
Club cells	0	3.06914	0.563	0.105	0	Atp1b1
Club cells	0	3.05349	0.381	0.056	0	Slc38a1
Club cells	0	3.04799	0.36	0.061	0	Dixdc1
Club cells	0	3.02129	0.504	0.074	0	Tox3
Club cells	0	3.00648	0.307	0.048	0	Mboat1
Club cells	5.72406e-240	3.00091	0.366	0.117	1.27171e-235	Wfdc2
Club cells	3.87788e-242	2.9855	0.323	0.089	8.61548e-238	Hes1
Club cells	0	2.96328	0.634	0.211	0	Rad51b
Club cells	0	2.95809	0.593	0.11	0	Gna14
Club cells	0	2.92105	0.54	0.099	0	Tnfrsf21
Club cells	0	2.8821	0.478	0.111	0	St3gal5
Club cells	0	2.87951	0.409	0.086	0	Syn3
Club cells	0	2.87741	0.258	0.044	0	Acsf2
Club cells	0	2.8659	0.591	0.125	0	Acss1
Club cells	0	2.85559	0.25	0.036	0	Ranbp17
Club cells	0	2.84224	0.772	0.231	0	Gclc
Club cells	0	2.83822	0.923	0.226	0	Thsd4
Club cells	0	2.8317	0.728	0.26	0	Prdx6
Club cells	4.80008e-297	2.81864	0.239	0.041	1.06643e-292	Hnmt
Club cells	0	2.81319	0.746	0.187	0	Myo5c
Club cells	0	2.80368	0.642	0.125	0	Chn2
Club cells	0	2.78344	0.317	0.063	0	Idh2
Club cells	0	2.77801	0.373	0.095	0	Klf5
Club cells	1.606e-297	2.766	0.261	0.049	3.56806e-293	Ptpn18
Club cells	0	2.76588	0.296	0.049	0	Celsr1
Club cells	0	2.74357	0.512	0.115	0	Slc4a4
Club cells	0	2.74334	0.348	0.059	0	Atp7b
Club cells	0	2.72323	0.588	0.14	0	Gsta3
Club cells	0	2.72076	0.382	0.069	0	Rasef
Club cells	0	2.71834	0.699	0.21	0	Fam13a
Club cells	0	2.71199	0.858	0.342	0	Thrb
Club cells	0	2.7101	0.666	0.189	0	Gramd1b
Club cells	0	2.70915	0.522	0.127	0	Grhl2
Club cells	0	2.70653	0.279	0.045	0	Fhdc1
Club cells	1.27271e-290	2.69707	0.286	0.059	2.82758e-286	Gnb5
Club cells	0	2.69575	0.516	0.078	0	Atp6v1c2
Club cells	0	2.69563	0.538	0.163	0	Pir
Club cells	0	2.6761	0.266	0.048	0	Rab38
Club cells	0	2.66553	0.544	0.097	0	Met
Club cells	0	2.65638	0.549	0.189	0	Cyb5a
Club cells	0	2.63986	0.416	0.105	0	Liph
Club cells	0	2.61006	0.729	0.207	0	Dapk2
Club cells	0	2.59765	0.479	0.1	0	Spata13
Club cells	3.79684e-190	2.59741	0.212	0.047	8.43545e-186	Ccnd1
Club cells	0	2.5908	0.428	0.118	0	Synpo
Club cells	2.62814e-247	2.54537	0.307	0.077	5.83894e-243	Cyp39a1
Club cells	0	2.54382	0.569	0.136	0	Junos
Club cells	8.29079e-209	2.53315	0.275	0.071	1.84196e-204	Slc1a1
Club cells	0	2.53109	0.744	0.283	0	Plpp3
Club cells	0	2.52449	0.394	0.095	0	Esrp1
Club cells	0	2.49783	0.416	0.116	0	Cat
Club cells	0	2.49466	0.482	0.129	0	Bcl6
Club cells	5.42505e-161	2.4924	0.202	0.05	1.20528e-156	Fam83b
Club cells	0	2.47972	0.712	0.244	0	Map7
Club cells	0	2.46251	0.789	0.36	0	Txlng
Club cells	0	2.45966	0.996	0.591	0	Mecom
Club cells	0	2.4547	0.395	0.076	0	AC154546.2
Club cells	0	2.4534	0.848	0.299	0	Mob3b
Club cells	1.21847e-211	2.44829	0.23	0.051	2.70707e-207	Mfap3l
Club cells	0	2.43118	0.671	0.207	0	Trpm6
Club cells	4.64302e-199	2.40224	0.278	0.075	1.03154e-194	Plxnb1
Club cells	3.04374e-237	2.37995	0.275	0.064	6.76229e-233	Plekhd1
Club cells	1.25807e-288	2.36128	0.384	0.103	2.79504e-284	Sgsm3
Club cells	3.15186e-161	2.34463	0.236	0.065	7.00248e-157	Rdh10
Club cells	0	2.34206	0.272	0.045	0	Srgap3
Club cells	2.69361e-289	2.33945	0.378	0.1	5.9844e-285	2010300C02Rik
Club cells	1.83117e-276	2.33635	0.337	0.083	4.0683e-272	Tiam1
Club cells	0	2.33013	0.822	0.36	0	Atp11a
Club cells	0	2.30586	0.784	0.343	0	Mtus1
Club cells	0	2.30119	0.589	0.125	0	Car8
Club cells	7.71627e-173	2.27936	0.208	0.049	1.71432e-168	Kyat1
Club cells	0	2.27675	0.475	0.128	0	Clip4
Club cells	0	2.26958	0.799	0.344	0	Nr3c2
Club cells	5.46188e-247	2.26411	0.326	0.085	1.21347e-242	Slc25a37
Club cells	0	2.24132	0.884	0.505	0	Larp4b
Club cells	0	2.23978	0.443	0.129	0	Pon3
Club cells	0	2.23154	0.428	0.117	0	Cracr2a
Club cells	5.57472e-171	2.21913	0.262	0.075	1.23854e-166	Yipf6
Club cells	0	2.21316	0.456	0.1	0	Iqgap2
Club cells	1.79153e-291	2.20888	0.404	0.113	3.98023e-287	Emb
Club cells	0	2.19285	0.452	0.123	0	Tbc1d30
Club cells	0	2.18205	0.584	0.208	0	Slc12a2
Club cells	3.84274e-127	2.16715	0.243	0.08	8.53741e-123	Il17re
Club cells	2.68279e-188	2.15414	0.306	0.092	5.96036e-184	Mtus2
Club cells	8.11337e-292	2.1399	0.389	0.104	1.80255e-287	Rmdn2
Club cells	0	2.13556	0.743	0.249	0	Prdm16
Club cells	0	2.1333	0.712	0.218	0	A230057D06Rik
Club cells	0	2.12557	0.727	0.253	0	Cdh1
Club cells	3.68441e-137	2.1245	0.274	0.094	8.18564e-133	Prr15l
Club cells	6.19742e-217	2.11975	0.342	0.101	1.37688e-212	Epb41l1
Club cells	5.70621e-231	2.10333	0.373	0.115	1.26775e-226	Gdpd1
Club cells	4.81381e-117	2.06703	0.221	0.071	1.06948e-112	Il13ra1
Club cells	0	2.06577	0.689	0.33	0	Vmp1
Club cells	0	2.06399	0.334	0.071	0	Il34
Club cells	0	2.04411	0.725	0.332	0	Cradd
Club cells	2.96331e-176	2.03049	0.412	0.167	6.58359e-172	Trim3
Club cells	0	2.02567	0.541	0.181	0	Ppm1l
Club cells	8.01531e-118	2.01665	0.222	0.071	1.78076e-113	Naxd
Club cells	1.18241e-197	2.01283	0.288	0.078	2.62697e-193	Mbnl3
Club cells	9.99143e-170	2.01221	0.388	0.149	2.2198e-165	Cxadr
Club cells	2.26468e-248	2.01213	0.395	0.121	5.03144e-244	Me1
Club cells	5.32584e-246	2.00957	0.451	0.155	1.18324e-241	9530036O11Rik
Club cells	1.00703e-178	1.99996	0.228	0.056	2.23732e-174	C6
Club cells	4.01364e-111	1.99956	0.239	0.083	8.91711e-107	Pygb
Club cells	7.20925e-218	1.99409	0.424	0.151	1.60168e-213	AA986860
Club cells	0	1.99135	0.739	0.245	0	Eya2
Club cells	2.65601e-301	1.9819	0.457	0.135	5.90086e-297	Osbpl10
Club cells	1.27025e-300	1.98186	0.566	0.203	2.82212e-296	Sec14l3
Club cells	2.49953e-109	1.97534	0.216	0.071	5.55319e-105	Tmx4
Club cells	1.08673e-285	1.97451	0.463	0.144	2.41439e-281	Cmtm8
Club cells	3.68743e-91	1.96662	0.208	0.075	8.19236e-87	Cap2
Club cells	2.6067e-88	1.96075	0.204	0.074	5.7913e-84	Erbb3
Club cells	0	1.95735	0.637	0.166	0	Efna5
Club cells	0	1.95555	0.824	0.296	0	Wwc1
Club cells	2.61005e-220	1.9509	0.409	0.137	5.79876e-216	Cgn
Club cells	2.8104e-138	1.9491	0.232	0.069	6.24387e-134	Slc12a7
Club cells	8.26695e-220	1.94469	0.437	0.156	1.83667e-215	Il1rap
Club cells	6.02542e-96	1.93298	0.245	0.095	1.33867e-91	Fam174b
Club cells	0	1.93296	0.339	0.072	0	Slco4c1
Club cells	1.49363e-129	1.93091	0.258	0.086	3.31841e-125	Ephx1
Club cells	6.7487e-141	1.92799	0.316	0.117	1.49936e-136	Scnn1g
Club cells	0	1.92196	0.378	0.084	0	Palmd
Club cells	0	1.91927	0.749	0.328	0	Mgat5
Club cells	0	1.90785	0.288	0.049	0	Gucy1a2
Club cells	9.11484e-132	1.9035	0.267	0.09	2.02504e-127	Gramd3
Club cells	1.24425e-184	1.90158	0.346	0.114	2.76435e-180	Frk
Club cells	2.42811e-202	1.89082	0.433	0.161	5.39454e-198	Prkcz
Club cells	1.69209e-116	1.88932	0.295	0.116	3.75931e-112	Eps8l1
Club cells	9.63196e-243	1.88168	0.575	0.256	2.13993e-238	Cgnl1
Club cells	4.10306e-176	1.8794	0.395	0.149	9.11577e-172	Pitpnm3
Club cells	0	1.87049	0.664	0.182	0	Fat3
Club cells	9.59743e-133	1.86173	0.205	0.057	2.13226e-128	Gm16083
Club cells	1.17104e-98	1.83711	0.251	0.097	2.6017e-94	Isoc2a
Club cells	7.03276e-94	1.83594	0.235	0.088	1.56247e-89	Idh1
Club cells	0	1.82477	0.867	0.462	0	Atp13a3
Club cells	6.30858e-152	1.82034	0.219	0.057	1.40158e-147	Mmp15
Club cells	3.37183e-93	1.81498	0.213	0.075	7.49121e-89	Nectin2
Club cells	4.28102e-100	1.81454	0.254	0.098	9.51114e-96	Arhgap8
Club cells	0	1.81021	0.848	0.355	0	Ccser1
Club cells	0	1.80938	0.822	0.508	0	Arid5b
Club cells	0	1.79515	0.724	0.323	0	Tcf7l1
Club cells	7.38323e-133	1.79295	0.278	0.096	1.64033e-128	Sec14l4
Club cells	0	1.7911	0.671	0.258	0	Arhgap44
Club cells	0	1.78803	0.873	0.428	0	Etl4
Club cells	1.77703e-83	1.78352	0.2	0.072	3.94804e-79	Bcl7a
Club cells	0	1.76787	0.821	0.351	0	Aldh1a1
Club cells	0	1.76588	0.726	0.305	0	Col4a5
Club cells	4.06212e-205	1.76065	0.364	0.114	9.02481e-201	Ahr
Club cells	2.2129e-133	1.75912	0.341	0.136	4.9164e-129	Spint2
Club cells	5.80156e-213	1.75442	0.486	0.194	1.28893e-208	Sorl1
Club cells	6.75031e-248	1.74359	0.527	0.206	1.49972e-243	Arhgap32
Club cells	3.24739e-72	1.73478	0.213	0.087	7.21472e-68	Ptp4a1
Club cells	1.25909e-167	1.72973	0.489	0.228	2.79732e-163	Nsmaf
Club cells	3.35389e-116	1.7274	0.244	0.083	7.45133e-112	Kctd1
Club cells	0	1.72087	0.992	0.644	0	Alcam
Club cells	5.74536e-160	1.71977	0.276	0.083	1.27645e-155	Sytl2
Club cells	4.02618e-205	1.71913	0.581	0.288	8.94496e-201	Ifrd1
Club cells	8.57903e-252	1.71701	0.673	0.362	1.906e-247	Pcca
Club cells	0	1.69991	0.76	0.278	0	Rbm47
Club cells	0	1.69749	0.568	0.174	0	Grk3
Club cells	0	1.697	0.784	0.37	0	Chka
Club cells	6.616e-249	1.6967	0.517	0.19	1.46988e-244	Mal2
Club cells	0	1.69357	0.775	0.344	0	Tanc2
Club cells	1.63547e-77	1.68867	0.219	0.088	3.63352e-73	Etfbkmt
Club cells	1.26682e-58	1.68751	0.201	0.088	2.8145e-54	Tgfa
Club cells	6.67013e-121	1.68455	0.26	0.09	1.4819e-116	Mpzl1
Club cells	8.18641e-139	1.68148	0.383	0.161	1.81878e-134	Fbxo34
Club cells	2.01711e-283	1.67975	0.703	0.333	4.48142e-279	Fam129b
Club cells	2.01112e-124	1.67459	0.381	0.169	4.46811e-120	Prep
Club cells	1.4038e-165	1.66393	0.462	0.205	3.11882e-161	D230025D16Rik
Club cells	4.16798e-130	1.64261	0.339	0.134	9.26001e-126	Abcc1
Club cells	7.2984e-98	1.63653	0.282	0.116	1.62149e-93	Txnrd1
Club cells	1.25132e-84	1.63101	0.262	0.111	2.78005e-80	Sod1
Club cells	1.20792e-75	1.62902	0.214	0.085	2.68363e-71	Hook2
Club cells	9.68102e-139	1.62385	0.483	0.246	2.15083e-134	Mid1
Club cells	2.13779e-195	1.62184	0.607	0.315	4.74953e-191	Tef
Club cells	2.42448e-168	1.61479	0.504	0.234	5.38646e-164	Rif1
Club cells	0	1.60888	0.83	0.311	0	Osbpl6
Club cells	3.10525e-78	1.60409	0.25	0.107	6.89893e-74	Gtpbp4
Club cells	8.72666e-95	1.60379	0.328	0.151	1.9388e-90	Sik1
Club cells	5.79358e-126	1.6003	0.352	0.145	1.28716e-121	Rnf145
Club cells	5.40132e-97	1.59875	0.269	0.106	1.20001e-92	Fam3c
Club cells	5.36507e-142	1.59866	0.419	0.185	1.19196e-137	Foxp4
Club cells	1.58481e-104	1.59248	0.231	0.08	3.52098e-100	Casp4
Club cells	2.42456e-71	1.59141	0.23	0.098	5.38664e-67	Xrcc5
Club cells	4.30858e-127	1.58709	0.378	0.164	9.57237e-123	Atl2
Club cells	3.1761e-227	1.58261	0.646	0.336	7.05634e-223	Notch2
Club cells	6.13562e-142	1.58182	0.27	0.085	1.36315e-137	C77080
Club cells	2.65443e-139	1.58099	0.345	0.133	5.89734e-135	Garem1
Club cells	1.85821e-143	1.5775	0.422	0.185	4.12838e-139	Zfp36l1
Club cells	0	1.56882	0.773	0.339	0	Ppp1r9a
Club cells	4.217e-105	1.56145	0.314	0.132	9.3689e-101	Tom1l1
Club cells	4.80461e-232	1.56018	0.432	0.14	1.06744e-227	Nhsl1
Club cells	3.49936e-201	1.55949	0.544	0.241	7.77452e-197	Dtnb
Club cells	2.09751e-278	1.5526	0.768	0.477	4.66003e-274	Peli1
Club cells	3.67243e-172	1.55173	0.476	0.203	8.15905e-168	Lurap1l
Club cells	8.19672e-169	1.54572	0.256	0.07	1.82106e-164	Nexmif
Club cells	6.9145e-177	1.54176	0.511	0.231	1.5362e-172	Ldlrad3
Club cells	2.1706e-97	1.54141	0.32	0.143	4.82243e-93	Ide
Club cells	1.73762e-101	1.53973	0.366	0.174	3.86046e-97	Slc25a51
Club cells	4.63013e-67	1.53375	0.225	0.097	1.02867e-62	Asap3
Club cells	2.57329e-212	1.53157	0.316	0.086	5.71708e-208	Esrrg
Club cells	6.07628e-139	1.53151	0.457	0.211	1.34997e-134	Cp
Club cells	3.67838e-160	1.52894	0.561	0.302	8.17226e-156	1110051M20Rik
Club cells	1.23145e-123	1.52604	0.261	0.087	2.73591e-119	Jag1
Club cells	9.80136e-113	1.5248	0.359	0.16	2.17757e-108	Zdhhc21
Club cells	0	1.522	0.834	0.378	0	Runx1
Club cells	9.40974e-223	1.5143	0.725	0.437	2.09056e-218	Tcf20
Club cells	5.57329e-99	1.51069	0.306	0.131	1.23822e-94	Plekha7
Club cells	5.90649e-67	1.51065	0.254	0.118	1.31225e-62	Tmprss2
Club cells	9.76679e-281	1.50977	0.587	0.215	2.16989e-276	Lcp1
Club cells	9.85803e-155	1.50758	0.472	0.217	2.19016e-150	Slc1a5
Club cells	4.21701e-218	1.49713	0.628	0.307	9.36892e-214	Tle1
Club cells	7.69712e-291	1.49231	0.763	0.426	1.71007e-286	Fgfr2
Club cells	9.28108e-74	1.4785	0.248	0.109	2.06198e-69	Cdcp1
Club cells	6.12414e-72	1.47368	0.218	0.089	1.3606e-67	Pak1
Club cells	3.70379e-136	1.47224	0.391	0.167	8.2287e-132	Ikzf2
Club cells	7.64118e-63	1.46999	0.247	0.117	1.69764e-58	Slc37a1
Club cells	2.96019e-92	1.46155	0.277	0.114	6.57665e-88	Sh2d4a
Club cells	8.26255e-67	1.4597	0.217	0.092	1.83569e-62	Maob
Club cells	2.94498e-111	1.45958	0.398	0.189	6.54286e-107	Wdfy1
Club cells	1.49328e-93	1.45246	0.321	0.144	3.31761e-89	Pptc7
Club cells	1.18317e-278	1.4464	0.678	0.296	2.62866e-274	Foxp2
Club cells	1.1448e-173	1.44603	0.325	0.102	2.54339e-169	9330182L06Rik
Club cells	1.49772e-157	1.44254	0.363	0.133	3.32747e-153	Kif21a
Club cells	2.65906e-161	1.4374	0.59	0.316	5.90763e-157	Pls3
Club cells	5.74539e-307	1.43357	0.633	0.235	1.27645e-302	Bmp5
Club cells	2.78445e-116	1.42808	0.416	0.197	6.18622e-112	Prkci
Club cells	7.62099e-106	1.42425	0.403	0.197	1.69316e-101	Eva1c
Club cells	1.36238e-181	1.41683	0.386	0.131	3.02679e-177	Kcnq1
Club cells	2.12154e-126	1.41301	0.413	0.186	4.71342e-122	Cab39l
Club cells	4.51632e-144	1.41162	0.309	0.106	1.00339e-139	Macc1
Club cells	0	1.41132	0.925	0.62	0	Atp8a1
Club cells	2.1892e-88	1.39761	0.435	0.246	4.86374e-84	Mob1b
Club cells	1.81737e-191	1.39305	0.655	0.376	4.03766e-187	Ddi2
Club cells	1.19465e-97	1.39266	0.405	0.206	2.65416e-93	Larp1b
Club cells	2.78296e-48	1.38691	0.217	0.106	6.18291e-44	Ppl
Club cells	1.31269e-223	1.38505	0.694	0.357	2.9164e-219	Mical2
Club cells	3.48104e-147	1.37998	0.333	0.118	7.73384e-143	Pla2g4a
Club cells	6.95499e-117	1.37991	0.514	0.288	1.54519e-112	Nfe2l2
Club cells	3.65381e-104	1.37614	0.354	0.16	8.11766e-100	Hsd17b4
Club cells	6.2286e-208	1.37502	0.434	0.158	1.38381e-203	Sftpd
Club cells	9.61253e-130	1.37362	0.552	0.318	2.13562e-125	Tmem87a
Club cells	4.68932e-85	1.37289	0.274	0.117	1.04183e-80	P3h2
Club cells	1.98301e-57	1.36814	0.277	0.143	4.40566e-53	Herpud1
Club cells	2.84982e-237	1.36446	0.785	0.518	6.33145e-233	Itpr1
Club cells	5.55612e-125	1.3643	0.556	0.33	1.2344e-120	Paip2
Club cells	0	1.3626	0.984	0.785	0	Pbx1
Club cells	2.3417e-204	1.36154	0.739	0.426	5.20255e-200	Samd4
Club cells	6.24533e-178	1.36109	0.533	0.243	1.38752e-173	Apobec3
Club cells	1.938e-265	1.35843	0.858	0.58	4.30565e-261	Dapk1
Club cells	1.58327e-70	1.3582	0.333	0.174	3.51755e-66	Serinc5
Club cells	3.535e-185	1.35335	0.674	0.396	7.8537e-181	Fut8
Club cells	9.05185e-87	1.35062	0.36	0.179	2.01105e-82	Tbcel
Club cells	8.47834e-57	1.34379	0.233	0.109	1.88363e-52	Stip1
Club cells	3.3241e-61	1.34277	0.239	0.11	7.38515e-57	Tuft1
Club cells	3.45153e-45	1.33886	0.214	0.107	7.66827e-41	Tmem248
Club cells	1.21423e-54	1.33722	0.245	0.12	2.69765e-50	Pls1
Club cells	2.44544e-78	1.33651	0.287	0.13	5.43303e-74	Dlg5
Club cells	2.94107e-148	1.33244	0.437	0.187	6.53417e-144	Tpd52
Club cells	2.91907e-122	1.32945	0.416	0.196	6.4853e-118	Npc2
Club cells	1.09293e-93	1.32721	0.38	0.188	2.42816e-89	Faf2
Club cells	7.07183e-86	1.32652	0.342	0.163	1.57115e-81	Cyp4b1
Club cells	9.55847e-64	1.32381	0.275	0.134	2.1236e-59	Hsph1
Club cells	2.63147e-107	1.32317	0.208	0.065	5.84633e-103	Plekhg3
Club cells	2.20186e-178	1.31758	0.54	0.247	4.89187e-174	Uhrf1bp1l
Club cells	0	1.31263	0.638	0.227	0	Tshz2
Club cells	1.15755e-164	1.30902	0.496	0.217	2.57173e-160	AC151836.1
Club cells	4.42906e-57	1.30592	0.222	0.102	9.84003e-53	Mccc2
Club cells	6.07459e-122	1.30545	0.357	0.147	1.34959e-117	Slc16a7
Club cells	8.40496e-177	1.30542	0.536	0.25	1.86733e-172	Pi4k2b
Club cells	1.05394e-149	1.30396	0.639	0.402	2.34154e-145	Slc25a36
Club cells	1.51169e-67	1.30248	0.307	0.156	3.35853e-63	Per3
Club cells	2.23441e-163	1.3007	0.648	0.391	4.9642e-159	Tmem245
Club cells	1.74419e-76	1.2981	0.353	0.182	3.87507e-72	Sat1
Club cells	6.51007e-87	1.2961	0.341	0.164	1.44634e-82	Sf3b2
Club cells	2.93118e-95	1.29457	0.438	0.24	6.51221e-91	Srsf10
Club cells	1.20378e-133	1.29386	0.56	0.311	2.67443e-129	Aig1
Club cells	1.74509e-130	1.28856	0.596	0.353	3.87707e-126	Aplp2
Club cells	1.13548e-282	1.28833	0.705	0.31	2.52269e-278	Sntb1
Club cells	4.1e-127	1.28427	0.414	0.184	9.10897e-123	Zdhhc1
Club cells	4.12825e-94	1.28229	0.316	0.14	9.17174e-90	Hacd2
Club cells	2.87405e-187	1.28216	0.668	0.364	6.38528e-183	Agmo
Club cells	4.85805e-76	1.27136	0.246	0.104	1.07931e-71	Als2cl
Club cells	7.44007e-92	1.26918	0.36	0.172	1.65296e-87	Lrrc1
Club cells	7.73437e-134	1.26783	0.349	0.131	1.71834e-129	Megf6
Club cells	4.7491e-113	1.26564	0.527	0.298	1.05511e-108	Rabgef1
Club cells	2.89242e-162	1.26443	0.676	0.407	6.4261e-158	Sipa1l3
Club cells	1.28423e-130	1.26253	0.576	0.322	2.85317e-126	Zfp704
Club cells	2.7001e-82	1.26215	0.37	0.19	5.99882e-78	Hacd3
Club cells	5.31251e-119	1.26186	0.506	0.268	1.18028e-114	Lrp4
Club cells	1.51148e-90	1.26101	0.275	0.113	3.35806e-86	Gpam
Club cells	3.47886e-82	1.26037	0.284	0.124	7.72899e-78	Slc16a2
Club cells	0	1.2585	0.687	0.284	0	Sftpb
Club cells	6.91326e-182	1.25743	0.727	0.478	1.53592e-177	Lrrfip2
Club cells	2.7724e-83	1.25743	0.391	0.206	6.15944e-79	Mafg
Club cells	2.57067e-112	1.25664	0.375	0.166	5.71125e-108	Osbpl3
Club cells	7.60819e-147	1.25549	0.337	0.119	1.69031e-142	Slc7a2
Club cells	1.26518e-58	1.2545	0.257	0.125	2.81085e-54	Samd9l
Club cells	7.20064e-283	1.25336	0.853	0.566	1.59977e-278	Ralgapa2
Club cells	3.15857e-58	1.2496	0.247	0.118	7.01739e-54	Clpb
Club cells	4.42545e-90	1.24105	0.359	0.174	9.83201e-86	Fat1
Club cells	5.62355e-203	1.23343	0.837	0.576	1.24938e-198	Igf1r
Club cells	7.92926e-66	1.23324	0.275	0.131	1.76164e-61	Slc44a3
Club cells	5.5412e-151	1.23321	0.65	0.392	1.23109e-146	Swt1
Club cells	7.54326e-152	1.23167	0.633	0.375	1.67589e-147	Clint1
Club cells	9.37979e-64	1.23043	0.276	0.134	2.08391e-59	Hps5
Club cells	1.32061e-171	1.22849	0.699	0.424	2.93401e-167	Nr6a1
Club cells	6.98325e-82	1.22379	0.421	0.236	1.55147e-77	Zfp266
Club cells	3.8557e-70	1.22239	0.354	0.188	8.56621e-66	Per2
Club cells	1.65173e-60	1.22095	0.272	0.133	3.66964e-56	Fgfr3
Club cells	1.38482e-215	1.22019	0.749	0.412	3.07666e-211	Rai14
Club cells	2.56943e-123	1.21063	0.67	0.449	5.70851e-119	Srpk2
Club cells	1.32575e-63	1.21049	0.304	0.157	2.94542e-59	Pus10
Club cells	7.85214e-43	1.20332	0.208	0.104	1.74451e-38	Mettl8
Club cells	1.4906e-91	1.20095	0.372	0.181	3.31166e-87	Scnn1a
Club cells	5.54811e-252	1.19579	0.904	0.617	1.23262e-247	Nedd4l
Club cells	3.17161e-210	1.19416	0.565	0.249	7.04637e-206	Abca3
Club cells	1.93939e-101	1.19266	0.484	0.262	4.30874e-97	Sil1
Club cells	1.22392e-111	1.19235	0.559	0.336	2.71918e-107	Kif16b
Club cells	2.30604e-99	1.18893	0.503	0.288	5.12333e-95	Fbxw8
Club cells	1.76129e-88	1.18885	0.454	0.256	3.91305e-84	Txndc11
Club cells	4.37305e-55	1.18615	0.256	0.128	9.7156e-51	Slc39a9
Club cells	1.08933e-146	1.18539	0.709	0.502	2.42017e-142	Usp47
Club cells	1.77622e-57	1.1848	0.294	0.153	3.94623e-53	Baiap2
Club cells	0	1.18478	0.98	0.825	0	Pde4d
Club cells	3.06507e-131	1.17665	0.437	0.195	6.80967e-127	Igsf5
Club cells	3.28793e-75	1.17369	0.359	0.188	7.30478e-71	Tmem131l
Club cells	1.76634e-130	1.16987	0.663	0.435	3.92429e-126	Cstf3
Club cells	1.34698e-36	1.16701	0.24	0.136	2.99259e-32	Jdp2
Club cells	8.09214e-69	1.16679	0.351	0.187	1.79783e-64	Ubqln1
Club cells	2.97403e-249	1.16303	0.747	0.372	6.60741e-245	Cadps2
Club cells	1.94152e-182	1.15975	0.755	0.5	4.31347e-178	Rin2
Club cells	3.06058e-159	1.15971	0.641	0.351	6.7997e-155	Ssbp2
Club cells	4.56277e-40	1.15529	0.232	0.125	1.01371e-35	Laptm4b
Club cells	2.34414e-44	1.15047	0.214	0.106	5.20797e-40	N4bp2
Club cells	7.04881e-33	1.14894	0.229	0.132	1.56603e-28	Bsg
Club cells	1.92885e-47	1.14878	0.304	0.175	4.28532e-43	Fyco1
Club cells	9.40672e-129	1.14126	0.301	0.105	2.08989e-124	Kdr
Club cells	8.20081e-55	1.1368	0.356	0.208	1.82197e-50	Azin1
Club cells	6.6843e-86	1.13592	0.279	0.117	1.48505e-81	Fam107b
Club cells	4.31866e-162	1.13481	0.529	0.251	9.59476e-158	Acsl4
Club cells	2.6737e-76	1.13044	0.37	0.191	5.94016e-72	Mrps28
Club cells	6.50932e-53	1.1271	0.289	0.154	1.44618e-48	Ube2f
Club cells	1.03747e-107	1.12473	0.572	0.347	2.30494e-103	Dusp16
Club cells	1.46727e-104	1.12412	0.448	0.228	3.25984e-100	Kiz
Club cells	6.97743e-153	1.12395	0.677	0.402	1.55018e-148	Vps13a
Club cells	3.75617e-49	1.1204	0.28	0.15	8.34508e-45	Eif4b
Club cells	1.1894e-38	1.1186	0.211	0.109	2.6425e-34	Nop58
Club cells	1.47255e-55	1.11731	0.292	0.153	3.27156e-51	Pkp2
Club cells	5.15514e-50	1.11594	0.31	0.175	1.14532e-45	Metap2
Club cells	5.70993e-76	1.11567	0.355	0.179	1.26857e-71	Pigu
Club cells	3.49431e-100	1.11458	0.686	0.52	7.76332e-96	Top1
Club cells	7.87302e-37	1.11035	0.212	0.113	1.74915e-32	Glul
Club cells	9.22056e-84	1.10786	0.271	0.114	2.04853e-79	Mctp2
Club cells	1.74777e-193	1.10596	0.596	0.272	3.88303e-189	Baiap2l1
Club cells	1.5753e-57	1.10438	0.334	0.188	3.49984e-53	Appl2
Club cells	2.89165e-73	1.10416	0.37	0.195	6.42438e-69	Paip1
Club cells	3.02896e-37	1.10279	0.22	0.118	6.72943e-33	Sec23b
Club cells	2.11659e-31	1.09792	0.243	0.143	4.70242e-27	Cmtm4
Club cells	3.10556e-218	1.09542	0.832	0.602	6.89961e-214	Ncoa1
Club cells	2.66289e-56	1.09444	0.332	0.184	5.91614e-52	Vamp5
Club cells	3.88594e-40	1.08991	0.211	0.108	8.63339e-36	Lrrc28
Club cells	3.60824e-63	1.08957	0.354	0.195	8.01642e-59	Gm37240
Club cells	1.45462e-117	1.08708	0.625	0.399	3.23172e-113	Phkb
Club cells	1.29414e-39	1.08665	0.226	0.12	2.87519e-35	Prdx1
Club cells	8.96221e-45	1.08001	0.298	0.171	1.99113e-40	Gfpt1
Club cells	9.61712e-48	1.07909	0.352	0.216	2.13664e-43	Hsp90ab1
Club cells	6.16217e-77	1.07904	0.468	0.277	1.36905e-72	Abhd17b
Club cells	2.12223e-46	1.07569	0.294	0.165	4.71497e-42	Pgap2
Club cells	4.81088e-61	1.07474	0.396	0.236	1.06883e-56	Mettl7a1
Club cells	2.59505e-99	1.07424	0.544	0.323	5.76542e-95	Hibadh
Club cells	4.52105e-106	1.07136	0.264	0.095	1.00444e-101	Tspan11
Club cells	8.35182e-44	1.07013	0.222	0.112	1.85552e-39	Fgfr1op
Club cells	1.69757e-135	1.06869	0.416	0.171	3.77149e-131	Cd200
Club cells	1.04057e-63	1.0685	0.303	0.152	2.31184e-59	Eogt
Club cells	1.52322e-67	1.0629	0.41	0.238	3.38413e-63	Slc38a2
Club cells	3.01366e-60	1.05969	0.41	0.248	6.69544e-56	Sel1l
Club cells	1.44273e-40	1.0593	0.261	0.147	3.20532e-36	Pex13
Club cells	2.27485e-60	1.05382	0.405	0.245	5.05404e-56	Lmbr1
Club cells	1.63947e-97	1.0508	0.323	0.135	3.6424e-93	Rab27a
Club cells	1.64533e-47	1.04998	0.294	0.164	3.65543e-43	Rab3ip
Club cells	2.19012e-163	1.04918	0.589	0.286	4.86579e-159	Cdkl5
Club cells	1.36343e-168	1.04635	0.744	0.468	3.02913e-164	Taok3
Club cells	0	1.04529	0.521	0.134	0	Arhgef38
Club cells	1.29142e-64	1.04514	0.306	0.151	2.86914e-60	Gprin3
Club cells	6.4451e-76	1.03878	0.454	0.269	1.43191e-71	Secisbp2l
Club cells	1.88109e-45	1.03796	0.223	0.111	4.17922e-41	Herc3
Club cells	2.07209e-73	1.03382	0.502	0.315	4.60356e-69	Arfgef2
Club cells	0	1.02975	0.98	0.727	0	Lrmda
Club cells	6.48672e-173	1.02622	0.783	0.522	1.44116e-168	Nbea
Club cells	6.91171e-49	1.02568	0.373	0.231	1.53557e-44	Clpx
Club cells	1.07852e-137	1.02464	0.558	0.284	2.39615e-133	Cobll1
Club cells	1.96589e-38	1.02086	0.25	0.139	4.36761e-34	Qsox1
Club cells	3.28913e-197	1.01911	0.628	0.305	7.30745e-193	Stox2
Club cells	1.87185e-47	1.01886	0.328	0.191	4.15869e-43	Ube2q2
Club cells	7.34951e-36	1.01819	0.272	0.161	1.63284e-31	Fam234a
Club cells	1.26361e-93	1.01657	0.613	0.404	2.80735e-89	Mnat1
Club cells	6.24013e-35	1.01477	0.293	0.182	1.38637e-30	Rbm3
Club cells	1.27636e-38	1.01443	0.282	0.165	2.83568e-34	Cog4
Club cells	8.35894e-89	1.01415	0.558	0.354	1.85711e-84	Far1
Club cells	1.1525e-148	1.01161	0.391	0.148	2.56051e-144	Tc2n
Club cells	2.01424e-129	1.00976	0.682	0.428	4.47504e-125	Diaph1
Club cells	1.05416e-214	1.00769	0.297	0.075	2.34204e-210	Shank2
Club cells	7.45909e-79	1.00709	0.475	0.28	1.65719e-74	Myo18a
Club cells	8.80411e-37	1.00395	0.314	0.196	1.95601e-32	Prkaa2
Club cells	1.32618e-37	0.99983	0.248	0.138	2.94636e-33	B3galnt2
Club cells	2.07892e-158	0.99786	0.789	0.573	4.61873e-154	Zfp608
Club cells	4.4624e-71	0.99426	0.356	0.184	9.91411e-67	Sorcs2
Club cells	1.03544e-113	0.992737	0.691	0.494	2.30044e-109	Chd6
Club cells	2.88658e-155	0.987924	0.565	0.254	6.41311e-151	Myh14
Club cells	1.64008e-166	0.98311	0.586	0.293	3.64376e-162	Dmd
Club cells	1.90493e-53	0.98262	0.383	0.234	4.23218e-49	Fam126b
Club cells	1.74647e-151	0.979226	0.65	0.361	3.88014e-147	Ppm1h
Club cells	2.44523e-40	0.97674	0.23	0.121	5.43256e-36	Phtf2
Club cells	4.04259e-52	0.974582	0.225	0.107	8.98142e-48	Map2
Club cells	2.38855e-40	0.970282	0.301	0.18	5.30664e-36	Fam120c
Club cells	1.09203e-41	0.966201	0.216	0.11	2.42617e-37	Dapp1
Club cells	6.36064e-68	0.966172	0.556	0.39	1.41314e-63	Cab39
Club cells	1.87715e-30	0.965561	0.207	0.115	4.17047e-26	Scyl2
Club cells	2.38475e-65	0.963251	0.323	0.165	5.29821e-61	Gm26973
Club cells	1.45953e-58	0.954253	0.312	0.163	3.24264e-54	Gsr
Club cells	7.40948e-76	0.953979	0.517	0.323	1.64616e-71	Yap1
Club cells	7.32421e-43	0.952907	0.255	0.137	1.62722e-38	Rnf43
Club cells	6.63422e-114	0.949123	0.63	0.381	1.47393e-109	Pde7a
Club cells	3.87502e-93	0.946844	0.44	0.222	8.60912e-89	Nkx2-1
Club cells	4.47371e-30	0.946258	0.222	0.127	9.93925e-26	Ralgps1
Club cells	1.35737e-52	0.94474	0.457	0.305	3.01566e-48	Swap70
Club cells	4.07867e-27	0.941023	0.207	0.12	9.06159e-23	Slc22a5
Club cells	2.07123e-40	0.939012	0.251	0.137	4.60165e-36	Nampt
Club cells	4.01711e-54	0.931969	0.291	0.153	8.9248e-50	Mbp
Club cells	9.96224e-45	0.925193	0.384	0.246	2.21331e-40	Psmd1
Club cells	0	0.923274	0.592	0.166	0	Ppp1r14c
Club cells	5.64787e-27	0.922975	0.245	0.153	1.25479e-22	Dnaja2
Club cells	9.37777e-102	0.922753	0.552	0.307	2.08346e-97	Socs2
[truncated: 8,495 more rows]

## Sheet: Fib. Subclust. (all groups)
Supplementary Table 6 : Marker genes for Fibroblast subtypes with signifcant expression (padj <0.05 & log2FC >0.5) (all treatment groups - PBS Veh, PBS NVP, Bleo Veh and Bleo NVP)
cluster	p_val	avg_log2FC	pct.1	pct.2	p_val_adj	gene
0	0	2.12148	0.771	0.284	0	Mapt
0	0	2.09844	0.782	0.321	0	Fat3
0	0	2.03264	0.61	0.169	0	B530045E10Rik
0	0	1.62092	0.784	0.379	0	Ctnnd2
0	0	1.58953	0.859	0.498	0	Npnt
0	0	1.59943	0.926	0.568	0	Itga8
0	0	1.35185	0.861	0.54	0	Dtna
0	0	1.17477	0.892	0.632	0	Specc1l
0	0	1.26924	0.993	0.797	0	Nebl
0	0	0.903114	0.989	0.887	0	Prex2
0	0	0.897346	0.989	0.921	0	Dock4
0	0	0.721157	1	0.962	0	Macf1
0	1.21854e-292	2.79437	0.492	0.108	2.70722e-288	Slc7a10
0	1.93518e-291	0.783352	0.978	0.87	4.29938e-287	Tns1
0	1.67075e-289	1.18283	0.856	0.5	3.71191e-285	Hsd11b1
0	3.96362e-289	2.1612	0.585	0.194	8.80599e-285	Scube2
0	7.18305e-289	1.04394	0.903	0.669	1.59586e-284	Agap1
0	1.53315e-284	1.67668	0.694	0.31	3.4062e-280	Adra1a
0	3.46201e-282	0.942208	0.968	0.818	7.69156e-278	Fmo2
0	1.68392e-270	1.61444	0.728	0.412	3.74116e-266	Pdzd2
0	8.43239e-265	0.773915	0.979	0.838	1.87342e-260	Shroom3
0	3.84269e-264	1.15403	0.91	0.7	8.53731e-260	Angpt1
0	1.15747e-260	0.922519	0.958	0.795	2.57155e-256	Nox4
0	6.88515e-256	2.02974	0.581	0.213	1.52967e-251	Inpp4b
0	6.56767e-253	0.790188	0.952	0.773	1.45914e-248	Mylk
0	1.00421e-251	0.649717	0.994	0.872	2.23105e-247	Limch1
0	9.5789e-238	1.21818	0.771	0.448	2.12814e-233	Amph
0	1.20073e-236	0.829118	0.951	0.716	2.66766e-232	Spon1
0	2.31756e-233	0.866082	0.952	0.785	5.14893e-229	Aldh1a1
0	6.49542e-230	0.98381	0.893	0.656	1.44309e-225	Myo1b
0	2.46126e-229	1.50296	0.68	0.36	5.46818e-225	Adamts9
0	3.95216e-225	0.686278	0.95	0.8	8.78051e-221	Elmo1
0	6.68397e-216	0.878038	0.914	0.701	1.48498e-211	Gria3
0	3.48854e-208	0.769317	0.928	0.733	7.75048e-204	Frmd4b
0	8.56961e-207	0.944585	0.932	0.769	1.90391e-202	Robo2
0	1.58754e-204	0.675598	0.965	0.855	3.52704e-200	Arhgap24
0	2.93571e-201	1.45166	0.593	0.26	6.52226e-197	Cdo1
0	1.12989e-200	1.36684	0.685	0.379	2.51029e-196	Fam13a
0	2.03414e-197	0.712522	0.973	0.911	4.51925e-193	Plxdc2
0	1.31352e-196	0.799862	0.94	0.8	2.91824e-192	Prkca
0	5.22045e-193	0.904354	0.846	0.647	1.15983e-188	Phactr1
0	8.97435e-193	0.914211	0.853	0.648	1.99383e-188	Carmil1
0	3.58628e-191	1.26924	0.685	0.403	7.96763e-187	Mertk
0	5.22224e-189	0.69699	0.938	0.783	1.16023e-184	Tacc1
0	1.60254e-187	1.37274	0.613	0.304	3.56036e-183	Ppp4r4
0	4.06042e-186	1.39441	0.624	0.312	9.02103e-182	Scn3a
0	5.02182e-186	1.82251	0.478	0.17	1.1157e-181	Etv1
0	9.48462e-185	1.13447	0.736	0.443	2.1072e-180	Dach1
0	2.69133e-176	1.03926	0.638	0.294	5.97932e-172	Bmper
0	6.93742e-176	0.952656	0.833	0.617	1.54129e-171	Robo1
0	3.01628e-175	1.38723	0.567	0.256	6.70126e-171	Nuak1
0	1.18939e-172	0.994386	0.794	0.534	2.64246e-168	Rapgef5
0	1.65887e-166	1.13196	0.789	0.611	3.68551e-162	Nckap5
0	1.19041e-165	0.612999	0.969	0.815	2.64473e-161	Pid1
0	1.7062e-165	1.18548	0.639	0.342	3.79067e-161	Adgrg6
0	4.35139e-152	1.12626	0.629	0.344	9.66749e-148	Prkg2
0	2.69594e-150	0.479923	0.986	0.951	5.98958e-146	Prkg1
0	5.00687e-150	1.29576	0.611	0.35	1.11238e-145	Inmt
0	4.4503e-149	3.07119	0.272	0.046	9.88723e-145	Tmem117
0	1.17149e-147	1.4855	0.488	0.212	2.6027e-143	Eepd1
0	1.87794e-147	0.51698	0.978	0.879	4.17223e-143	Ptprd
0	1.90017e-147	2.03947	0.353	0.101	4.22161e-143	Fgfr4
0	3.38655e-147	1.12706	0.612	0.333	7.52389e-143	Atp1a2
0	9.37414e-142	1.25218	0.598	0.337	2.08265e-137	Iqsec1
0	1.05417e-138	0.515023	0.93	0.761	2.34205e-134	Maml3
0	1.87523e-137	0.700395	0.886	0.732	4.16621e-133	Tgfbr3
0	3.75207e-137	0.914773	0.754	0.522	8.33597e-133	Ankrd44
0	6.9511e-137	1.78721	0.386	0.137	1.54433e-132	Upk1b
0	6.47698e-136	0.547424	0.946	0.779	1.43899e-131	Adgrl3
0	3.5373e-133	1.0297	0.597	0.355	7.85882e-129	Mat2a
0	1.7753e-131	1.29968	0.553	0.301	3.94419e-127	Ccdc141
0	1.83962e-131	1.27068	0.54	0.292	4.08709e-127	Mettl7a1
0	3.75175e-131	0.823285	0.803	0.618	8.33527e-127	Ssh2
0	2.71496e-130	0.768937	0.826	0.659	6.03182e-126	Arhgap21
0	3.15058e-127	1.06746	0.636	0.389	6.99963e-123	Slc24a3
0	6.0607e-127	0.552323	0.922	0.77	1.3465e-122	Fhl1
0	2.29268e-126	0.616592	0.845	0.62	5.09365e-122	Pdgfra
0	2.4045e-126	0.783074	0.823	0.625	5.34209e-122	Ctdspl
0	2.03426e-125	0.898847	0.7	0.461	4.51951e-121	Fam49a
0	1.61644e-123	1.59035	0.383	0.146	3.59124e-119	Vipr2
0	1.08586e-120	1.60587	0.36	0.126	2.41245e-116	Rtn1
0	1.31994e-120	0.530955	0.93	0.752	2.93251e-116	Cacna1d
0	7.72717e-120	1.3814	0.428	0.186	1.71674e-115	Adap2
0	1.69358e-117	0.649375	0.863	0.663	3.76262e-113	Astn2
0	6.04833e-117	0.883259	0.652	0.404	1.34376e-112	Ablim3
0	7.138e-117	0.455701	0.974	0.919	1.58585e-112	Arhgap6
0	7.41761e-117	2.37387	0.256	0.058	1.64797e-112	Colgalt2
0	7.00761e-115	1.09971	0.555	0.312	1.55688e-110	Raver2
0	1.33127e-114	2.50431	0.249	0.056	2.95768e-110	5033421B08Rik
0	2.46391e-114	1.10555	0.555	0.312	5.47406e-110	2025-09-04
0	4.24649e-110	0.866661	0.706	0.494	9.43443e-106	Znrf3
0	4.23388e-108	0.892051	0.658	0.437	9.4064e-104	Ubl3
0	8.91963e-108	0.816686	0.718	0.504	1.98167e-103	Acss3
0	4.59502e-107	2.46991	0.234	0.052	1.02087e-102	Syt17
0	1.43411e-105	0.725086	0.692	0.454	3.18617e-101	Lrp4
0	6.31191e-104	0.640652	0.867	0.683	1.40232e-99	Cdh11
0	2.36529e-102	0.820303	0.633	0.396	5.25497e-98	Negr1
0	3.78287e-101	0.863864	0.603	0.379	8.40441e-97	Gbe1
0	3.51531e-100	1.1504	0.476	0.249	7.80996e-96	Gsta3
0	6.89382e-98	0.493453	0.922	0.818	1.5316e-93	Rbpms
0	1.05208e-97	0.547257	0.937	0.851	2.3374e-93	Zbtb16
0	1.79024e-97	0.302206	0.949	0.72	3.97737e-93	C7
0	1.35259e-96	0.390611	0.956	0.859	3.00506e-92	Cacna1c
0	3.38715e-96	2.18274	0.231	0.058	7.52524e-92	Chst8
0	5.67803e-96	0.807139	0.654	0.442	1.26149e-91	Plscr4
0	2.47579e-95	0.455767	0.919	0.795	5.50045e-91	Myo1d
0	2.88094e-95	1.98021	0.281	0.096	6.40059e-91	Sytl2
0	4.13101e-94	0.66046	0.768	0.591	9.17787e-90	Map3k20
0	6.77333e-94	0.857152	0.552	0.325	1.50483e-89	Kitl
0	2.83735e-93	0.980356	0.567	0.347	6.30374e-89	Vegfd
0	3.89859e-90	0.831312	0.676	0.483	8.66151e-86	Stim1
0	2.60376e-88	0.989119	0.483	0.271	5.78478e-84	Stard13
0	3.26718e-88	1.30571	0.395	0.192	7.25869e-84	Mme
0	6.84414e-88	0.712349	0.709	0.519	1.52056e-83	Raph1
0	1.40395e-87	0.652579	0.642	0.409	3.11916e-83	Nrg2
0	4.9863e-87	1.94383	0.243	0.074	1.10781e-82	Ryr3
0	3.96297e-86	2.5699	0.228	0.07	8.80453e-82	Slc22a23
0	9.07913e-86	0.434149	0.944	0.802	2.01711e-81	Slit2
0	9.4553e-85	0.977367	0.468	0.259	2.10068e-80	Chd7
0	2.60823e-84	1.03359	0.467	0.259	5.79471e-80	Ogn
0	1.95537e-82	1.27349	0.35	0.159	4.34424e-78	Pgm5
0	4.08963e-82	0.376823	0.858	0.667	9.08594e-78	Cers6
0	5.0527e-82	0.765909	0.641	0.446	1.12256e-77	Tbx2
0	1.28983e-81	1.03762	0.473	0.275	2.86561e-77	Sort1
0	1.18622e-80	1.73108	0.288	0.116	2.63543e-76	Cobll1
0	2.74351e-80	0.980646	0.501	0.305	6.09526e-76	Nap1l1
0	9.77084e-80	0.544687	0.832	0.7	2.17079e-75	Ncoa1
0	2.33315e-79	1.06078	0.44	0.241	5.18356e-75	Ankrd13a
0	7.69865e-79	1.01948	0.497	0.301	1.71041e-74	Arhgap26
0	9.88099e-79	1.57432	0.263	0.094	2.19526e-74	Chst3
0	8.45063e-77	1.09193	0.426	0.235	1.87748e-72	Ms4a4d
0	4.15445e-76	0.473804	0.888	0.775	9.22993e-72	Gulp1
0	5.50646e-75	1.30123	0.334	0.154	1.22337e-70	Fam198b
0	2.20559e-74	0.935573	0.428	0.233	4.90015e-70	Gm4876
0	2.61103e-74	0.738584	0.594	0.399	5.80092e-70	Pcolce2
0	4.37714e-74	0.998219	0.438	0.246	9.7247e-70	Plxnc1
0	1.00807e-73	1.47406	0.335	0.164	2.23963e-69	Selenbp1
0	3.55362e-73	0.916771	0.512	0.321	7.89507e-69	Reps2
0	8.93894e-73	0.939133	0.398	0.207	1.98596e-68	Il16
0	1.49536e-72	0.988549	0.416	0.229	3.32224e-68	Fhod1
0	2.05159e-72	1.02109	0.43	0.243	4.55801e-68	Aldh2
0	1.88446e-71	1.27525	0.331	0.158	4.1867e-67	Syde2
0	1.84917e-70	0.650701	0.632	0.444	4.1083e-66	Fam171a1
0	2.03744e-70	1.08616	0.462	0.299	4.52657e-66	Vegfa
0	2.54885e-70	0.510911	0.778	0.611	5.66277e-66	Tnik
0	4.03434e-70	0.474465	0.858	0.73	8.9631e-66	Colec12
0	3.44826e-69	0.658617	0.625	0.433	7.66099e-65	Dpysl2
0	5.60358e-69	1.05463	0.36	0.182	1.24495e-64	Kcnb2
0	9.47065e-69	0.852068	0.4	0.21	2.1041e-64	1700018A04Rik
0	7.35646e-68	0.858678	0.517	0.338	1.63438e-63	Lnpk
0	1.08716e-66	0.788936	0.544	0.359	2.41535e-62	Il6ra
0	1.31537e-65	1.52086	0.225	0.081	2.92236e-61	Wnt2
0	2.39567e-64	0.765722	0.482	0.298	5.32245e-60	Ralgps2
0	3.59815e-64	0.492354	0.709	0.516	7.99402e-60	Svep1
0	7.20392e-64	0.862072	0.492	0.317	1.60049e-59	Usp54
0	2.43212e-63	1.09526	0.352	0.186	5.40344e-59	Kank3
0	4.65207e-63	0.613915	0.734	0.573	1.03355e-58	Plpp3
0	1.3168e-62	0.561587	0.746	0.592	2.92554e-58	Ranbp9
0	1.25457e-61	0.878768	0.413	0.238	2.78727e-57	Sh3bp5
0	1.26619e-61	0.30913	0.973	0.881	2.81309e-57	Cacnb2
0	1.62122e-60	0.466296	0.789	0.621	3.60186e-56	Hip1
0	1.93291e-60	0.524206	0.738	0.575	4.29435e-56	Sh3bgrl
0	5.06824e-60	0.603272	0.645	0.459	1.12601e-55	E130308A19Rik
0	7.71959e-60	1.19036	0.283	0.131	1.71506e-55	Prr5l
0	8.7728e-60	1.00316	0.39	0.226	1.94905e-55	Smim4
0	9.0499e-60	0.708868	0.589	0.413	2.01062e-55	Immp2l
0	1.23404e-59	0.964044	0.402	0.237	2.74167e-55	Fbxo30
0	1.46117e-59	0.496676	0.732	0.584	3.24629e-55	Sgms1
0	1.8731e-59	0.809184	0.456	0.283	4.16146e-55	Lifr
0	1.91154e-59	1.67271	0.225	0.09	4.24687e-55	Erc2
0	2.04188e-59	0.784446	0.473	0.298	4.53644e-55	Pag1
0	3.05916e-59	0.43425	0.833	0.708	6.79653e-55	Syne1
0	7.98681e-59	0.56606	0.517	0.319	1.77443e-54	Gria1
0	1.65562e-58	0.547824	0.703	0.555	3.67829e-54	Wdfy3
0	1.73959e-58	1.03863	0.345	0.184	3.86485e-54	Ivd
0	4.37488e-58	0.353912	0.893	0.767	9.71968e-54	Prdm6
0	1.83853e-57	0.699062	0.507	0.332	4.08467e-53	Plekhh2
0	9.36102e-57	0.665242	0.536	0.361	2.07974e-52	Plod2
0	3.21136e-56	0.637107	0.62	0.459	7.13468e-52	Acvr2a
0	4.21503e-56	0.897414	0.36	0.199	9.36453e-52	Slc16a10
0	4.72795e-56	0.308316	0.543	0.356	1.05041e-51	Col23a1
0	3.29442e-55	0.626093	0.563	0.39	7.31922e-51	Adcy9
0	2.13349e-54	0.587008	0.573	0.408	4.73998e-50	Myh10
0	5.42614e-53	0.506617	0.624	0.438	1.20553e-48	Mtss1
0	5.56621e-52	0.556376	0.605	0.441	1.23665e-47	Pla2r1
0	3.19901e-51	0.583056	0.665	0.529	7.10725e-47	Rsrp1
0	3.79395e-51	0.605793	0.607	0.452	8.42902e-47	Phlpp1
0	3.78473e-50	0.678945	0.481	0.316	8.40853e-46	Pkig
0	5.90731e-50	0.394422	0.786	0.647	1.31243e-45	Pik3r1
0	3.29526e-49	0.866738	0.421	0.272	7.32109e-45	Fam117b
0	4.49016e-49	0.700362	0.525	0.368	9.97578e-45	Eda
0	4.79803e-49	0.297373	0.858	0.68	1.06598e-44	Adarb1
0	2.2082e-48	0.567369	0.548	0.381	4.90595e-44	Abca8b
0	2.29217e-48	1.54615	0.229	0.108	5.09252e-44	Ces1d
0	3.07339e-48	0.756824	0.423	0.269	6.82816e-44	Gtf3c1
0	3.34305e-48	0.776089	0.361	0.208	7.42726e-44	Tnfrsf19
0	5.25567e-48	0.938653	0.347	0.201	1.16765e-43	Klhdc8b
0	9.07624e-48	0.741184	0.442	0.286	2.01647e-43	Fggy
0	2.69308e-47	0.880586	0.379	0.233	5.98322e-43	Zfp346
0	5.36478e-47	0.863322	0.347	0.204	1.19189e-42	Tmem204
0	8.81675e-47	1.03231	0.25	0.121	1.95882e-42	1190002N15Rik
0	1.03018e-46	0.464054	0.724	0.584	2.28876e-42	Kif13a
0	1.62848e-46	1.15806	0.266	0.136	3.618e-42	Gpx3
0	2.95548e-46	0.276334	0.88	0.743	6.56618e-42	Heg1
0	7.05499e-46	0.306608	0.903	0.828	1.56741e-41	Cblb
0	9.42774e-46	0.621408	0.448	0.291	2.09456e-41	Efemp1
0	1.35672e-45	0.277096	0.672	0.493	3.01422e-41	Ccbe1
0	1.69322e-45	0.526452	0.515	0.346	3.76183e-41	Vgll3
0	6.44985e-45	0.373191	0.736	0.578	1.43296e-40	Ednra
0	7.19578e-45	0.483938	0.56	0.396	1.59869e-40	Ptk7
0	8.5485e-45	0.443839	0.677	0.53	1.89922e-40	Vps13c
0	1.04542e-44	0.703818	0.443	0.291	2.32261e-40	Mettl24
0	1.21322e-44	0.648938	0.424	0.269	2.6954e-40	Kcns3
0	2.68069e-44	0.39657	0.716	0.575	5.95569e-40	Itga9
0	3.98364e-44	0.534688	0.617	0.47	8.85045e-40	Mapk14
0	4.68851e-44	0.814144	0.355	0.215	1.04165e-39	Klhl24
0	1.26849e-43	0.56111	0.514	0.361	2.8182e-39	Stox2
0	5.08115e-43	1.07825	0.231	0.113	1.12888e-38	Hmgcll1
0	9.21185e-43	0.883936	0.298	0.167	2.0466e-38	Lepr
0	1.97557e-42	1.13486	0.241	0.122	4.38912e-38	Ptprn2
0	2.2504e-42	1.01328	0.282	0.156	4.99972e-38	Trp53inp1
0	2.35442e-42	0.714296	0.39	0.244	5.23081e-38	Sgip1
0	4.78532e-42	0.705898	0.432	0.29	1.06315e-37	Lyn
0	7.55291e-42	0.311086	0.816	0.652	1.67803e-37	Abca8a
0	3.20899e-40	0.559837	0.495	0.347	7.12941e-36	Crim1
0	5.36667e-40	0.585009	0.486	0.338	1.19231e-35	Fign
0	6.87778e-40	0.460818	0.622	0.476	1.52804e-35	Stard9
0	9.54874e-40	0.377916	0.743	0.609	2.12144e-35	Itpr1
0	1.772e-39	0.283572	0.905	0.807	3.93686e-35	Tmcc3
0	3.67491e-39	0.491234	0.6	0.46	8.16455e-35	Atf6
0	5.35826e-39	1.01688	0.272	0.152	1.19044e-34	Alas1
0	7.23653e-39	0.279786	0.919	0.854	1.60774e-34	Cdk14
0	7.3698e-39	0.437075	0.679	0.547	1.63735e-34	Zhx3
0	2.07731e-38	0.722435	0.383	0.247	4.61516e-34	Ifngr1
0	1.11564e-37	0.259329	0.916	0.85	2.47862e-33	Lncpint
0	1.26692e-37	0.428277	0.686	0.549	2.81472e-33	Zmynd11
0	1.79745e-37	0.976246	0.225	0.114	3.9934e-33	Hunk
0	3.60326e-37	1.26738	0.215	0.109	8.00537e-33	Glul
0	4.10023e-37	0.539894	0.478	0.34	9.10948e-33	Slc1a5
0	4.35171e-37	1.17058	0.213	0.106	9.66819e-33	Efcc1
0	4.77576e-37	0.690094	0.347	0.217	1.06103e-32	Abcd2
0	5.50352e-37	0.743574	0.376	0.247	1.22272e-32	Plekha2
0	1.08483e-36	0.944507	0.319	0.199	2.41016e-32	Plxna2
0	1.16763e-36	0.891457	0.28	0.162	2.59412e-32	Slc22a5
0	2.09398e-36	0.993031	0.346	0.222	4.65219e-32	Mfap4
0	2.87167e-36	0.353705	0.804	0.717	6.37998e-32	Qk
0	9.09287e-36	0.322576	0.361	0.477	2.02016e-31	mt-Co2
0	1.68011e-35	0.598811	0.406	0.272	3.7327e-31	Slc6a6
0	2.46923e-35	0.985754	0.339	0.454	5.48589e-31	mt-Cytb
0	2.6434e-35	0.733678	0.312	0.19	5.87285e-31	Enpep
0	6.36548e-35	0.306899	0.725	0.591	1.41422e-30	Gpm6b
0	1.27163e-34	0.264433	0.721	0.584	2.82518e-30	Vcl
0	2.97262e-34	0.400615	0.629	0.488	6.60428e-30	St6gal1
0	4.82295e-34	0.377583	0.645	0.511	1.07151e-29	Gsn
0	6.88957e-34	0.694973	0.344	0.219	1.53066e-29	Cnst
0	1.07524e-33	0.631975	0.396	0.271	2.38887e-29	Chpt1
0	2.47302e-33	0.47455	0.59	0.46	5.49431e-29	Dock10
0	2.69619e-33	0.834216	0.305	0.189	5.99013e-29	Lpin1
0	3.3372e-33	0.584882	0.431	0.301	7.41427e-29	Soga1
0	1.74877e-32	0.334427	0.771	0.666	3.88523e-28	Ogt
0	7.55887e-32	0.391399	0.721	0.612	1.67935e-27	Grb10
0	9.74481e-32	0.401324	0.6	0.465	2.165e-27	Arhgef3
0	1.81634e-31	0.467696	0.493	0.357	4.03537e-27	Thrb
0	2.26009e-31	0.508399	0.416	0.288	5.02125e-27	Fam214a
0	3.36179e-31	0.366027	0.714	0.602	7.46888e-27	Pnisr
0	6.8723e-31	0.346948	0.818	0.686	1.52682e-26	Unc5c
0	8.193e-31	0.588242	0.428	0.306	1.82024e-26	Dgkb
0	8.24566e-31	0.346363	0.729	0.611	1.83194e-26	Wipf1
0	8.43187e-31	0.599394	0.458	0.339	1.87331e-26	Sesn1
0	1.44571e-30	0.670465	0.282	0.17	3.21194e-26	Rftn2
0	1.77307e-30	0.377183	0.658	0.529	3.93923e-26	Neo1
0	1.77745e-30	0.303397	0.711	0.575	3.94896e-26	Sh3rf1
0	4.24004e-30	0.309478	0.675	0.54	9.42009e-26	Runx1t1
0	5.14114e-30	0.559631	0.528	0.417	1.14221e-25	Bcl2l1
0	5.74067e-30	0.726671	0.4	0.289	1.2754e-25	Arrdc3
0	6.60112e-30	0.469993	0.581	0.458	1.46657e-25	Csnk1g3
0	9.02036e-30	0.933494	0.225	0.128	2.00405e-25	Pnpla7
0	1.00779e-29	0.4227	0.548	0.431	2.23901e-25	Pik3ca
0	1.10862e-29	0.612576	0.346	0.229	2.46302e-25	Ets1
0	1.15268e-29	0.523833	0.406	0.283	2.56092e-25	Pde8a
0	1.28315e-29	0.250765	0.826	0.692	2.85077e-25	Slc8a1
0	1.55558e-29	0.398451	0.624	0.503	3.45602e-25	Park2
0	1.86493e-29	0.652559	0.314	0.2	4.14331e-25	Csad
0	2.22705e-29	1.38173	0.21	0.121	4.94784e-25	Txnip
0	2.6029e-29	0.410747	0.632	0.519	5.78286e-25	Pld1
0	2.63887e-29	0.701863	0.324	0.214	5.86277e-25	Rab3ip
0	6.65811e-29	0.292082	0.782	0.673	1.47923e-24	Tnrc6b
0	7.16139e-29	0.449994	0.474	0.348	1.59105e-24	Nr3c2
0	8.3918e-29	0.391826	0.556	0.424	1.86441e-24	Antxr2
0	1.02397e-28	0.472859	0.485	0.361	2.27495e-24	Vwa8
0	1.39905e-28	0.372044	0.489	0.361	3.10827e-24	Adamts15
0	1.81671e-28	0.785288	0.261	0.159	4.03618e-24	Rad50
0	2.55476e-28	0.288779	0.828	0.716	5.67591e-24	Tmtc1
0	7.0025e-28	0.413708	0.628	0.511	1.55574e-23	Map3k5
0	1.22331e-27	0.890757	0.312	0.21	2.71782e-23	Pitpnc1
0	1.63728e-27	0.343063	0.692	0.579	3.63755e-23	Plekha5
0	2.17132e-27	0.547005	0.373	0.26	4.82403e-23	Gyg
0	2.51694e-27	0.360137	0.572	0.444	5.59189e-23	Lpgat1
0	2.63363e-27	0.295162	0.711	0.581	5.85114e-23	Scn7a
0	3.1869e-27	0.891469	0.213	0.12	7.08034e-23	Wasf3
0	3.53362e-27	0.381033	0.615	0.496	7.85064e-23	Nlk
0	3.57937e-27	0.619344	0.307	0.201	7.95228e-23	Tmem38b
0	4.0614e-27	0.264042	0.804	0.704	9.02321e-23	Lims1
0	5.50675e-27	0.461163	0.46	0.336	1.22343e-22	Maf
0	1.93271e-26	0.462914	0.628	0.539	4.29391e-22	Prickle2
0	5.56518e-26	0.659423	0.318	0.215	1.23642e-21	Ston1
0	6.89074e-26	0.387497	0.514	0.388	1.53092e-21	Rps6ka5
0	1.01259e-25	0.342917	0.598	0.47	2.24968e-21	Tbx4
0	2.47782e-25	0.483341	0.394	0.282	5.50497e-21	Etfa
0	2.58222e-25	0.468664	0.528	0.428	5.73691e-21	Fryl
0	4.94466e-25	0.360212	0.431	0.309	1.09856e-20	Fam20a
0	5.15964e-25	0.31639	0.694	0.586	1.14632e-20	Rev3l
0	6.19598e-25	0.554907	0.405	0.296	1.37656e-20	Fam126b
0	6.63531e-25	0.481732	0.445	0.334	1.47417e-20	E130307A14Rik
0	1.88031e-24	0.393828	0.43	0.314	4.17748e-20	Pir
0	2.07668e-24	0.632142	0.253	0.158	4.61377e-20	Pde4a
0	2.97725e-24	0.451565	0.362	0.253	6.61456e-20	Slc36a2
0	3.464e-24	0.482444	0.433	0.322	7.69596e-20	Usp6nl
0	4.83927e-24	0.529108	0.339	0.236	1.07514e-19	Ptar1
0	4.97649e-24	0.408097	0.523	0.412	1.10563e-19	Dennd6a
0	6.54972e-24	0.419753	0.454	0.342	1.45515e-19	Plekhm3
0	7.86121e-24	0.298682	0.709	0.61	1.74652e-19	Mtmr3
0	8.92332e-24	0.302953	0.655	0.54	1.98249e-19	Kat6b
0	9.1328e-24	0.474375	0.376	0.268	2.02903e-19	Ago4
0	1.07967e-23	0.449062	0.447	0.338	2.39871e-19	Fam193b
0	1.86555e-23	0.743377	0.257	0.167	4.14469e-19	Gab3
0	2.02575e-23	0.251846	0.731	0.609	4.5006e-19	Pknox2
0	3.26277e-23	0.487316	0.385	0.28	7.24889e-19	Limd1
0	4.43542e-23	0.537546	0.227	0.314	9.85417e-19	mt-Nd1
0	7.15634e-23	0.287581	0.471	0.358	1.58992e-18	Pde5a
0	1.24071e-22	0.459701	0.431	0.324	2.75648e-18	Mtmr10
0	2.20266e-22	0.799748	0.222	0.138	4.89365e-18	Tcp11l2
0	2.56976e-22	0.281857	0.709	0.602	5.70923e-18	Apbb2
0	3.44924e-22	0.544558	0.207	0.123	7.66318e-18	Nova1
0	3.74204e-22	0.61226	0.266	0.176	8.31369e-18	Rasgef1b
0	5.34531e-22	0.284337	0.655	0.527	1.18757e-17	Tspan9
0	5.37253e-22	0.762755	0.222	0.139	1.19361e-17	Pald1
0	5.79959e-22	0.529204	0.346	0.245	1.28849e-17	4732471J01Rik
0	6.80413e-22	0.477315	0.466	0.367	1.51167e-17	Gm20732
0	7.46287e-22	0.369923	0.508	0.403	1.65803e-17	Mfhas1
0	7.89405e-22	0.301388	0.593	0.479	1.75382e-17	Por
0	2.00974e-21	0.350099	0.617	0.517	4.46504e-17	Clk1
0	2.08989e-21	0.458127	0.42	0.319	4.64312e-17	Cab39
0	3.31251e-21	0.29617	0.678	0.57	7.3594e-17	Osbpl9
0	4.87383e-21	0.347511	0.531	0.421	1.08282e-16	Myo6
0	4.93079e-21	0.345219	0.47	0.364	1.09547e-16	Crebrf
0	5.48469e-21	0.572044	0.3	0.208	1.21853e-16	Stxbp4
0	7.68399e-21	0.294854	0.61	0.496	1.70715e-16	Mill2
0	8.35348e-21	0.296455	0.501	0.387	1.85589e-16	Nrp2
0	1.10399e-20	0.274426	0.427	0.318	2.45273e-16	Gnai1
0	1.65256e-20	0.349235	0.572	0.471	3.67148e-16	Fchsd2
0	1.78097e-20	0.49935	0.393	0.296	3.95679e-16	Tango2
0	2.21015e-20	0.622398	0.241	0.158	4.91029e-16	Eogt
0	2.7287e-20	0.704877	0.214	0.135	6.06236e-16	Papss2
0	4.94997e-20	0.256776	0.755	0.662	1.09974e-15	Nbeal1
0	7.40889e-20	0.737174	0.208	0.13	1.64603e-15	Cyp27a1
0	1.40765e-19	0.606733	0.297	0.209	3.12737e-15	Dusp1
0	1.59982e-19	0.385333	0.482	0.384	3.55432e-15	Stt3b
0	1.67225e-19	0.820714	0.245	0.169	3.71525e-15	Prdx6
0	1.7058e-19	0.345516	0.597	0.492	3.78977e-15	Bbs9
0	1.76728e-19	0.351496	0.524	0.417	3.92636e-15	Acadsb
0	2.52029e-19	0.482735	0.335	0.242	5.59933e-15	Akap7
0	3.71468e-19	0.618276	0.22	0.141	8.25291e-15	Il15
0	5.30967e-19	0.303275	0.61	0.51	1.17965e-14	Ulk2
0	5.36294e-19	0.354151	0.361	0.262	1.19149e-14	Frem1
0	5.90017e-19	0.408414	0.359	0.263	1.31084e-14	Cep120
0	7.57546e-19	0.581352	0.267	0.184	1.68304e-14	Lrp5
0	3.41626e-18	0.709063	0.265	0.19	7.58991e-14	Emp2
0	4.41058e-18	0.433203	0.349	0.257	9.79898e-14	Zbtb44
0	4.75644e-18	0.344831	0.464	0.365	1.05674e-13	Yeats2
0	5.2149e-18	0.280481	0.695	0.594	1.15859e-13	Acap2
0	1.19962e-17	0.599258	0.224	0.15	2.66519e-13	Slc25a17
0	1.25426e-17	0.392052	0.283	0.197	2.7866e-13	Slc43a2
0	1.53337e-17	0.289837	0.419	0.316	3.4067e-13	Lamb1
0	2.10819e-17	0.573526	0.226	0.151	4.68377e-13	Tecrl
0	2.15564e-17	0.292483	0.583	0.481	4.78918e-13	Srsf5
0	2.38979e-17	0.309254	0.46	0.365	5.3094e-13	Ywhaq
0	3.29505e-17	0.288931	0.559	0.461	7.32062e-13	Pcnx
0	3.92196e-17	0.313252	0.495	0.398	8.71343e-13	Mlxip
0	4.94935e-17	0.388131	0.343	0.257	1.0996e-12	Gfod1
0	5.09566e-17	0.276269	0.504	0.404	1.1321e-12	Fnbp1
0	5.54641e-17	0.442101	0.322	0.235	1.23225e-12	Ints6l
0	6.15663e-17	0.510196	0.269	0.191	1.36782e-12	Sav1
0	8.29682e-17	0.546852	0.231	0.157	1.84331e-12	Srsf1
0	1.16054e-16	0.325845	0.432	0.337	2.57837e-12	Hmg20a
0	1.18181e-16	0.317879	0.355	0.264	2.62562e-12	Fam129a
0	1.2735e-16	0.352819	0.333	0.244	2.82933e-12	Ftx
0	2.36559e-16	0.363663	0.427	0.336	5.25563e-12	Tef
0	3.11419e-16	0.362401	0.421	0.327	6.9188e-12	Fbxl20
0	3.69141e-16	0.513802	0.209	0.138	8.2012e-12	2700097O09Rik
0	5.2254e-16	0.438841	0.382	0.298	1.16093e-11	Phactr4
0	5.55335e-16	0.466948	0.317	0.237	1.23379e-11	Ube2e3
0	7.00669e-16	0.284611	0.586	0.493	1.55668e-11	Syne2
0	7.35928e-16	0.378866	0.328	0.242	1.63501e-11	Atp2b4
0	8.31054e-16	0.431044	0.217	0.145	1.84635e-11	Zfp975
0	8.66999e-16	0.489905	0.213	0.143	1.92621e-11	H6pd
0	9.53747e-16	0.357126	0.401	0.309	2.11894e-11	Asph
0	1.05308e-15	0.304199	0.513	0.417	2.33963e-11	Zfp608
0	1.48545e-15	0.590188	0.211	0.142	3.30022e-11	Slc25a27
0	1.56388e-15	0.558882	0.277	0.202	3.47447e-11	Tsc22d3
0	1.62898e-15	0.348904	0.396	0.305	3.6191e-11	Ltbp4
0	1.83569e-15	0.543496	0.211	0.142	4.07835e-11	Cracr2a
0	2.13844e-15	0.343407	0.374	0.286	4.75097e-11	Zmynd8
0	2.84865e-15	0.442587	0.248	0.173	6.32884e-11	Tbcel
0	3.00897e-15	0.382129	0.272	0.193	6.68503e-11	Pfkfb3
0	5.82948e-15	0.540167	0.201	0.135	1.29514e-10	Appl2
0	6.80485e-15	0.326495	0.331	0.248	1.51183e-10	Rmnd5a
0	8.32591e-15	0.41962	0.245	0.172	1.84977e-10	Hlf
0	9.97637e-15	0.314038	0.488	0.401	2.21645e-10	Lonp2
0	1.09461e-14	0.40933	0.233	0.163	2.4319e-10	E130102H24Rik
0	1.13677e-14	0.404567	0.238	0.166	2.52557e-10	Cry2
0	1.27161e-14	0.377287	0.362	0.282	2.82514e-10	Farp2
0	2.0079e-14	0.361921	0.295	0.217	4.46096e-10	Xkr4
0	2.13393e-14	0.478865	0.224	0.158	4.74095e-10	Cnn2
0	2.17449e-14	0.399197	0.319	0.24	4.83106e-10	Ccdc186
0	2.86102e-14	0.424353	0.218	0.149	6.35632e-10	Plxnd1
0	3.15877e-14	0.554594	0.253	0.183	7.01783e-10	Ago1
0	4.91455e-14	0.38485	0.335	0.256	1.09187e-09	Ubxn7
0	6.8413e-14	0.279394	0.518	0.433	1.51993e-09	Ifrd1
0	7.08135e-14	0.46824	0.246	0.176	1.57326e-09	Tbc1d2b
0	9.78732e-14	0.502753	0.213	0.148	2.17445e-09	Lrrc20
0	1.1608e-13	0.524212	0.217	0.154	2.57896e-09	Plin2
0	1.45304e-13	0.336737	0.335	0.258	3.22822e-09	Pnpla8
0	1.64696e-13	0.4405	0.288	0.217	3.65906e-09	Nbr1
0	1.85039e-13	0.604289	0.2	0.138	4.11101e-09	Stard8
0	2.45446e-13	0.501567	0.281	0.213	5.45308e-09	Tfdp2
0	2.72832e-13	0.265402	0.429	0.345	6.06151e-09	Ell2
0	3.42256e-13	0.283787	0.423	0.34	7.6039e-09	Zranb1
0	4.97901e-13	0.576552	0.221	0.158	1.10619e-08	Chn2
0	5.62267e-13	0.556818	0.217	0.154	1.24919e-08	Bmp4
0	6.08545e-13	0.308548	0.455	0.377	1.352e-08	Ep300
0	6.28613e-13	0.421972	0.28	0.209	1.39659e-08	Setd7
0	7.62906e-13	0.472305	0.227	0.163	1.69495e-08	Rem1
0	1.32419e-12	0.483169	0.244	0.179	2.94196e-08	Rmdn1
0	1.36873e-12	0.260518	0.542	0.458	3.04091e-08	Hdac8
0	1.61865e-12	0.28255	0.414	0.336	3.59617e-08	Cpeb4
0	2.0059e-12	0.298499	0.451	0.375	4.45651e-08	1810013L24Rik
0	2.09027e-12	0.403431	0.26	0.194	4.64396e-08	Emc2
0	2.09123e-12	0.341096	0.374	0.297	4.64608e-08	Phactr2
0	2.21553e-12	0.274112	0.417	0.335	4.92224e-08	Bckdhb
0	2.75479e-12	0.256967	0.435	0.357	6.12031e-08	Ptprs
0	4.00827e-12	0.260071	0.476	0.391	8.90518e-08	Anks1
0	4.18991e-12	0.335383	0.309	0.237	9.30872e-08	Rnf14
0	5.21648e-12	0.349528	0.247	0.18	1.15894e-07	Nat8f3
0	6.54839e-12	0.487598	0.249	0.186	1.45486e-07	Gpsm1
0	6.87636e-12	0.280567	0.461	0.381	1.52772e-07	Rdx
0	7.04081e-12	0.305328	0.338	0.264	1.56426e-07	Edem3
0	9.82225e-12	0.290686	0.447	0.367	2.18221e-07	Adamtsl2
0	1.12496e-11	0.354436	0.316	0.244	2.49932e-07	Ercc5
0	1.67046e-11	0.438942	0.208	0.149	3.71127e-07	Fyco1
0	2.76986e-11	0.296736	0.406	0.328	6.1538e-07	Syn2
0	2.78577e-11	0.358326	0.256	0.19	6.18915e-07	Bcl9
0	3.65065e-11	0.290401	0.235	0.172	8.11066e-07	Steap3
0	1.0681e-10	0.253966	0.381	0.305	2.37299e-06	Rhot1
0	1.13954e-10	0.351164	0.213	0.154	2.53172e-06	Slc17a5
0	1.34356e-10	0.348733	0.309	0.244	2.985e-06	Mfn1
0	1.57422e-10	0.287266	0.241	0.18	3.49744e-06	Fam13c
0	1.63626e-10	0.250562	0.454	0.381	3.63527e-06	Evi5
0	2.14001e-10	0.440052	0.216	0.16	4.75447e-06	Zfp976
0	2.38895e-10	0.2588	0.56	0.484	5.30753e-06	Rreb1
0	2.83318e-10	0.400848	0.221	0.164	6.29447e-06	Lipa
0	2.87321e-10	0.44327	0.233	0.176	6.38341e-06	Coro1c
0	2.99854e-10	0.281838	0.325	0.257	6.66187e-06	Tardbp
0	3.22907e-10	0.375472	0.275	0.214	7.17402e-06	Mtch2
0	3.9241e-10	0.316183	0.379	0.314	8.71817e-06	Tia1
0	3.98217e-10	0.307675	0.374	0.306	8.84718e-06	P4ha1
0	4.86451e-10	0.447709	0.204	0.15	1.08075e-05	Sqstm1
0	5.05842e-10	0.257238	0.525	0.455	1.12383e-05	Ldb2
0	8.10505e-10	0.292998	0.262	0.202	1.8007e-05	Slc38a9
0	8.98413e-10	0.377364	0.234	0.177	1.99601e-05	Fbxo8
0	1.23341e-09	0.335246	0.308	0.248	2.74026e-05	Prkdc
0	1.40446e-09	0.268531	0.343	0.277	3.12029e-05	Git2
0	1.66401e-09	2.16081	0.156	0.201	3.69694e-05	Lyz2
0	1.70448e-09	0.287801	0.245	0.188	3.78684e-05	Dnajb4
0	1.84398e-09	0.342146	0.398	0.333	4.09676e-05	Camta1
0	2.15307e-09	0.332309	0.22	0.166	4.78347e-05	Zfp945
0	2.54675e-09	0.343946	0.271	0.212	5.65811e-05	Nin
0	2.616e-09	0.311237	0.295	0.235	5.81197e-05	Ralbp1
0	2.8989e-09	0.362428	0.222	0.167	6.44048e-05	Arel1
0	3.22058e-09	0.260138	0.383	0.319	7.15516e-05	Dopey1
0	3.77167e-09	0.4072	0.214	0.162	8.37952e-05	Rbl2
0	4.41716e-09	0.290586	0.309	0.247	9.8136e-05	Amn1
0	4.84126e-09	0.273034	0.246	0.188	0.000107558	Vstm4
0	5.56231e-09	0.34167	0.225	0.171	0.000123578	Vezf1
0	5.69472e-09	0.442968	0.207	0.156	0.00012652	Zfp740
0	8.96469e-09	0.301213	0.301	0.245	0.000199168	Usp31
0	2.05686e-08	0.259186	0.271	0.214	0.000456972	Pcmtd2
0	2.16954e-08	0.272012	0.36	0.3	0.000482007	Ispd
0	3.06637e-08	0.314462	0.23	0.18	0.000681256	4833420G17Rik
0	3.2893e-08	0.264346	0.227	0.175	0.000730784	Abhd18
0	3.82279e-08	0.258282	0.254	0.199	0.000849309	Jmy
0	8.79332e-08	0.385633	0.212	0.164	0.00195361	Zc3h6
0	9.17345e-08	0.29462	0.294	0.242	0.00203806	Ltn1
0	1.13789e-07	0.276071	0.2	0.153	0.00252804	Mthfr
0	1.2508e-07	0.338777	0.217	0.169	0.00277891	Gfm2
0	2.03485e-07	0.278438	0.316	0.261	0.00452082	Pabpn1
0	2.20164e-07	0.2881	0.304	0.253	0.00489138	Reck
0	2.38415e-07	0.311872	0.235	0.188	0.00529686	Irf2bp2
0	2.71495e-07	0.340226	0.224	0.176	0.0060318	Flt3l
0	3.3595e-07	0.314702	0.257	0.209	0.00746379	Tpk1
0	3.68535e-07	0.280304	0.297	0.245	0.00818775	Tcf25
0	7.60607e-07	0.265131	0.245	0.196	0.0168984	Mob3b
0	8.20832e-07	0.354015	0.203	0.16	0.0182364	Hbp1
0	8.3443e-07	0.337867	0.254	0.207	0.0185385	Herpud2
0	9.0798e-07	0.330921	0.256	0.211	0.0201726	Phka2
0	1.4933e-06	0.281687	0.204	0.16	0.0331766	Btbd3
0	3.22285e-06	0.255485	0.205	0.163	0.071602	Tsc1
0	4.81295e-06	0.298932	0.25	0.208	0.106929	Ergic2
0	9.39001e-06	0.251989	0.28	0.237	0.208618	Nek1
0	1.36642e-05	0.28786	0.21	0.171	0.303577	Leng8
0	2.58528e-05	1.85595	0.393	0.456	0.574371	Sftpc
0	0.000115951	0.254529	0.258	0.222	1	Caap1
0	0.000718617	0.274927	0.205	0.175	1	AI838599
0	0.00311078	0.269919	0.23	0.206	1	Aplp2
1	0	2.69373	0.519	0.119	0	Flrt2
1	0	3.38687	0.456	0.067	0	Itgbl1
1	0	6.17742	0.353	0.026	0	Gpc6
1	0	5.30495	0.377	0.058	0	Adamtsl1
1	0	3.88403	0.362	0.052	0	Plce1
1	8.17035e-296	3.66726	0.356	0.054	1.81521e-291	Pdgfd
1	2.23729e-292	2.97294	0.417	0.081	4.97059e-288	B3galt1
1	9.27362e-292	5.22091	0.241	0.013	2.06032e-287	Gabra3
1	1.62202e-285	3.5004	0.361	0.058	3.60365e-281	Mpp6
1	5.23895e-268	5.36193	0.225	0.013	1.16394e-263	Cdon
1	5.06348e-267	4.0286	0.256	0.022	1.12495e-262	Sema3d
1	2.47885e-266	2.22588	0.686	0.319	5.50727e-262	Fmnl2
1	1.97422e-254	3.41281	0.318	0.048	4.38613e-250	Ank2
1	1.31938e-235	2.31189	0.536	0.191	2.93128e-231	Ldlrad4
1	1.05041e-227	3.87948	0.283	0.043	2.33371e-223	Adgrd1
1	7.90804e-219	3.52808	0.267	0.038	1.75693e-214	Col14a1
1	2.68242e-217	4.3687	0.217	0.02	5.95954e-213	Dcn
1	1.15762e-214	2.48272	0.358	0.079	2.57189e-210	Gm38407
1	3.74037e-213	3.36221	0.254	0.034	8.30998e-209	Fndc1
1	1.61188e-211	1.04835	0.913	0.787	3.58111e-207	Cped1
1	1.66029e-207	6.25537	0.239	0.032	3.68866e-203	Ebf1
1	2.98841e-206	2.08124	0.567	0.242	6.63935e-202	Olfr1033
1	7.95446e-205	2.05206	0.544	0.209	1.76724e-200	Efna5
1	1.24564e-195	1.87774	0.632	0.307	2.76743e-191	Aff3
1	2.22576e-195	2.39729	0.252	0.036	4.94496e-191	Abcc9
1	2.56292e-193	1.17984	0.937	0.847	5.69404e-189	Slit3
1	8.34324e-191	1.92638	0.687	0.388	1.85362e-186	Naaladl2
1	6.68814e-190	4.43441	0.281	0.055	1.4859e-185	Opcml
1	1.13954e-188	2.61047	0.358	0.093	2.53172e-184	Gfpt2
1	1.69242e-182	3.9408	0.213	0.027	3.76004e-178	Meg3
1	1.02603e-177	2.87218	0.225	0.032	2.27953e-173	Rgs7bp
1	1.30955e-176	2.75725	0.244	0.04	2.90943e-172	Itgb8
1	1.26878e-165	1.43592	0.724	0.458	2.81885e-161	Man2a1
1	1.95414e-162	4.61849	0.219	0.037	4.34151e-158	Tmem163
1	3.11377e-162	2.22889	0.459	0.185	6.91787e-158	Add3
1	7.55663e-150	1.00685	0.872	0.745	1.67886e-145	Hmcn1
1	1.52142e-146	0.834342	0.922	0.859	3.38014e-142	Lama2
1	2.94399e-144	1.26785	0.747	0.533	6.54066e-140	Adamts2
1	4.09792e-144	1.18069	0.779	0.502	9.10435e-140	Tshz2
1	6.61117e-144	1.67559	0.422	0.152	1.4688e-139	Pcdh7
1	1.66717e-142	2.0549	0.315	0.089	3.70394e-138	C4b
1	3.735e-141	0.777685	0.928	0.86	8.29806e-137	Pard3b
1	1.25997e-140	2.35039	0.275	0.069	2.79927e-136	Cpne8
1	1.07692e-139	1.48505	0.719	0.511	2.39259e-135	Mecom
1	4.64157e-138	2.02196	0.335	0.103	1.03122e-133	Nlgn1
1	7.64475e-138	1.68171	0.378	0.128	1.69843e-133	Dclk1
1	8.3721e-133	2.34405	0.359	0.131	1.86003e-128	Plcl1
1	6.68778e-132	0.866664	0.879	0.736	1.48582e-127	Pdzrn3
1	3.35224e-123	1.97477	0.375	0.144	7.44768e-119	Atp10a
1	9.06824e-123	2.27752	0.245	0.062	2.01469e-118	Adcy7
1	3.69173e-121	1.01273	0.778	0.607	8.20192e-117	Svil
1	2.9548e-118	1.26261	0.659	0.406	6.56467e-114	Nhs
1	7.44291e-113	1.27383	0.413	0.17	1.65359e-108	Sulf1
1	2.26642e-112	1.34198	0.654	0.431	5.03531e-108	Trabd2b
1	5.60307e-112	1.1617	0.73	0.519	1.24483e-107	Lrmda
1	2.49753e-110	2.01493	0.42	0.2	5.54877e-106	Dock9
1	5.09088e-110	1.50842	0.395	0.16	1.13104e-105	Brinp1
1	1.31487e-109	1.72619	0.432	0.199	2.92125e-105	Nav1
1	3.68887e-106	1.15336	0.73	0.552	8.19555e-102	Col3a1
1	2.27386e-97	0.99248	0.764	0.596	5.05184e-93	Dapk1
1	2.43839e-96	0.494576	0.963	0.936	5.41736e-92	Sptbn1
1	1.16946e-95	1.43576	0.574	0.357	2.59819e-91	Timp3
1	2.72025e-95	1.50775	0.495	0.279	6.04358e-91	Fstl1
1	1.71533e-94	2.11275	0.244	0.076	3.81095e-90	Xylt1
1	3.02583e-90	1.39136	0.256	0.083	6.72249e-86	Mark1
1	3.95254e-87	1.30196	0.529	0.318	8.78136e-83	Klf7
1	3.68131e-86	1.63619	0.356	0.163	8.17878e-82	Cerk
1	5.21912e-85	0.969332	0.695	0.518	1.15953e-80	Col1a2
1	5.72427e-85	1.39803	0.578	0.391	1.27176e-80	Magi1
1	6.49542e-81	1.07534	0.549	0.333	1.44309e-76	Tshz3
1	1.44847e-80	0.932252	0.707	0.556	3.21805e-76	Ablim1
1	2.40102e-79	2.16584	0.204	0.064	5.33434e-75	Ntn1
1	3.31797e-79	0.783889	0.872	0.795	7.37154e-75	Tspan5
1	6.88268e-77	0.756231	0.799	0.662	1.52913e-72	Col5a2
1	2.53862e-75	0.568336	0.916	0.862	5.64005e-71	Bicc1
1	2.95736e-75	1.82424	0.257	0.098	6.57037e-71	St8sia2
1	3.11928e-75	1.16305	0.562	0.372	6.93011e-71	Eml1
1	2.7268e-73	0.856197	0.738	0.599	6.05814e-69	Abi3bp
1	2.16839e-72	1.52327	0.397	0.211	4.81751e-68	Prrx1
1	3.67168e-72	1.50774	0.329	0.154	8.15737e-68	Foxp2
1	7.52793e-72	0.785342	0.782	0.629	1.67248e-67	Gas7
1	1.7363e-71	2.0217	0.244	0.095	3.85754e-67	Apbb1ip
1	2.40081e-71	0.684884	0.826	0.722	5.33387e-67	Airn
1	1.15996e-70	1.71851	0.216	0.074	2.57709e-66	Hcn1
1	4.51e-67	0.524821	0.918	0.868	1.00199e-62	Zfpm2
1	1.1883e-66	1.44549	0.308	0.14	2.64004e-62	Tiam1
1	1.80794e-64	1.38084	0.331	0.161	4.0167e-60	Mfap5
1	1.51745e-63	0.994193	0.495	0.307	3.37132e-59	Pmepa1
1	5.2581e-62	1.31887	0.438	0.266	1.16819e-57	Cyth3
1	7.01405e-62	1.08031	0.498	0.317	1.55831e-57	Fancc
1	3.41389e-61	0.94513	0.666	0.508	7.58463e-57	Eln
1	8.23645e-60	1.76354	0.203	0.076	1.82989e-55	Rab30
1	1.47833e-59	1.04424	0.603	0.449	3.2844e-55	Mgp
1	1.8261e-59	1.00304	0.633	0.474	4.05705e-55	Gpc3
1	1.89337e-59	1.41689	0.284	0.131	4.20649e-55	Zfyve28
1	6.80863e-59	0.986214	0.581	0.413	1.51267e-54	Il1r1
1	2.34001e-57	0.399344	0.95	0.934	5.19879e-53	Nfib
1	2.37818e-57	1.65043	0.214	0.085	5.28361e-53	Sgsm2
1	3.50331e-57	2.67299	0.205	0.084	7.7833e-53	Cav1
1	9.38266e-57	1.48481	0.291	0.142	2.08455e-52	Arhgef10
1	1.1127e-56	0.615224	0.809	0.723	2.47208e-52	Ehbp1
1	2.00693e-56	1.67086	0.208	0.081	4.4588e-52	Mmp2
1	2.03821e-55	1.54861	0.214	0.087	4.52829e-51	Mgat4a
1	2.35025e-55	0.717012	0.402	0.223	5.22155e-51	Pde1a
1	1.62082e-54	1.33643	0.278	0.131	3.60098e-50	B4galt5
1	2.9406e-52	1.00035	0.433	0.265	6.53313e-48	Atp2a2
1	9.4603e-52	1.23431	0.371	0.213	2.10179e-47	Gm29683
1	1.13425e-51	0.946504	0.479	0.312	2.51997e-47	Rasal2
1	1.35424e-51	1.51615	0.203	0.082	3.00871e-47	Sobp
1	1.16733e-50	1.39136	0.214	0.09	2.59346e-46	Rftn1
1	2.29181e-50	1.41058	0.232	0.103	5.09172e-46	Medag
1	5.74821e-50	1.04217	0.348	0.189	1.27708e-45	Ar
1	2.60032e-49	0.860779	0.284	0.141	5.77712e-45	Grem2
1	9.44845e-49	1.26571	0.428	0.274	2.09916e-44	Man1a
1	2.57478e-48	0.91392	0.566	0.415	5.7204e-44	Igfbp7
1	1.10682e-47	1.09577	0.348	0.196	2.45903e-43	Col1a1
1	1.57409e-47	1.79822	0.215	0.096	3.49715e-43	Podn
1	1.97839e-47	0.829506	0.594	0.442	4.39538e-43	Dpyd
1	6.20346e-46	1.0722	0.3	0.157	1.37822e-41	Pamr1
1	3.78351e-45	0.377991	0.931	0.9	8.40583e-41	Dlc1
1	1.62883e-44	0.703762	0.665	0.548	3.61877e-40	Gls
1	2.0679e-44	0.962213	0.497	0.338	4.59426e-40	Plcxd3
1	1.36864e-42	1.14926	0.318	0.18	3.04071e-38	Spata13
1	2.41589e-42	0.296048	0.988	0.982	5.36738e-38	Rbms3
1	1.16766e-41	0.72389	0.596	0.447	2.59418e-37	Prr16
1	8.23154e-41	1.03428	0.341	0.201	1.8288e-36	Cgnl1
1	9.40718e-41	0.595115	0.261	0.132	2.08999e-36	Csgalnact1
1	1.06756e-40	1.1597	0.378	0.242	2.37179e-36	Rprd1a
1	1.15112e-40	0.85231	0.477	0.329	2.55745e-36	Gli2
1	1.54761e-40	1.14173	0.507	0.377	3.43832e-36	Gm20388
1	3.12672e-40	1.24034	0.35	0.216	6.94663e-36	Frmd6
1	5.97545e-40	1.74928	0.209	0.101	1.32757e-35	Il1rl2
1	1.47601e-39	1.01494	0.314	0.18	3.27925e-35	Asap3
1	1.5476e-39	0.662196	0.585	0.446	3.43831e-35	Scmh1
1	1.74193e-39	1.14169	0.271	0.144	3.87005e-35	Fmo1
1	2.08794e-39	0.465579	0.854	0.802	4.63877e-35	Gab2
1	3.61593e-39	0.986428	0.469	0.332	8.03351e-35	Prickle1
1	3.7669e-39	1.08273	0.304	0.175	8.36892e-35	Gas6
1	7.14733e-39	0.710616	0.55	0.42	1.58792e-34	Ptprm
1	1.10079e-38	1.11949	0.268	0.145	2.44562e-34	Plekhg1
1	2.19278e-38	0.796531	0.544	0.408	4.8717e-34	Lima1
1	5.72862e-38	1.09314	0.362	0.229	1.27273e-33	Oxct1
1	5.07838e-37	0.633945	0.662	0.543	1.12826e-32	Stat3
1	5.65814e-37	1.18779	0.24	0.124	1.25707e-32	Zfhx4
1	5.52185e-36	0.759785	0.569	0.447	1.22679e-31	Boc
1	3.68424e-35	0.919009	0.418	0.284	8.18528e-31	Ubtd2
1	7.23782e-35	0.674642	0.609	0.487	1.60803e-30	Kcnq1ot1
1	1.59212e-34	0.641677	0.636	0.531	3.53721e-30	Rgl1
1	1.72262e-34	0.764788	0.424	0.286	3.82714e-30	Gm14005
1	3.18208e-34	0.680345	0.624	0.52	7.06963e-30	Slc1a3
1	1.13768e-33	0.62643	0.653	0.551	2.52759e-29	Prkce
1	2.78147e-33	0.821636	0.451	0.317	6.17958e-29	Col4a5
1	6.89082e-33	0.685395	0.525	0.391	1.53093e-28	Mkl1
1	8.26481e-33	0.656558	0.677	0.584	1.83619e-28	Ddr2
1	1.03914e-32	0.559798	0.453	0.311	2.30865e-28	Cyp7b1
1	1.10302e-32	1.06699	0.262	0.147	2.45059e-28	Pkia
1	1.8867e-32	0.77794	0.551	0.433	4.19168e-28	Fyn
1	2.19404e-32	0.904196	0.272	0.155	4.87449e-28	Atp8b1
1	1.3084e-31	0.564942	0.651	0.542	2.90686e-27	Tcf7l1
1	1.55707e-31	0.283002	0.991	0.989	3.45935e-27	Pbx1
1	3.07258e-31	1.15502	0.302	0.186	6.82635e-27	Slc4a4
1	3.23044e-31	0.439843	0.81	0.763	7.17707e-27	Pam
1	3.2361e-31	0.355358	0.873	0.839	7.18965e-27	Fndc3b
1	3.26582e-31	0.866569	0.428	0.302	7.25568e-27	Ncoa7
1	3.43166e-31	0.54406	0.746	0.664	7.62412e-27	Ttc28
1	2.69669e-30	0.766956	0.474	0.353	5.99124e-26	Lrch1
1	4.8258e-30	0.531541	0.782	0.735	1.07215e-25	Fbn1
1	5.08006e-30	0.292061	0.99	0.988	1.12864e-25	Celf2
1	7.16098e-30	0.510757	0.643	0.525	1.59096e-25	Ror1
1	9.02999e-30	0.994563	0.253	0.146	2.00619e-25	Jcad
1	2.90285e-29	0.957513	0.28	0.169	6.44927e-25	Fbln1
1	3.03167e-29	0.430769	0.705	0.595	6.73547e-25	Atrnl1
1	3.10731e-29	0.347918	0.896	0.864	6.9035e-25	Setbp1
1	3.2195e-29	0.808894	0.417	0.3	7.15277e-25	Samhd1
1	4.02771e-29	0.918715	0.342	0.223	8.94837e-25	Galnt17
1	1.00714e-28	0.671082	0.449	0.327	2.23757e-24	Nbea
1	1.29932e-28	0.475359	0.808	0.745	2.88671e-24	Auts2
1	1.45389e-28	0.651473	0.623	0.529	3.23012e-24	Lrp6
1	2.30893e-28	0.583043	0.646	0.541	5.12975e-24	Arl15
1	3.41428e-28	0.834126	0.342	0.223	7.5855e-24	Spats2l
1	1.06233e-27	0.433334	0.268	0.162	2.36018e-23	Runx1
1	1.29484e-27	0.647028	0.574	0.464	2.87675e-23	Mcc
1	1.02007e-26	0.881349	0.328	0.216	2.26629e-22	Mdfic
1	1.40782e-26	0.819827	0.345	0.233	3.12775e-22	Pmp22
1	1.72571e-26	0.663336	0.55	0.449	3.834e-22	Fndc3a
1	6.91722e-26	0.913761	0.27	0.165	1.5368e-21	Tiam2
1	7.74035e-26	1.05725	0.277	0.177	1.71967e-21	Diaph1
1	8.0765e-26	0.734187	0.409	0.293	1.79436e-21	Gmds
1	1.8314e-25	1.3101	0.241	0.144	4.06882e-21	Uap1
1	1.99503e-25	0.480985	0.691	0.597	4.43236e-21	Ssbp2
1	2.39302e-25	0.639611	0.453	0.335	5.31657e-21	Sult5a1
1	2.92991e-25	0.628155	0.673	0.6	6.50939e-21	Abi1
1	3.76252e-25	0.701525	0.437	0.325	8.3592e-21	Luzp1
1	3.99484e-25	0.404011	0.744	0.669	8.87534e-21	Mycbp2
1	4.14168e-25	0.672307	0.203	0.11	9.20156e-21	Casp4
1	8.24766e-25	0.678737	0.402	0.289	1.83238e-20	Srgap1
1	1.30969e-24	0.725795	0.383	0.275	2.90973e-20	Tacc2
1	1.55729e-24	0.818535	0.35	0.242	3.45983e-20	Dennd2a
1	4.4463e-24	0.564598	0.21	0.118	9.87835e-20	Adamts6
1	1.36597e-23	0.72003	0.449	0.341	3.03477e-19	Klf12
1	3.44376e-23	0.597974	0.516	0.413	7.651e-19	Sec24d
1	4.59269e-23	0.558555	0.61	0.524	1.02036e-18	Ksr1
1	7.70295e-23	0.454047	0.736	0.682	1.71136e-18	Epb41l2
1	1.06514e-22	1.18883	0.207	0.123	2.36642e-18	Prkd1
1	1.39383e-22	0.554848	0.541	0.437	3.09668e-18	Dpysl3
1	1.61104e-22	0.687539	0.363	0.258	3.57925e-18	Kras
1	2.04402e-22	0.646763	0.439	0.331	4.54121e-18	Sparc
1	2.71167e-22	0.708982	0.224	0.133	6.02452e-18	Pdlim7
1	3.9732e-22	0.497806	0.614	0.519	8.82725e-18	Egflam
1	5.47558e-22	0.725213	0.323	0.22	1.21651e-17	Cntln
1	1.06731e-21	0.78852	0.298	0.201	2.37123e-17	Garem1
1	1.30186e-21	0.35331	0.784	0.731	2.89234e-17	Gnaq
1	1.48526e-21	0.870293	0.255	0.163	3.29981e-17	Igf1
1	1.56397e-21	0.429071	0.81	0.777	3.47466e-17	Bnc2
1	2.00394e-21	0.594075	0.412	0.303	4.45215e-17	Wls
1	2.07496e-21	0.473424	0.69	0.613	4.60994e-17	Magi2
1	2.86726e-21	0.621367	0.45	0.35	6.37019e-17	Dlgap4
1	3.78497e-21	0.925428	0.217	0.13	8.40908e-17	Anxa1
1	3.83539e-21	0.638023	0.545	0.457	8.52108e-17	Nrip1
1	3.84643e-21	0.697269	0.243	0.151	8.54562e-17	Ntn4
1	4.72306e-21	0.720285	0.388	0.287	1.04932e-16	Kat2b
1	5.85397e-21	0.842942	0.273	0.18	1.30058e-16	Adh1
1	8.26761e-21	0.657972	0.371	0.269	1.83681e-16	Loxl1
1	1.46027e-20	0.789475	0.417	0.317	3.24429e-16	Mid1
1	1.69251e-20	0.799737	0.302	0.206	3.76026e-16	Nab1
1	2.0513e-20	0.732083	0.329	0.231	4.55738e-16	Sh3rf3
1	2.52025e-20	0.987861	0.205	0.124	5.59924e-16	Dpt
1	2.59446e-20	0.405118	0.771	0.74	5.7641e-16	Mical3
1	2.83845e-20	0.255326	0.928	0.921	6.30618e-16	Diaph2
1	3.27908e-20	0.599043	0.434	0.331	7.28514e-16	Pds5b
1	6.4137e-20	0.842974	0.283	0.193	1.42493e-15	Dnm1
1	6.88039e-20	0.885228	0.216	0.132	1.52862e-15	Emp1
1	1.00569e-19	0.473954	0.643	0.569	2.23433e-15	Agmo
1	1.63627e-19	0.547554	0.397	0.297	3.63531e-15	Col5a1
1	1.67021e-19	0.835946	0.239	0.153	3.71071e-15	Abcc1
1	5.03058e-19	0.381803	0.747	0.685	1.11764e-14	Hivep2
1	5.52712e-19	0.343164	0.797	0.748	1.22796e-14	Ust
1	7.88953e-19	0.382261	0.803	0.749	1.75282e-14	Lhfp
1	7.97957e-19	0.63602	0.378	0.282	1.77282e-14	Pcgf5
1	8.48969e-19	0.446486	0.655	0.587	1.88615e-14	Cmip
1	1.20879e-18	0.799646	0.295	0.209	2.68558e-14	Dkk3
1	1.32384e-18	0.615417	0.465	0.372	2.94117e-14	Nhsl2
1	3.52549e-18	0.581047	0.334	0.239	7.83257e-14	Ptpn13
1	4.67454e-18	0.41747	0.275	0.182	1.03854e-13	Slc39a14
1	5.01243e-18	1.19276	0.412	0.338	1.11361e-13	Ptch1
1	5.03588e-18	0.454384	0.654	0.581	1.11882e-13	Tcf7l2
1	9.41636e-18	0.562359	0.494	0.404	2.09203e-13	Ophn1
1	1.29036e-17	0.433161	0.664	0.6	2.86679e-13	Zfhx3
1	1.29892e-17	0.436133	0.626	0.562	2.88581e-13	Slco3a1
1	1.86346e-17	0.635135	0.303	0.211	4.14004e-13	Osbpl6
1	2.00908e-17	0.822456	0.209	0.132	4.46357e-13	Palm
1	2.89622e-17	0.827541	0.307	0.223	6.43453e-13	Spsb1
1	4.55306e-17	0.327439	0.77	0.709	1.01155e-12	Med13l
1	6.45439e-17	0.762245	0.425	0.341	1.43397e-12	Tpm1
1	8.32086e-17	0.651465	0.303	0.216	1.84865e-12	Fam102b
1	8.77396e-17	0.453705	0.475	0.385	1.94931e-12	Dip2b
1	9.28709e-17	0.55995	0.481	0.398	2.06331e-12	Itsn1
1	1.04223e-16	0.622249	0.487	0.409	2.31552e-12	Ahnak
1	1.20084e-16	0.45876	0.536	0.446	2.66791e-12	Osmr
1	1.52973e-16	0.400325	0.703	0.646	3.39859e-12	Stk3
1	1.69463e-16	0.392336	0.573	0.481	3.76495e-12	Ldb2
1	3.90501e-16	0.67674	0.379	0.294	8.67577e-12	Myh9
1	4.54651e-16	0.576336	0.413	0.327	1.0101e-11	Il6st
1	4.96547e-16	0.342791	0.716	0.647	1.10318e-11	Foxn3
1	5.21552e-16	0.602536	0.526	0.448	1.15873e-11	Tmem132c
1	6.5724e-16	0.475268	0.542	0.465	1.46019e-11	Sntb2
1	7.88739e-16	0.657985	0.264	0.182	1.75234e-11	Skil
1	7.92691e-16	0.714809	0.453	0.373	1.76112e-11	Pdlim5
1	7.96104e-16	0.574555	0.475	0.393	1.7687e-11	Sestd1
1	1.11614e-15	0.659852	0.249	0.172	2.47974e-11	Sorbs1
1	1.37362e-15	0.486935	0.6	0.534	3.05177e-11	Nxn
1	1.49217e-15	0.818979	0.274	0.196	3.31515e-11	Stk39
1	1.97121e-15	0.682401	0.263	0.183	4.37944e-11	Acer3
1	2.04053e-15	0.686168	0.219	0.144	4.53344e-11	Myef2
1	2.43495e-15	0.484148	0.555	0.483	5.40973e-11	Slc43a3
1	2.73732e-15	0.285838	0.797	0.757	6.08151e-11	Stag1
1	2.79752e-15	0.317408	0.774	0.732	6.21526e-11	Asap1
1	3.73032e-15	0.410652	0.595	0.518	8.28765e-11	Cachd1
1	7.08623e-15	0.619926	0.325	0.241	1.57435e-10	Vim
1	1.09633e-14	0.494154	0.53	0.448	2.43572e-10	Arhgap28
1	1.1717e-14	0.722249	0.218	0.146	2.60316e-10	Epb41
1	1.1767e-14	0.837327	0.204	0.134	2.61428e-10	Klhl13
1	1.40676e-14	0.414073	0.561	0.491	3.12539e-10	Uvrag
1	1.52966e-14	0.283817	0.797	0.759	3.39845e-10	Akt3
1	1.5518e-14	0.584127	0.362	0.278	3.44764e-10	Dnm3
1	1.60857e-14	0.676749	0.304	0.222	3.57376e-10	Rhoq
1	1.87639e-14	0.837089	0.203	0.135	4.16877e-10	Igf2r
1	2.13174e-14	0.42224	0.665	0.615	4.73609e-10	St3gal4
1	4.34415e-14	0.405258	0.682	0.629	9.65139e-10	A230057D06Rik
1	4.41442e-14	0.495518	0.27	0.192	9.80752e-10	Zfp423
1	6.98331e-14	0.525847	0.488	0.416	1.55148e-09	Dnmt3a
1	7.3351e-14	0.746608	0.255	0.181	1.62964e-09	Casp12
1	8.3312e-14	0.476836	0.468	0.394	1.85094e-09	Rhoa
1	8.91646e-14	0.538135	0.498	0.424	1.98097e-09	Kirrel
1	1.61096e-13	0.683032	0.234	0.164	3.57907e-09	Socs5
1	2.02855e-13	0.339652	0.684	0.639	4.50683e-09	Cfh
1	2.18112e-13	0.406614	0.66	0.616	4.84578e-09	Zfp521
1	2.45923e-13	0.63957	0.329	0.251	5.46368e-09	Alpk1
1	2.8156e-13	0.740458	0.208	0.142	6.25542e-09	Pde9a
1	3.77457e-13	0.416678	0.589	0.527	8.38597e-09	Cask
1	3.97903e-13	0.432955	0.514	0.443	8.84022e-09	Nfix
1	4.40558e-13	0.365409	0.593	0.524	9.78787e-09	Trio
1	5.58643e-13	0.340186	0.696	0.642	1.24114e-08	Rbfox2
1	1.04005e-12	0.424563	0.512	0.431	2.31068e-08	Cbfa2t2
1	1.37136e-12	0.582081	0.252	0.181	3.04676e-08	Snx7
1	1.41596e-12	0.693619	0.281	0.212	3.14584e-08	Trim24
1	1.49807e-12	0.639167	0.278	0.205	3.32826e-08	Prrg1
1	1.7721e-12	0.461448	0.499	0.43	3.93708e-08	Afdn
1	2.38066e-12	0.543292	0.377	0.304	5.28912e-08	Mkl2
1	3.28926e-12	0.444822	0.501	0.43	7.30776e-08	Zhx2
1	3.57837e-12	0.614927	0.3	0.23	7.95007e-08	Ctif
1	4.868e-12	0.623423	0.514	0.46	1.08152e-07	Fgf10
1	6.23973e-12	0.347225	0.654	0.578	1.38628e-07	Wwox
1	7.44477e-12	0.268072	0.791	0.762	1.654e-07	Fam172a
1	7.5498e-12	0.46871	0.445	0.372	1.67734e-07	Arhgap12
1	7.69012e-12	0.534135	0.378	0.306	1.70851e-07	Deptor
1	8.01347e-12	0.59856	0.253	0.185	1.78035e-07	Dcun1d3
1	1.37902e-11	0.649243	0.212	0.149	3.06376e-07	Sorl1
1	1.44558e-11	0.270772	0.697	0.652	3.21165e-07	Etv6
1	1.6794e-11	0.439463	0.58	0.53	3.73113e-07	Antxr1
1	1.89396e-11	0.610571	0.217	0.153	4.20782e-07	Foxp4
1	1.89647e-11	0.296013	0.648	0.596	4.2134e-07	Dlg1
1	2.24765e-11	0.471297	0.458	0.388	4.99359e-07	Mitf
1	2.28025e-11	0.438003	0.607	0.551	5.06604e-07	Sgcd
1	2.41051e-11	0.433501	0.41	0.334	5.35543e-07	Acvr1
1	3.03081e-11	0.451941	0.362	0.288	6.73355e-07	Ccdc50
1	3.11122e-11	0.433053	0.485	0.426	6.9122e-07	Gng12
1	3.11331e-11	0.519426	0.329	0.256	6.91684e-07	Slc7a6
1	3.54549e-11	0.632332	0.257	0.192	7.87702e-07	Sh3pxd2b
1	4.27583e-11	0.65958	0.21	0.149	9.49961e-07	Pip4k2a
1	4.37773e-11	0.393908	0.328	0.258	9.72601e-07	Cd44
1	6.58983e-11	0.783705	0.206	0.146	1.46406e-06	Traf5
1	7.46977e-11	0.370589	0.297	0.223	1.65956e-06	Hipk2
1	9.23571e-11	0.390758	0.568	0.516	2.0519e-06	Zmiz1
1	9.77828e-11	0.641697	0.244	0.181	2.17244e-06	Tnfsf13b
1	1.10986e-10	0.392696	0.486	0.416	2.46578e-06	Mast2
1	1.16682e-10	0.359367	0.534	0.464	2.59232e-06	Smad3
1	1.68916e-10	0.475262	0.287	0.218	3.75281e-06	Tusc3
1	1.93957e-10	0.279984	0.661	0.611	4.30915e-06	Npepps
1	2.05404e-10	0.58174	0.321	0.255	4.56347e-06	Sfi1
1	2.07607e-10	0.641186	0.202	0.144	4.61241e-06	Alms1
1	2.08294e-10	0.294054	0.654	0.601	4.62768e-06	Map4
1	2.20182e-10	0.376597	0.523	0.464	4.89179e-06	Sptan1
1	3.23625e-10	0.297209	0.619	0.569	7.18998e-06	Cdc42bpa
1	3.94813e-10	0.457877	0.479	0.416	8.77155e-06	CT025619.1
1	6.2071e-10	0.755917	0.481	0.436	1.37903e-05	Sned1
1	6.53876e-10	0.311648	0.7	0.662	1.45272e-05	Sdk1
1	8.35358e-10	0.458794	0.268	0.204	1.85592e-05	Ncor2
1	8.623e-10	0.694793	0.245	0.187	1.91577e-05	Shb
1	8.96307e-10	0.538953	0.315	0.251	1.99132e-05	Tmem45a
1	9.68832e-10	0.485167	0.466	0.408	2.15245e-05	Fgf7
1	9.86214e-10	0.338332	0.502	0.433	2.19107e-05	Cep112
1	1.03654e-09	0.617367	0.212	0.154	2.30288e-05	Ybx3
1	1.04977e-09	0.37959	0.46	0.396	2.33228e-05	Hipk3
1	1.14745e-09	1.00137	0.243	0.195	2.54929e-05	Atp8a1
1	1.21485e-09	0.34555	0.445	0.374	2.69904e-05	Zcchc11
1	1.3326e-09	0.372308	0.301	0.233	2.96063e-05	Zfp809
1	1.41493e-09	0.355082	0.487	0.424	3.14355e-05	Cux1
1	1.43792e-09	0.28085	0.658	0.613	3.19464e-05	Smg1
1	1.8442e-09	0.408353	0.426	0.359	4.09726e-05	Ccdc88a
1	1.94257e-09	0.360052	0.46	0.393	4.31581e-05	Foxo1
1	2.05936e-09	0.443408	0.317	0.252	4.57527e-05	Dag1
1	2.1904e-09	0.448847	0.326	0.263	4.86641e-05	Cbl
1	2.48439e-09	0.588394	0.261	0.2	5.51958e-05	Timp2
1	2.69908e-09	0.581954	0.278	0.216	5.99654e-05	Tram2
1	2.83486e-09	0.684554	0.508	0.447	6.29822e-05	mt-Co3
1	3.52031e-09	0.431333	0.42	0.356	7.82108e-05	Mcu
1	3.60308e-09	0.392847	0.463	0.404	8.00496e-05	Scarb2
1	4.65344e-09	0.365355	0.379	0.315	0.000103385	Hdac7
1	4.9127e-09	0.271045	0.663	0.615	0.000109146	App
1	5.7595e-09	0.582208	0.269	0.211	0.000127959	Klf3
1	5.79399e-09	0.407868	0.332	0.266	0.000128725	Vkorc1l1
1	5.93669e-09	0.341509	0.707	0.68	0.000131896	Dennd4a
1	6.34795e-09	0.509425	0.345	0.285	0.000141032	Fam114a1
1	7.64855e-09	0.56192	0.219	0.166	0.000169928	Anxa2
1	9.96812e-09	0.271304	0.637	0.584	0.000221462	Ttc3
1	1.10626e-08	0.662567	0.204	0.152	0.000245779	Arhgap20
1	1.25414e-08	0.367304	0.55	0.486	0.000278633	Apba1
1	1.32278e-08	0.388354	0.346	0.286	0.000293882	Sparcl1
1	1.36334e-08	0.752091	0.2	0.149	0.000302893	Tle3
1	1.37577e-08	0.54243	0.238	0.181	0.000305654	Hdgfl3
1	1.44357e-08	0.512114	0.338	0.279	0.000320718	Dab2
1	1.50802e-08	0.488564	0.243	0.186	0.000335038	Rbm3
1	1.61434e-08	0.520813	0.446	0.394	0.000358658	Wdr44
1	1.73251e-08	0.304178	0.616	0.578	0.000384912	Bmpr1a
1	2.31603e-08	0.461316	0.257	0.201	0.000514553	Smo
1	2.46673e-08	0.3456	0.552	0.514	0.000548034	Fnip1
1	2.86518e-08	0.516577	0.266	0.21	0.000636558	Ppfibp2
1	3.33596e-08	0.290021	0.611	0.564	0.00074115	Gnb1
1	3.35132e-08	0.29665	0.443	0.383	0.000744562	Iqgap1
1	3.55339e-08	0.429934	0.294	0.236	0.000789456	Scai
1	3.59133e-08	0.411539	0.227	0.173	0.000797885	Uhrf1bp1l
1	4.91894e-08	0.387073	0.529	0.485	0.00109284	Kif5b
1	5.20251e-08	0.406388	0.318	0.259	0.00115584	Pitpna
1	5.51534e-08	0.696777	0.385	0.336	0.00122534	Akap12
1	6.26027e-08	0.525313	0.236	0.182	0.00139084	Rhobtb3
1	6.29973e-08	0.432913	0.442	0.387	0.00139961	Elf1
1	6.31156e-08	0.38578	0.301	0.241	0.00140224	Kifap3
1	6.48726e-08	0.60936	0.234	0.181	0.00144128	Gtf2e2
1	7.11678e-08	0.378724	0.325	0.265	0.00158113	Dync2h1
1	7.30486e-08	0.344865	0.47	0.416	0.00162292	Fbxw11
1	7.35523e-08	0.308881	0.534	0.481	0.00163411	Dock7
1	7.5383e-08	0.420476	0.33	0.271	0.00167478	Cbfb
1	7.99848e-08	0.442214	0.281	0.224	0.00177702	Ap2a2
1	8.59951e-08	0.513618	0.256	0.203	0.00191055	Ap1s2
1	1.32418e-07	0.649735	0.217	0.168	0.00294194	Arl5b
1	1.44186e-07	0.585076	0.207	0.158	0.00320338	Tpst1
1	1.52726e-07	0.295379	0.603	0.563	0.00339312	Wwc2
1	1.74554e-07	0.481662	0.227	0.176	0.00387808	Hjurp
1	2.58493e-07	0.378863	0.418	0.362	0.00574294	Atp13a3
1	2.65237e-07	0.379864	0.409	0.35	0.00589276	Col4a2
1	2.78209e-07	0.4735	0.211	0.162	0.00618096	Plec
1	3.05066e-07	0.328603	0.41	0.357	0.00677764	Fgfr2
1	3.27611e-07	0.300039	0.775	0.757	0.00727854	Picalm
1	3.2836e-07	0.500533	0.206	0.157	0.00729517	Ctps2
1	3.29447e-07	0.257558	0.532	0.485	0.00731932	Ski
1	3.59315e-07	0.354766	0.355	0.297	0.00798291	Ptpn3
1	3.98884e-07	0.341938	0.399	0.342	0.00886201	Nedd4l
1	4.08359e-07	0.42217	0.273	0.218	0.0090725	Abi2
1	4.53058e-07	0.252928	0.584	0.54	0.0100656	Tnrc6c
1	4.58436e-07	0.337851	0.614	0.562	0.0101851	Btbd9
1	4.67366e-07	0.379393	0.417	0.361	0.0103835	Ptp4a2
1	4.79156e-07	0.397385	0.229	0.179	0.0106454	Ppp3cc
1	4.81083e-07	0.340646	0.402	0.346	0.0106882	Agfg1
1	4.88701e-07	0.376694	0.407	0.354	0.0108575	Sec24a
1	4.97372e-07	0.42128	0.465	0.422	0.0110501	mt-Atp6
1	5.0925e-07	0.25562	0.732	0.697	0.011314	Ism1
1	5.62817e-07	0.410641	0.286	0.235	0.0125041	Glud1
1	5.73252e-07	0.304103	0.513	0.463	0.0127359	Mtus1
1	5.74522e-07	0.302435	0.451	0.396	0.0127642	Arhgap32
1	6.18833e-07	0.290716	0.572	0.525	0.0137486	Rrbp1
1	6.60051e-07	0.346107	0.416	0.363	0.0146644	Gli3
1	7.02973e-07	0.293257	0.517	0.462	0.0156179	Abca1
1	8.04776e-07	0.311599	0.491	0.437	0.0178797	Tdrd3
1	9.29113e-07	0.322402	0.523	0.479	0.0206421	Daam1
1	9.98148e-07	0.25242	0.681	0.654	0.0221759	Trip12
1	1.00637e-06	0.420817	0.308	0.256	0.0223585	Cdk19
1	1.06939e-06	0.357906	0.414	0.361	0.0237586	Iqsec2
1	1.16074e-06	0.258889	0.599	0.562	0.0257882	Myo9a
1	1.16134e-06	0.406336	0.254	0.205	0.0258016	Arpc2
1	1.24687e-06	0.45958	0.203	0.156	0.0277017	Pola1
1	1.28188e-06	0.253787	0.705	0.675	0.0284796	Esyt2
1	1.43839e-06	0.400636	0.234	0.185	0.0319567	Abhd17b
1	1.44124e-06	0.288086	0.209	0.17	0.03202	Sema3c
1	1.62769e-06	0.348829	0.423	0.374	0.0361624	Rnf169
1	1.63872e-06	0.49675	0.225	0.179	0.0364073	Ccdc6
1	1.78748e-06	0.364442	0.449	0.397	0.0397124	Bcl2
1	1.81546e-06	0.37	0.333	0.279	0.040334	Rab6a
1	1.90297e-06	0.259032	0.535	0.486	0.0422782	Peli1
1	2.19309e-06	0.400456	0.25	0.203	0.0487239	Mgat5
1	2.48495e-06	0.318775	0.223	0.174	0.0552081	Ptpn1
1	2.82487e-06	0.327843	0.397	0.342	0.0627602	Arf4
1	3.03993e-06	0.281608	0.437	0.384	0.0675382	Syncrip
1	3.13546e-06	0.516559	0.255	0.211	0.0696606	Itpkb
1	3.55266e-06	0.272495	0.594	0.559	0.0789295	Rtn4
1	3.68115e-06	0.416491	0.25	0.203	0.0817841	Zcchc24
1	3.74731e-06	0.35278	0.447	0.401	0.083254	Rbpj
1	4.14603e-06	0.303918	0.563	0.527	0.0921124	Dst
1	4.17032e-06	0.351153	0.262	0.213	0.0926521	Ankrd28
1	4.4441e-06	0.303636	0.45	0.406	0.0987346	Rlf
1	4.5249e-06	0.523936	0.244	0.2	0.10053	Jph2
1	4.98728e-06	0.303413	0.651	0.622	0.110802	Ppp1r12b
1	5.68591e-06	0.42169	0.268	0.222	0.126324	Kif2a
1	5.87106e-06	0.409923	0.347	0.303	0.130437	Traf3
1	6.17102e-06	0.300132	0.255	0.207	0.137101	Slc44a2
1	6.28371e-06	0.438896	0.242	0.196	0.139605	Litaf
1	6.45739e-06	0.329843	0.402	0.357	0.143464	Elf2
1	6.81743e-06	0.427943	0.261	0.216	0.151463	Rufy1
1	7.45183e-06	0.369602	0.33	0.281	0.165557	Pls3
1	7.59215e-06	0.417076	0.372	0.323	0.168675	Tmem135
1	7.65939e-06	0.429922	0.369	0.326	0.170169	Eif4enif1
1	7.76893e-06	0.410748	0.212	0.169	0.172602	Agpat3
1	8.2951e-06	0.283101	0.53	0.486	0.184292	Kansl1l
1	9.06172e-06	0.418685	0.283	0.24	0.201324	Nod1
1	9.19281e-06	0.361431	0.252	0.205	0.204237	Mamld1
1	9.59901e-06	0.365952	0.213	0.17	0.213261	Dtnb
1	9.72257e-06	0.335629	0.37	0.321	0.216006	2210408I21Rik
1	9.87148e-06	0.328831	0.379	0.328	0.219315	Aig1
1	9.92261e-06	0.379616	0.342	0.298	0.220451	Sh3pxd2a
1	1.09753e-05	0.489146	0.223	0.182	0.243838	Nectin3
1	1.23024e-05	0.391985	0.266	0.219	0.273323	Cdyl
1	1.27039e-05	0.299805	0.415	0.364	0.282242	Arid1a
1	1.33204e-05	0.339266	0.316	0.272	0.29594	Dock6
1	1.35524e-05	0.336298	0.438	0.394	0.301093	Trak1
1	1.36186e-05	0.385258	0.288	0.243	0.302565	Ikzf2
1	1.37981e-05	0.279867	0.438	0.389	0.306553	Btrc
1	1.41201e-05	0.339526	0.205	0.163	0.313705	P2rx4
1	1.45144e-05	0.441877	0.235	0.193	0.322467	Arhgef10l
1	1.5947e-05	0.425881	0.205	0.164	0.354295	Usp46
1	1.67865e-05	0.316886	0.418	0.376	0.372947	Far1
1	1.74516e-05	0.395956	0.245	0.202	0.387722	Pdia3
1	2.02647e-05	0.53962	0.211	0.17	0.450221	Myo5a
1	2.04877e-05	0.423408	0.233	0.191	0.455176	Gm16263
1	2.42369e-05	0.391622	0.282	0.239	0.53847	Wdfy2
1	2.57697e-05	0.263415	0.303	0.255	0.572525	Heatr5a
1	2.58619e-05	0.412432	0.249	0.207	0.574575	Fgd4
1	2.59407e-05	0.257417	0.333	0.286	0.576324	Acbd3
1	2.70357e-05	0.499441	0.314	0.274	0.600653	Hgf
1	3.35748e-05	0.30619	0.37	0.322	0.745932	Rev1
1	3.57006e-05	0.33834	0.413	0.378	0.79316	Plpp1
1	3.63632e-05	0.411346	0.222	0.18	0.807882	Nsd2
1	4.09147e-05	0.344151	0.277	0.237	0.909001	Fgfr3
1	4.22627e-05	0.352023	0.258	0.216	0.93895	Mapkapk2
1	4.40753e-05	0.321226	0.24	0.199	0.97922	Chmp4b
1	4.95783e-05	0.337827	0.243	0.199	1	Plcl2
1	4.97352e-05	0.325704	0.314	0.268	1	Ick
1	5.10581e-05	0.327875	0.474	0.438	1	Ywhae
1	5.17103e-05	0.312363	0.241	0.2	1	Fam126a
1	5.25879e-05	0.252891	0.578	0.548	1	Ube2h
1	5.40194e-05	0.332135	0.309	0.265	1	Mrps28
1	6.22476e-05	0.402536	0.289	0.247	1	Cnn3
1	6.978e-05	0.317993	0.257	0.215	1	Btbd1
1	7.48005e-05	0.284427	0.554	0.519	1	Msrb3
1	7.52236e-05	0.372187	0.286	0.245	1	Camkmt
1	7.8897e-05	0.432432	0.219	0.181	1	Cdk17
1	8.2461e-05	0.405508	0.266	0.225	1	Eif2ak3
1	9.18411e-05	0.313117	0.356	0.316	1	Sdccag8
1	9.75664e-05	0.255118	0.26	0.218	1	Itgav
1	0.000101896	0.272664	0.318	0.271	1	Gm20696
1	0.000103284	0.288524	0.492	0.457	1	Tsc22d2
1	0.000106274	0.349151	0.313	0.275	1	Dtnbp1
1	0.000108438	0.276727	0.509	0.478	1	Fgfr1
1	0.00012651	0.256166	0.668	0.662	1	Tgfbr2
1	0.000129334	0.284714	0.525	0.502	1	Babam2
1	0.0001322	0.262038	0.432	0.395	1	Eea1
1	0.000132217	0.413599	0.222	0.186	1	Lmna
1	0.000132571	0.306639	0.397	0.361	1	Abl2
1	0.000133091	0.318135	0.304	0.265	1	Stk24
1	0.000133895	0.346182	0.356	0.315	1	Pdcd6ip
1	0.00013452	0.373578	0.268	0.232	1	Slc9a9
1	0.00013653	0.263203	0.438	0.399	1	Afap1
1	0.000144992	0.452296	0.206	0.171	1	Brf1
1	0.000149715	0.272558	0.317	0.275	1	Taok3
1	0.000155546	0.294722	0.32	0.283	1	Arrb1
1	0.00016089	0.367678	0.214	0.177	1	Tom1
1	0.000160911	0.457748	0.26	0.221	1	Pi15
1	0.000166516	0.373185	0.209	0.172	1	Slc9a1
1	0.000174452	0.313113	0.372	0.334	1	Chd4
1	0.000177575	0.4359	0.304	0.266	1	Birc3
1	0.000190733	0.45767	0.202	0.168	1	Abca9
1	0.000196891	0.250896	0.231	0.192	1	Camsap1
1	0.000205264	0.467876	0.311	0.273	1	Actr3
1	0.00023221	0.332514	0.229	0.192	1	Kif21a
1	0.000232234	0.332454	0.235	0.199	1	Map3k14
1	0.000243006	0.428483	0.209	0.175	1	Pacs2
1	0.000244708	0.261057	0.375	0.336	1	Zdhhc20
1	0.000248736	0.349902	0.311	0.271	1	Mta3
1	0.000249873	0.268109	0.343	0.304	1	Plekhm2
1	0.000263135	0.3217	0.346	0.308	1	Smap1
1	0.000268565	0.286423	0.343	0.306	1	Ahdc1
1	0.000274208	0.313742	0.238	0.201	1	Ankrd10
1	0.000275109	0.337638	0.249	0.213	1	Micu2
1	0.000277621	0.329418	0.28	0.241	1	Gnai3
1	0.000279625	0.271598	0.454	0.419	1	Khdrbs1
1	0.000312216	0.378278	0.23	0.195	1	Ddo
1	0.000344974	0.284112	0.424	0.39	1	Sec31a
1	0.000354152	0.614329	0.205	0.173	1	Bag3
1	0.000381069	0.344328	0.254	0.219	1	Cyth1
1	0.00039202	0.296964	0.222	0.186	1	Galk2
1	0.000404196	0.330665	0.241	0.203	1	Tbc1d19
1	0.000429044	0.415534	0.223	0.192	1	Pi4kb
1	0.000446413	0.321778	0.256	0.22	1	Btbd10
1	0.00046818	0.323551	0.246	0.21	1	Ocrl
1	0.000664575	0.3215	0.264	0.227	1	Ptpn2
1	0.000702791	0.319136	0.391	0.361	1	Rab1a
1	0.00072345	0.331534	0.265	0.23	1	Gm11266
1	0.000736133	0.308943	0.483	0.457	1	Csnk1g1
1	0.000760486	0.265936	0.313	0.279	1	Klhdc10
1	0.000805975	0.30075	0.217	0.184	1	Ttll5
1	0.000814776	0.286256	0.381	0.35	1	Ncoa3
1	0.00081773	0.455105	0.224	0.192	1	Phldb1
1	0.00086739	0.311067	0.242	0.21	1	Cers5
1	0.000953421	0.332696	0.277	0.243	1	Golim4
1	0.000955005	0.25239	0.348	0.312	1	Il1rap
1	0.000981147	0.271969	0.321	0.287	1	Stau1
1	0.000984659	0.283932	0.343	0.309	1	Smad1
1	0.00107242	0.255584	0.345	0.313	1	Comt
1	0.00107258	0.351203	0.212	0.179	1	Cep128
1	0.0010965	0.252975	0.213	0.179	1	Tfeb
1	0.00109808	0.366466	0.213	0.182	1	Gatad2a
1	0.0011247	0.361666	0.207	0.176	1	Pi4k2b
1	0.00121914	0.320975	0.2	0.168	1	Pabpc1
1	0.00122816	0.286408	0.26	0.227	1	Wrn
1	0.00123547	0.351332	0.263	0.231	1	Calu
1	0.00125859	0.257267	0.272	0.238	1	Ldah
1	0.00136064	0.342808	0.206	0.175	1	Ccdc171
1	0.00142621	0.357364	0.221	0.189	1	Atf1
1	0.00144744	0.321203	0.283	0.254	1	Zfp451
1	0.00148055	0.255293	0.42	0.393	1	Cltc
1	0.00178852	0.253628	0.247	0.216	1	Dazap1
1	0.00190008	0.334973	0.233	0.202	1	Rcor3
1	0.0020277	0.314642	0.323	0.292	1	Nid1
1	0.00206621	0.26482	0.305	0.275	1	Xpo1
1	0.00208117	0.316434	0.287	0.258	1	Canx
1	0.00226925	0.32746	0.218	0.188	1	Olfml1
1	0.00237102	0.280106	0.214	0.184	1	Prr14l
1	0.00260015	0.41108	0.21	0.183	1	Hivep1
1	0.00293726	0.318998	0.255	0.226	1	Nfe2l2
1	0.00296368	0.2708	0.206	0.177	1	Tbk1
1	0.00306752	0.35408	0.264	0.236	1	Mef2d
1	0.00308977	0.25657	0.34	0.308	1	Spaca6
1	0.00313101	0.302611	0.428	0.412	1	Nexn
1	0.00314345	0.318308	0.238	0.208	1	Slc30a7
1	0.00323446	0.282417	0.388	0.359	1	Cep170
1	0.00340474	0.250478	0.203	0.174	1	2025-03-08
1	0.00367041	0.38072	0.206	0.178	1	Cyp20a1
1	0.00374308	0.292791	0.836	0.848	1	Bcas3
1	0.00413206	0.326069	0.216	0.187	1	Coq10b
1	0.00481313	0.271818	0.224	0.198	1	Cdk11b
1	0.00490905	0.255997	0.457	0.43	1	Rad51b
1	0.00523428	0.296531	0.206	0.179	1	Mvb12b
1	0.0057902	0.373397	0.206	0.18	1	Fnip2
1	0.00583693	0.338023	0.275	0.246	1	Dnajc3
1	0.00584919	0.257137	0.348	0.324	1	Smurf1
1	0.00588011	0.289314	0.313	0.286	1	Nr6a1
1	0.00675481	0.332633	0.201	0.176	1	Cpeb2
1	0.00688387	0.382947	0.478	0.476	1	Sdc2
1	0.00759248	0.303888	0.37	0.346	1	Zfp36l1
1	0.0085219	0.344659	0.216	0.19	1	0610010F05Rik
1	0.00860566	0.400018	0.233	0.209	1	Tcaf1
1	0.00878297	0.355618	0.224	0.2	1	Uaca
2	2.82584e-198	3.0387	0.438	0.105	6.27817e-194	Thbs1
2	6.09707e-171	3.10034	0.475	0.146	1.35459e-166	Runx1
2	7.19068e-105	2.32512	0.433	0.171	1.59755e-100	Slc39a14
2	5.22048e-83	2.38984	0.283	0.089	1.15983e-78	Gcnt2
2	5.06906e-77	3.3872	0.424	0.202	1.12619e-72	Tnc
2	9.71281e-76	1.88506	0.35	0.136	2.1579e-71	B4galt5
2	6.21385e-73	2.09713	0.299	0.106	1.38053e-68	Casp4
2	2.23103e-72	2.5558	0.296	0.107	4.95667e-68	Adam19
2	1.59015e-71	2.81208	0.217	0.061	3.53284e-67	Runx2
2	5.59956e-71	2.74768	0.289	0.106	1.24405e-66	Piezo2
2	9.44537e-67	1.35529	0.755	0.586	2.09848e-62	Fn1
2	8.80422e-66	1.55494	0.639	0.431	1.95603e-61	Col4a1
2	1.04788e-63	2.16616	0.598	0.387	2.32807e-59	Taco1
2	2.64147e-61	2.06173	0.317	0.131	5.86856e-57	Fam129b
2	3.56089e-59	0.914457	0.779	0.648	7.91123e-55	Tgfbr2
2	1.58479e-58	1.77848	0.35	0.157	3.52093e-54	Atp8b1
2	1.35878e-57	1.92721	0.521	0.316	3.01881e-53	Cyp7b1
2	2.33822e-57	2.22494	0.677	0.504	5.19483e-53	Gm26917
2	9.70469e-56	1.24854	1	0.999	2.15609e-51	Gm42418
2	2.71903e-54	1.73775	0.282	0.113	6.04086e-50	Sbno2
2	3.75266e-53	1.06407	0.757	0.649	8.33729e-49	Etv6
2	3.80174e-53	0.705254	0.882	0.841	8.44632e-49	Fndc3b
2	3.45315e-49	1.2172	0.546	0.356	7.67187e-45	Znrf1
2	1.1438e-48	0.917372	0.772	0.668	2.54118e-44	Cald1
2	1.19672e-48	1.0103	0.739	0.583	2.65874e-44	Chsy3
2	8.15483e-48	1.31391	0.485	0.293	1.81176e-43	Gm14005
2	3.69594e-47	2.01378	0.206	0.073	8.21126e-43	Pvt1
2	4.79787e-47	2.51808	0.207	0.076	1.06594e-42	Scube1
2	1.46285e-46	0.855858	0.848	0.761	3.25002e-42	Camk1d
2	1.2718e-44	1.14966	0.505	0.324	2.82555e-40	Vmp1
2	1.57661e-44	1.03393	0.681	0.532	3.50276e-40	Ror1
2	6.96518e-44	1.81432	0.24	0.099	1.54745e-39	Rftn1
2	1.85955e-42	1.48878	0.358	0.189	4.13136e-38	Brinp1
2	1.9377e-42	0.91328	0.79	0.677	4.305e-38	Col5a2
2	1.78377e-41	1.40439	0.43	0.252	3.96301e-37	Cd44
2	1.3138e-40	0.333953	0.639	0.436	2.91886e-36	mt-Co3
2	1.5102e-40	0.796477	0.833	0.756	3.35521e-36	Pdzrn3
2	7.65325e-39	2.04605	0.248	0.112	1.70032e-34	Chrna7
2	2.3597e-38	1.01613	0.591	0.448	5.24255e-34	Osmr
2	4.79871e-38	1.13876	0.758	0.648	1.06613e-33	Gas7
2	2.40616e-37	1.65635	0.54	0.378	5.34577e-33	Gm47283
2	2.55166e-37	1.56623	0.36	0.202	5.66903e-33	Sulf1
2	2.90719e-37	1.53416	0.227	0.096	6.4589e-33	Cpne8
2	1.05976e-36	1.38581	0.426	0.269	2.35448e-32	Actn1
2	5.6302e-36	1.21015	0.535	0.385	1.25086e-31	Khdrbs3
2	3.59856e-35	2.21881	0.305	0.164	7.99492e-31	Pappa
2	5.35502e-35	1.16505	0.497	0.344	1.18972e-30	Col4a2
2	5.8822e-35	0.889429	0.728	0.653	1.30685e-30	Susd6
2	6.50178e-35	1.28534	0.343	0.188	1.4445e-30	Litaf
2	2.21138e-33	0.857348	0.668	0.559	4.91302e-29	Snd1
2	8.14895e-33	0.87654	0.768	0.681	1.81045e-28	Ccnd3
2	2.12849e-32	1.17592	0.45	0.293	4.72886e-28	Myh9
2	3.12728e-31	1.60853	0.274	0.143	6.94789e-27	Acsl4
2	1.22506e-30	1.67129	0.224	0.105	2.72171e-26	Mark1
2	3.45173e-30	1.06659	0.339	0.191	7.66872e-26	Pcdh7
2	8.09583e-30	0.728618	0.811	0.754	1.79865e-25	Lhfp
2	1.59085e-29	0.980036	0.601	0.487	3.53439e-25	Arid5b
2	1.62647e-29	1.1016	0.492	0.34	3.61354e-25	2025-03-03
2	3.20732e-29	1.21105	0.411	0.269	7.12571e-25	Kcnk13
2	1.03463e-28	1.42787	0.203	0.093	2.29864e-24	Ctps
2	1.11379e-28	0.957401	0.903	0.877	2.47451e-24	Neat1
2	2.18213e-28	0.954479	0.587	0.464	4.84804e-24	Smad3
2	1.31114e-27	0.630934	0.822	0.786	2.91295e-23	Cers6
2	2.64209e-27	0.65131	0.665	0.554	5.86992e-23	Stat3
2	2.84108e-27	0.727526	0.588	0.441	6.31203e-23	Nhs
2	3.17553e-27	1.05493	0.49	0.353	7.05508e-23	Myo10
2	4.18414e-27	0.856737	0.725	0.66	9.2959e-23	Cp
2	1.34684e-26	0.682693	0.818	0.809	2.99228e-22	Tspan5
2	1.89234e-26	0.775858	0.591	0.466	4.20421e-22	Mgp
2	2.27371e-26	1.19886	0.37	0.235	5.0515e-22	Tmtc2
2	1.95498e-25	0.902335	0.404	0.261	4.34338e-21	Efna5
2	1.04487e-24	1.04254	0.41	0.279	2.32138e-20	Snx9
2	1.1814e-24	1.45839	0.283	0.165	2.62471e-20	Socs5
2	1.46826e-24	1.02802	0.323	0.191	3.26203e-20	Map3k14
2	3.24936e-24	0.915974	0.283	0.156	7.2191e-20	Gm15564
2	1.50489e-23	0.75763	0.652	0.546	3.34341e-19	Tshz2
2	1.50773e-23	1.49996	0.224	0.117	3.34973e-19	Medag
2	3.77036e-23	1.3209	0.284	0.166	8.37661e-19	Dclk1
2	7.93633e-23	0.886774	0.489	0.363	1.76321e-18	Tshz3
2	8.55951e-23	1.66547	0.241	0.134	1.90167e-18	Gm16685
2	1.72569e-22	1.33281	0.206	0.105	3.83397e-18	Tspan4
2	1.77016e-22	1.21628	0.267	0.155	3.93275e-18	Lgmn
2	8.95075e-22	1.03199	0.337	0.214	1.98859e-17	Efr3b
2	3.01599e-21	0.859226	0.543	0.433	6.70062e-17	Igfbp7
2	3.50271e-21	0.622632	0.707	0.647	7.78197e-17	Bmpr2
2	3.85532e-21	0.437342	0.755	0.623	8.56536e-17	Cmss1
2	4.40093e-21	0.873379	0.243	0.135	9.77754e-17	Gfpt2
2	5.83624e-21	0.638596	0.616	0.503	1.29664e-16	Bmper
2	7.37624e-21	0.723493	0.641	0.555	1.63878e-16	Eif4g3
2	1.87869e-20	0.82822	0.333	0.208	4.17389e-16	Ankrd28
2	2.80981e-20	0.967971	0.463	0.346	6.24255e-16	Prickle1
2	4.94571e-20	0.87774	0.528	0.437	1.09879e-15	Il1r1
2	6.13227e-20	0.452887	0.904	0.865	1.36241e-15	Maml3
2	2.33738e-19	0.532204	0.957	0.939	5.19296e-15	Ext1
2	3.11548e-19	1.01435	0.282	0.171	6.92166e-15	Uhrf1bp1l
2	6.25532e-19	1.5044	0.229	0.133	1.38974e-14	Iigp1
2	6.35801e-19	1.25425	0.231	0.133	1.41256e-14	Coq8b
2	1.42601e-18	0.420139	0.856	0.837	3.16816e-14	Hivep3
2	1.43295e-18	1.29113	0.204	0.112	3.18358e-14	Acvr1b
2	1.91506e-18	0.993475	0.339	0.225	4.25469e-14	Baz1a
2	2.77449e-18	0.500955	0.78	0.765	6.16409e-14	Tead1
2	5.06863e-18	0.712827	0.478	0.358	1.1261e-13	Bmp2k
2	1.11547e-17	0.569593	0.66	0.57	2.47825e-13	Fkbp5
2	1.30262e-17	0.555919	0.725	0.67	2.89404e-13	Phldb2
2	3.74989e-17	1.0451	0.288	0.187	8.33114e-13	Cdc42ep4
2	3.93413e-17	0.745324	0.515	0.419	8.74046e-13	Mast2
2	5.56434e-17	1.02646	0.503	0.417	1.23623e-12	Ror2
2	5.73137e-17	0.832423	0.564	0.497	1.27334e-12	Spred1
2	6.70837e-17	0.630912	0.603	0.47	1.4904e-12	Lars2
2	8.7551e-17	0.87734	0.291	0.186	1.94512e-12	Lrrfip1
2	9.27205e-17	1.30508	0.211	0.122	2.05997e-12	Mrpl48
2	1.22832e-16	1.01508	0.621	0.53	2.72895e-12	Eln
2	1.54784e-16	0.769788	0.489	0.383	3.43883e-12	Iqgap1
2	2.33513e-16	1.11212	0.235	0.141	5.18795e-12	Pdlim7
2	2.63717e-16	1.47657	0.209	0.124	5.85901e-12	Ptprj
2	6.20464e-16	1.16925	0.488	0.408	1.37848e-11	Fgf2
2	9.76016e-16	0.864792	0.32	0.212	2.16841e-11	Mapkapk2
2	2.93037e-15	0.816943	0.361	0.258	6.5104e-11	Camkk2
2	3.4235e-15	0.805837	0.437	0.337	7.60599e-11	Tbc1d1
2	1.24451e-14	0.540147	0.641	0.553	2.76492e-10	Lrmda
2	1.38766e-14	0.877165	0.209	0.123	3.08296e-10	Rnd3
2	1.67891e-14	0.621295	0.63	0.574	3.73002e-10	Sema5a
2	2.39147e-14	0.914084	0.288	0.194	5.31312e-10	Sh3pxd2b
2	2.40069e-14	0.518564	0.734	0.702	5.33362e-10	Rras2
2	2.86998e-14	0.665156	0.658	0.608	6.37623e-10	Kalrn
2	3.40866e-14	0.935207	0.457	0.372	7.57302e-10	Creb3l2
2	6.12559e-14	1.07219	0.202	0.122	1.36092e-09	Mthfd1l
2	6.20655e-14	0.735697	0.403	0.304	1.37891e-09	Smad1
2	1.01523e-13	0.932158	0.315	0.223	2.25553e-09	Cnksr3
2	1.17087e-13	0.82695	0.559	0.489	2.60131e-09	Map4k4
2	1.18812e-13	0.756659	0.396	0.301	2.63965e-09	Srgap1
2	1.61589e-13	0.582504	0.564	0.486	3.59003e-09	Zfc3h1
2	2.08264e-13	0.922165	0.325	0.233	4.627e-09	Ttc39b
2	2.70993e-13	0.408275	0.756	0.717	6.02066e-09	Med13l
2	2.95476e-13	1.07066	0.261	0.175	6.56459e-09	Cyr61
2	3.57883e-13	0.583768	0.563	0.502	7.95108e-09	Wsb1
2	3.76834e-13	0.930166	0.353	0.263	8.37212e-09	Sipa1l2
2	4.48383e-13	1.01013	0.246	0.162	9.96172e-09	Plec
2	5.48028e-13	0.749092	0.407	0.316	1.21755e-08	A4galt
2	5.87137e-13	0.960524	0.316	0.228	1.30444e-08	Hipk2
2	6.52312e-13	0.348373	0.861	0.863	1.44924e-08	2010111I01Rik
2	8.97244e-13	1.0204	0.243	0.161	1.99341e-08	Cd302
2	1.36366e-12	0.335868	0.87	0.859	3.02964e-08	Lpp
2	1.45828e-12	0.512378	0.578	0.502	3.23986e-08	Ptpn12
2	1.45932e-12	0.70972	0.522	0.453	3.24217e-08	Rnf150
2	2.51822e-12	0.811443	0.297	0.207	5.59473e-08	Slc44a2
2	2.62033e-12	1.02407	0.418	0.336	5.82158e-08	Pmepa1
2	2.97423e-12	0.42768	0.742	0.741	6.60785e-08	Ubr5
2	3.91514e-12	0.671785	0.503	0.42	8.69827e-08	Flna
2	4.80565e-12	0.51322	0.593	0.527	1.06767e-07	Rrbp1
2	5.17244e-12	1.38305	0.308	0.227	1.14916e-07	Pde3a
2	5.6118e-12	1.05711	0.312	0.232	1.24677e-07	Jak2
2	8.75092e-12	1.20193	0.225	0.15	1.94419e-07	Csgalnact1
2	8.89127e-12	0.751437	0.342	0.25	1.97537e-07	Smc1a
2	9.79107e-12	0.743071	0.381	0.299	2.17528e-07	Vav2
2	1.46369e-11	0.74104	0.302	0.214	3.25188e-07	Etf1
2	1.77342e-11	0.806286	0.384	0.305	3.94001e-07	Spaca6
2	3.87692e-11	0.940606	0.304	0.226	8.61334e-07	Dnm3os
2	6.88544e-11	0.658737	0.33	0.242	1.52974e-06	Rabgef1
2	7.12463e-11	0.987626	0.315	0.231	1.58288e-06	Spsb1
2	1.50682e-10	1.00054	0.208	0.136	3.3477e-06	Yars
2	1.98774e-10	0.566884	0.419	0.338	4.41615e-06	Luzp1
2	2.49217e-10	0.964515	0.2	0.132	5.53686e-06	Prkd1
2	3.94495e-10	0.727543	0.428	0.356	8.76449e-06	Hs2st1
2	4.31242e-10	0.259631	0.844	0.845	9.58089e-06	Zfand3
2	4.48966e-10	0.731673	0.241	0.166	9.97468e-06	Stk40
2	4.92274e-10	0.657176	0.419	0.34	1.09368e-05	Acvr1
2	6.32643e-10	0.575207	0.481	0.41	1.40554e-05	Mkl1
2	6.50721e-10	0.759233	0.294	0.213	1.44571e-05	Hexb
2	7.97382e-10	0.493969	0.605	0.548	1.77154e-05	Itgb1
2	8.38933e-10	0.977127	0.528	0.469	1.86386e-05	Col23a1
2	9.06961e-10	0.420678	0.737	0.716	2.01499e-05	Ltbp1
2	9.3613e-10	0.787544	0.325	0.247	2.0798e-05	Cnn3
2	1.11472e-09	0.7613	0.24	0.167	2.47658e-05	Hsd17b12
2	1.21325e-09	0.716941	0.376	0.3	2.69548e-05	Zfp697
2	1.24036e-09	0.78319	0.224	0.153	2.7557e-05	P2ry6
2	1.39429e-09	0.418393	0.761	0.743	3.09769e-05	Fbn1
2	1.59062e-09	1.1013	0.41	0.353	3.53387e-05	Errfi1
2	1.66242e-09	0.442967	0.724	0.695	3.69341e-05	Foxp1
2	2.87504e-09	0.631239	0.296	0.221	6.38748e-05	Abi2
2	3.22289e-09	0.619166	0.428	0.351	7.16029e-05	Spata5
2	3.62261e-09	0.691106	0.345	0.269	8.04836e-05	Parp8
2	3.65478e-09	0.481875	0.495	0.43	8.11983e-05	Cux1
2	4.03243e-09	0.856339	0.291	0.219	8.95884e-05	Col1a1
2	6.88771e-09	0.779671	0.227	0.158	0.000153024	Foxp4
2	8.64668e-09	0.870775	0.219	0.153	0.000192103	Xbp1
2	1.39562e-08	0.491805	0.382	0.302	0.000310066	Traf3
2	1.44134e-08	0.532201	0.672	0.638	0.000320223	Mrc2
2	1.55055e-08	0.309595	0.841	0.771	0.000344486	Cdk8
2	1.55295e-08	0.950049	0.213	0.15	0.00034502	Rab31
2	1.73915e-08	0.565438	0.397	0.325	0.000386386	St3gal3
2	1.86355e-08	0.641719	0.221	0.155	0.000414026	Ppard
2	3.27985e-08	0.677418	0.375	0.314	0.000728685	Deptor
2	3.46848e-08	0.716216	0.395	0.33	0.000770592	Mid1
2	3.57403e-08	0.473386	0.576	0.521	0.000794041	Zbtb38
2	3.57448e-08	0.708622	0.295	0.227	0.000794141	Ptpn2
2	3.68063e-08	0.305046	0.779	0.77	0.000817726	Farp1
2	3.7e-08	0.397883	0.573	0.502	0.000822029	Papola
2	3.88025e-08	0.390307	0.718	0.698	0.000862076	Nrp1
2	4.36772e-08	0.616445	0.331	0.261	0.000970376	Hpcal1
2	4.62747e-08	0.772228	0.208	0.146	0.00102808	Irs2
2	5.3366e-08	0.563426	0.27	0.199	0.00118563	Chmp4b
2	5.49866e-08	0.864459	0.219	0.159	0.00122164	Ybx3
2	5.65376e-08	0.782733	0.348	0.283	0.0012561	Pls3
2	5.94558e-08	0.298445	0.865	0.871	0.00132093	Setbp1
2	6.04363e-08	0.563333	0.409	0.341	0.00134271	Eif4g1
2	6.64982e-08	0.649029	0.4	0.337	0.00147739	Il6st
2	6.98318e-08	0.594854	0.328	0.259	0.00155145	Alpk1
2	9.03538e-08	0.46206	0.437	0.365	0.00200739	Atp13a3
2	9.1712e-08	0.510363	0.364	0.291	0.00203756	Atp2a2
2	9.67034e-08	0.61169	0.346	0.279	0.00214846	Pros1
2	1.26701e-07	0.545071	0.266	0.198	0.00281492	Stat2
2	1.2882e-07	0.506646	0.514	0.465	0.00286199	Arhgap35
2	1.40094e-07	0.659184	0.327	0.263	0.00311248	Slc7a6
2	1.50991e-07	0.678599	0.37	0.306	0.00335457	Slc23a2
2	1.56268e-07	1.00615	0.259	0.201	0.00347181	Zfp423
2	1.76873e-07	0.53868	0.413	0.351	0.00392959	Agfg1
2	2.01053e-07	0.552216	0.401	0.339	0.00446681	Rasal2
2	2.28469e-07	0.638632	0.357	0.295	0.0050759	Rffl
2	2.47662e-07	0.601799	0.352	0.282	0.00550231	Loxl1
2	2.75967e-07	0.489242	0.622	0.584	0.00613115	Col3a1
2	2.86679e-07	0.520853	0.344	0.275	0.00636916	Cbfb
2	2.92099e-07	0.623997	0.346	0.281	0.00648957	Eif3a
2	3.95556e-07	0.343913	0.706	0.688	0.00878807	B4galt1
2	4.18573e-07	0.55048	0.411	0.352	0.00929944	Tpm1
2	4.37378e-07	0.505829	0.312	0.243	0.00971723	Sh3rf3
2	4.58476e-07	0.678252	0.357	0.293	0.010186	Ern1
2	5.04397e-07	0.607633	0.703	0.672	0.0112062	Alcam
2	5.5209e-07	0.784458	0.473	0.432	0.0122658	Col13a1
2	6.31963e-07	0.274295	0.746	0.7	0.0140403	Ube2e2
2	6.51611e-07	0.660801	0.334	0.276	0.0144768	Fbxl5
2	7.22585e-07	0.602413	0.298	0.236	0.0160537	Clec2d
2	7.76593e-07	0.515814	0.387	0.323	0.0172536	Htt
2	7.80627e-07	0.739921	0.223	0.165	0.0173432	P2rx4
2	8.02067e-07	0.327568	0.623	0.578	0.0178195	Atxn1
2	1.13883e-06	0.488097	0.412	0.353	0.0253013	Pign
2	1.5202e-06	0.654861	0.225	0.168	0.0337742	G3bp1
2	1.59616e-06	0.826834	0.221	0.168	0.0354618	Pabpc1
2	1.78023e-06	0.570051	0.219	0.161	0.0395514	Cttnbp2nl
2	1.78029e-06	0.910116	0.2	0.149	0.0395527	Taf1d
2	1.83057e-06	0.765761	0.262	0.207	0.0406699	Clmp
2	1.92052e-06	0.637701	0.326	0.269	0.0426682	Stx6
2	1.97292e-06	0.543802	0.418	0.362	0.0438324	Zc3h7a
2	2.45043e-06	0.682888	0.261	0.202	0.0544412	E2f3
2	2.71218e-06	0.579936	0.454	0.41	0.0602565	Itsn1
2	3.04357e-06	0.507667	0.558	0.536	0.0676191	Trio
2	3.07541e-06	0.465426	0.546	0.506	0.0683263	Samd4
2	3.40833e-06	0.67828	0.391	0.34	0.075723	Glis3
2	3.41688e-06	0.677346	0.232	0.178	0.0759129	Ptpn1
2	3.58955e-06	0.614274	0.398	0.345	0.0797491	Sh3kbp1
2	3.6787e-06	0.637074	0.378	0.322	0.0817297	Smurf1
2	3.82508e-06	0.544949	0.488	0.454	0.0849818	Dpysl3
2	3.96877e-06	0.361935	0.54	0.495	0.0881742	Lrp1
2	4.25424e-06	0.585293	0.262	0.205	0.0945165	Gan
2	4.3208e-06	1.2028	0.248	0.2	0.0959952	Calcrl
2	5.15526e-06	0.490315	0.478	0.433	0.114534	Gng12
2	5.75031e-06	0.335773	0.615	0.574	0.127755	Ascc3
2	6.19421e-06	0.444735	0.598	0.575	0.137617	Mast4
2	6.43215e-06	0.542686	0.329	0.275	0.142903	Actr3
2	6.52464e-06	0.405877	0.454	0.395	0.144958	Naa15
2	7.01493e-06	0.50521	0.21	0.156	0.155851	Zfyve28
2	7.78188e-06	0.342211	0.838	0.878	0.17289	Bicc1
2	9.23963e-06	0.402707	0.379	0.314	0.205277	Dgkh
2	9.8809e-06	0.51007	0.574	0.552	0.219524	Col1a2
2	9.94843e-06	0.645641	0.205	0.155	0.221024	Sufu
2	1.0122e-05	0.377288	0.682	0.685	0.22488	Mycbp2
2	1.10952e-05	0.316784	0.615	0.578	0.246501	Brwd1
2	1.26604e-05	0.662226	0.239	0.187	0.281277	Lmna
2	1.37612e-05	0.499144	0.216	0.163	0.305732	Epas1
2	1.45067e-05	0.399258	0.603	0.575	0.322296	Parva
2	1.67195e-05	0.761182	0.214	0.165	0.371457	Plekhg1
2	1.96845e-05	0.597187	0.292	0.242	0.43733	Tpm3
2	2.12648e-05	0.498197	0.413	0.369	0.47244	Kdm7a
2	2.25359e-05	1.32537	0.208	0.167	0.50068	Nrep
2	2.46803e-05	0.45869	0.506	0.477	0.548321	Sntb2
2	2.49766e-05	0.465265	0.594	0.569	0.554905	Nfkb1
2	3.82917e-05	0.402851	0.457	0.41	0.850726	4931406P16Rik
2	3.94182e-05	0.378107	0.251	0.192	0.875753	Shb
2	4.46984e-05	0.580085	0.294	0.242	0.993064	Ipo7
2	5.18261e-05	0.685188	0.21	0.165	1	Fas
2	5.39947e-05	0.490821	0.282	0.228	1	Smarca4
2	5.52933e-05	0.291212	0.457	0.401	1	Cstf3
2	5.92519e-05	0.668523	0.269	0.221	1	Cdyl2
2	6.31479e-05	0.657778	0.37	0.327	1	Nrcam
2	6.46024e-05	0.338237	0.613	0.599	1	Cmip
2	6.97961e-05	0.42131	0.422	0.371	1	Pias2
2	7.20458e-05	0.427265	0.505	0.467	1	Asxl1
2	7.35273e-05	0.599509	0.276	0.229	1	Nck2
2	8.03759e-05	0.877063	0.359	0.312	1	Col5a1
2	8.04382e-05	0.253416	0.63	0.592	1	Tcf7l2
2	9.00049e-05	0.495686	0.25	0.2	1	Gfpt1
2	9.31731e-05	0.678988	0.231	0.187	1	Anxa5
2	9.6179e-05	0.452747	0.346	0.295	1	Cyth3
2	0.000113521	0.570433	0.312	0.269	1	Birc3
2	0.000116723	0.410244	0.441	0.397	1	Eea1
2	0.000133176	0.363843	0.48	0.44	1	Rcor1
2	0.000135969	0.500522	0.221	0.174	1	Slc9a1
2	0.000135997	0.586372	0.239	0.193	1	Skil
2	0.000139085	0.275173	0.282	0.225	1	Reep3
2	0.000149572	0.3335	0.624	0.614	1	Abi1
2	0.000159469	0.31731	0.635	0.626	1	Jmjd1c
2	0.00016903	0.539052	0.23	0.184	1	Nsd2
2	0.000169756	0.533899	0.297	0.253	1	Vim
2	0.000171558	0.394594	0.343	0.293	1	Capzb
2	0.000176226	0.433159	0.237	0.19	1	Lix1l
2	0.000186981	0.537735	0.23	0.183	1	Gatad2a
2	0.000187705	0.603186	0.646	0.651	1	Pcsk5
2	0.000191539	0.647187	0.226	0.184	1	Slc20a2
2	0.000196054	0.474927	0.266	0.217	1	Tmem167
2	0.00020026	0.468961	0.431	0.389	1	Golgb1
2	0.000208208	0.351645	0.493	0.453	1	Btaf1
2	0.000212621	0.41896	0.587	0.569	1	Med13
2	0.00022176	0.426435	0.323	0.275	1	Tmem87b
2	0.000245445	0.55426	0.261	0.216	1	Garem1
2	0.000249619	0.330045	0.586	0.576	1	Adamts2
2	0.000255867	0.755118	0.327	0.295	1	Sparcl1
2	0.000290941	0.609746	0.225	0.183	1	Bcl6
2	0.000293873	0.436258	0.389	0.345	1	Acaca
2	0.000295096	0.261878	0.636	0.61	1	Zfhx3
2	0.000301963	0.391333	0.396	0.355	1	Msn
2	0.000317191	0.389518	0.417	0.373	1	Prrc2b
2	0.000324608	0.394317	0.246	0.2	1	Eif3h
2	0.000329419	0.405923	0.396	0.351	1	Tpp2
2	0.000345731	0.276544	0.586	0.569	1	Nedd9
2	0.000346101	0.396821	0.587	0.58	1	Jak1
2	0.000346149	0.552965	0.246	0.203	1	Asap3
2	0.000353005	0.511574	0.437	0.398	1	Rhoj
2	0.000372827	0.30404	0.454	0.407	1	Dock1
2	0.000449296	0.433	0.331	0.289	1	Stau1
2	0.000460638	0.329314	0.452	0.412	1	Ino80
2	0.000491793	0.679016	0.221	0.18	1	Tmem39a
2	0.000555755	0.403822	0.206	0.164	1	Tor1aip2
2	0.000558967	0.548248	0.37	0.331	1	Golga4
2	0.00056109	0.330101	0.282	0.233	1	Mdfic
2	0.000598275	0.469651	0.234	0.191	1	Ppme1
2	0.000608723	0.485677	0.203	0.161	1	Med26
2	0.000624811	0.2878	0.462	0.427	1	Rngtt
2	0.000627457	0.345712	0.635	0.624	1	App
2	0.000646252	0.465008	0.467	0.446	1	Tasp1
2	0.000650203	0.307593	0.425	0.379	1	Rnf169
2	0.000665781	0.419981	0.392	0.347	1	Nbea
2	0.000678208	0.44676	0.462	0.433	1	Med14
2	0.000713363	0.494436	0.295	0.249	1	Mdm2
2	0.000716892	0.47133	0.223	0.182	1	Pamr1
2	0.000718729	0.321376	0.525	0.505	1	Klhl2
2	0.000722286	0.402566	0.318	0.278	1	Bgn
2	0.000732907	0.358627	0.233	0.191	1	Ywhab
2	0.000754591	0.318347	0.283	0.236	1	Fam49b
2	0.000772424	0.604348	0.23	0.191	1	Atf1
2	0.000789167	0.420862	0.233	0.189	1	Yaf2
2	0.000800912	0.480608	0.298	0.256	1	Tm9sf3
2	0.000864377	0.339259	0.304	0.257	1	Psmd1
2	0.000931941	0.545277	0.262	0.222	1	Rab40c
2	0.000944522	0.418171	0.518	0.492	1	Ski
2	0.00109315	0.403147	0.58	0.593	1	Eml4
2	0.00112025	0.417424	0.263	0.225	1	Tram2
2	0.00113023	0.323367	0.402	0.362	1	Elf2
2	0.00123946	0.54047	0.253	0.212	1	Ncor2
2	0.00139629	0.356612	0.316	0.275	1	Vkorc1l1
2	0.00145323	0.394184	0.417	0.386	1	Pdlim5
2	0.00150586	0.460577	0.256	0.216	1	Micu2
2	0.00151133	0.314808	0.3	0.257	1	Ldlrad4
2	0.00161582	0.305036	0.578	0.582	1	Mprip
2	0.00179111	0.440389	0.441	0.423	1	Rasa3
2	0.00182584	0.554584	0.204	0.167	1	Abcc1
2	0.00190213	0.396054	0.435	0.408	1	Eml1
2	0.00191095	0.531319	0.279	0.243	1	Galnt17
2	0.00194085	0.382108	0.281	0.24	1	Ifnar2
2	0.00197812	0.42777	0.299	0.255	1	Snx4
2	0.00198582	0.305735	0.467	0.444	1	Ptprm
2	0.00204211	0.335767	0.446	0.411	1	Copa
2	0.00212252	0.495619	0.308	0.268	1	Stk24
2	0.00218336	0.415541	0.225	0.187	1	Dlst
2	0.00239472	0.330759	0.44	0.412	1	Rlf
2	0.00255522	0.261414	0.514	0.497	1	Ddi2
2	0.00273059	0.279579	0.728	0.742	1	Asap1
2	0.00274653	0.344248	0.39	0.349	1	Nedd4l
2	0.00289512	0.310305	0.487	0.471	1	Ppfibp1
2	0.00290693	0.429512	0.269	0.233	1	Rad54l2
2	0.00309958	0.334302	0.324	0.283	1	Senp5
2	0.00312561	0.383658	0.225	0.187	1	Sf3b3
2	0.00320778	0.320739	0.342	0.305	1	Psmd14
2	0.00327846	0.5071	0.211	0.175	1	Mdn1
2	0.00331362	0.307717	0.497	0.466	1	Fndc3a
2	0.00336915	0.47756	0.217	0.185	1	Cdk17
2	0.00337193	0.38515	0.231	0.193	1	Diaph1
2	0.00340547	0.383428	0.234	0.198	1	Nploc4
2	0.00343021	0.422856	0.377	0.345	1	Nfkbiz
2	0.00352099	0.408283	0.222	0.184	1	Hsp90ab1
2	0.00362264	0.324996	0.352	0.314	1	Vapa
2	0.00370922	0.386777	0.334	0.3	1	Myo9b
2	0.00372868	0.450218	0.257	0.223	1	Arap2
2	0.00377554	0.376066	0.366	0.331	1	Rap1b
2	0.00405501	0.6348	0.385	0.361	1	Oxr1
2	0.00412717	0.258591	0.457	0.422	1	Khdrbs1
2	0.00437709	0.400987	0.269	0.232	1	Atp6v0a1
2	0.00443532	0.310498	0.745	0.767	1	Pdgfra
2	0.00451364	0.379515	0.206	0.172	1	Eif5
2	0.00454635	0.477519	0.256	0.222	1	Prkar1a
2	0.0046156	0.328455	0.234	0.197	1	Flrt2
2	0.00471198	0.461346	0.206	0.173	1	Anxa2
2	0.00499868	0.344752	0.306	0.268	1	Serbp1
2	0.00508623	0.352407	0.246	0.211	1	Arpc2
2	0.00527144	0.456811	0.314	0.28	1	Ddx3x
2	0.0054909	0.614284	0.575	0.582	1	Pkd2
2	0.00551823	0.406386	0.222	0.187	1	Extl3
2	0.00561466	0.430765	0.263	0.228	1	Tusc3
2	0.00571045	0.364825	0.299	0.263	1	Larp4
2	0.00581025	0.547505	0.235	0.204	1	Gramd1b
2	0.0061051	0.312623	0.448	0.42	1	Dse
2	0.00620483	0.325716	0.588	0.584	1	Arhgap42
2	0.00637232	0.535533	0.407	0.393	1	Zfp532
2	0.00645495	0.44896	0.399	0.37	1	Gli3
2	0.00656527	0.364629	0.352	0.318	1	Dnm2
2	0.00665956	0.415762	0.485	0.47	1	Inpp5a
2	0.00675823	0.462196	0.406	0.386	1	Gnai1
2	0.00687884	0.300795	0.466	0.441	1	Ap3b1
2	0.007037	0.476299	0.218	0.185	1	Ppp3cc
2	0.00815184	0.336368	0.349	0.316	1	Pik3c2a
2	0.00818543	0.353332	0.379	0.347	1	Atxn7l1
2	0.00835077	0.443266	0.206	0.173	1	Mtpn
2	0.00864906	0.343755	0.221	0.187	1	Plaa
2	0.00938825	0.280106	0.607	0.628	1	St3gal4
2	0.00943176	0.282457	0.301	0.265	1	Ppp2ca
2	0.00947885	0.336341	0.31	0.279	1	Apex2
2	0.0094945	1.20426	0.219	0.191	1	Lmo7
2	0.00954034	0.352007	0.208	0.177	1	Mob1b
2	0.00954095	0.411466	0.288	0.26	1	Wbp1l
2	0.00957651	0.320814	0.353	0.321	1	Dync1h1
2	0.00966885	0.407511	0.314	0.282	1	Uso1
2	0.0099108	0.28263	0.397	0.367	1	Dlgap4
3	0	5.44049	0.986	0.069	0	Csmd1
3	0	8.71915	0.831	0.017	0	Cdh4
3	0	9.03748	0.817	0.007	0	Kctd16
3	0	5.75639	0.886	0.14	0	Hhip
3	0	6.42065	0.793	0.053	0	Rgs6
3	0	5.62936	0.766	0.047	0	Cacna2d3
3	0	5.68103	0.748	0.039	0	Rbfox1
3	0	6.18567	0.759	0.087	0	Pde10a
3	0	5.82069	0.686	0.056	0	Enpp2
3	0	8.21021	0.566	0.004	0	Kcnma1
3	0	5.76545	0.586	0.024	0	Lhfpl2
3	0	7.22162	0.572	0.021	0	Hpse2
3	0	7.23212	0.593	0.049	0	Plxna4
3	0	6.58929	0.528	0.011	0	Dchs2
3	0	5.97764	0.538	0.026	0	Zfp385b
3	0	5.22498	0.503	0.017	0	Fhod3
3	0	6.62072	0.493	0.018	0	Aspn
3	0	5.97163	0.476	0.019	0	Synpo2
3	0	6.39025	0.462	0.012	0	Ntrk3
3	0	7.18274	0.448	0.007	0	Mapk4
3	0	7.90164	0.445	0.007	0	Pappa2
3	0	6.98063	0.455	0.017	0	Egfem1
3	0	9.19059	0.431	0.002	0	Lgr6
3	0	8.38516	0.372	0.003	0	Lgr5
3	0	9.22041	0.359	0.001	0	Zfp536
3	0	7.56775	0.359	0.006	0	P2ry14
3	0	5.39044	0.341	0.008	0	P4ha3
3	0	8.971	0.334	0.004	0	Pdlim3
3	0	8.34765	0.328	0.005	0	Cacna1e
3	0	9.72767	0.314	0.004	0	Prkcq
3	0	6.9541	0.31	0.006	0	Myocd
3	0	10.6359	0.266	0.002	0	Gm8739
3	0	10.3511	0.234	0.001	0	Trim67
3	1.13398e-277	7.80566	0.255	0.006	2.51936e-273	Slc25a13
3	9.89699e-249	7.17985	0.259	0.008	2.19881e-244	Myh11
3	1.09178e-222	4.63441	0.217	0.006	2.42562e-218	Megf10
3	3.64636e-205	6.78321	0.234	0.008	8.10111e-201	Nrxn3
3	1.72323e-199	6.32107	0.345	0.024	3.82849e-195	Igfbp5
3	5.80927e-192	2.73559	0.493	0.051	1.29065e-187	Meg3
3	1.69285e-185	5.11875	0.248	0.011	3.76101e-181	Adam33
3	3.14122e-179	5.35984	0.29	0.018	6.97884e-175	Pdgfc
3	9.96065e-179	3.91292	0.569	0.084	2.21296e-174	Sntg2
3	2.99149e-176	3.8755	0.51	0.066	6.6462e-172	Abcc9
3	2.59439e-175	3.81546	0.566	0.084	5.76395e-171	Grik4
3	9.94916e-170	5.20284	0.266	0.016	2.21041e-165	Tgfbi
3	9.40463e-169	6.07114	0.369	0.035	2.08943e-164	Efnb2
3	1.24515e-168	9.28835	0.217	0.01	2.76634e-164	Chrm2
3	1.58259e-167	3.72141	0.683	0.141	3.51604e-163	Csgalnact1
3	2.62992e-159	4.94601	0.224	0.011	5.84289e-155	Rims1
3	2.17944e-155	3.40114	0.81	0.241	4.84206e-151	Pde1a
3	3.92688e-151	2.58476	0.776	0.189	8.72435e-147	Pcdh7
3	5.22834e-143	6.64388	0.234	0.015	1.16158e-138	P3h2
3	6.94493e-140	3.49897	0.821	0.304	1.54296e-135	Lcorl
3	1.59969e-129	3.82589	0.638	0.154	3.55402e-125	Grem2
3	5.40176e-127	3.55312	0.41	0.057	1.20011e-122	Pcdh9
3	8.0724e-126	4.45273	0.241	0.018	1.79344e-121	Prag1
3	1.66677e-124	4.10932	0.303	0.031	3.70306e-120	Thsd7b
3	9.35577e-123	4.88699	0.321	0.036	2.07857e-118	Kirrel3
3	1.52646e-116	4.43995	0.603	0.164	3.39134e-112	Sema3c
3	7.75411e-111	3.57946	0.352	0.048	1.72273e-106	Creb5
3	6.49318e-108	2.60823	0.938	0.64	1.44259e-103	Pcsk5
3	2.3895e-102	2.11084	0.907	0.608	5.30876e-98	Atrnl1
3	2.38549e-99	1.87373	0.959	0.758	5.29984e-95	Pdzrn3
3	4.87051e-99	3.61821	0.372	0.06	1.08208e-94	Esr1
3	6.75077e-99	2.68761	0.403	0.068	1.49982e-94	Fndc1
3	1.53627e-98	3.86453	0.255	0.027	3.41314e-94	Gm45881
3	7.16209e-94	4.65517	0.317	0.047	1.5912e-89	Ece1
3	2.39391e-86	3.27782	0.238	0.027	5.31855e-82	Cntfr
3	1.65436e-82	0.69055	1	1	3.67549e-78	Malat1
3	2.96555e-82	3.33673	0.434	0.099	6.58857e-78	Fam78b
3	3.09337e-82	4.16603	0.21	0.022	6.87254e-78	Tenm4
3	5.91692e-82	5.77342	0.214	0.023	1.31456e-77	Rarb
3	1.36466e-81	2.88651	0.49	0.125	3.03186e-77	Adamts6
3	4.00017e-81	3.59821	0.21	0.022	8.88718e-77	Fxyd6
3	1.00499e-79	3.84516	0.231	0.028	2.23278e-75	Kank1
3	3.53504e-79	2.36419	0.431	0.093	7.8538e-75	Ank2
3	2.04982e-78	1.534	0.941	0.857	4.55408e-74	Lpp
3	7.05111e-78	3.56618	0.314	0.053	1.56655e-73	Slc8a3
3	1.38171e-77	2.03134	0.679	0.248	3.06974e-73	Ldlrad4
3	3.62225e-75	3.41852	0.21	0.024	8.04755e-71	Rnf165
3	6.39375e-75	4.30622	0.203	0.023	1.4205e-70	Dock11
3	3.23348e-73	4.40742	0.359	0.078	7.18383e-69	Tjp2
3	1.84601e-71	2.23485	0.445	0.107	4.10128e-67	Mark1
3	1.13649e-70	2.82476	0.438	0.113	2.52494e-66	Tln2
3	1.53071e-68	3.29945	0.272	0.045	3.40079e-64	Map1b
3	2.10365e-68	3.60148	0.283	0.049	4.67367e-64	Wnt5a
3	9.0486e-68	2.73304	0.366	0.079	2.01033e-63	Pvt1
3	9.14779e-68	3.65388	0.262	0.042	2.03237e-63	Gpc4
3	1.07769e-67	3.8884	0.21	0.027	2.39431e-63	Enpp1
3	3.84728e-66	2.65639	0.397	0.093	8.54751e-62	Hcn1
3	4.11861e-66	2.31727	0.793	0.466	9.15031e-62	Fbxl7
3	5.04496e-66	2.64069	0.628	0.27	1.12084e-61	Prkag2
3	9.50828e-64	3.4277	0.417	0.116	2.11246e-59	Tanc2
3	6.48769e-63	3.58739	0.362	0.088	1.44137e-58	Adgrl2
3	2.80209e-60	3.24912	0.369	0.093	6.22539e-56	Cadps2
3	3.57229e-59	2.92911	0.352	0.084	7.93656e-55	Ntn1
3	2.5019e-58	2.48663	0.59	0.249	5.55848e-54	Pde4b
3	2.58336e-53	2.12934	0.707	0.438	5.73945e-49	Ptprm
3	1.54661e-48	2.36956	0.479	0.18	3.4361e-44	Foxp2
3	1.02635e-45	2.41503	0.448	0.163	2.28024e-41	Zfp462
3	5.32423e-45	3.46836	0.248	0.055	1.18289e-40	Pde3b
3	7.34362e-45	3.25583	0.266	0.062	1.63153e-40	Mical2
3	1.21482e-43	1.17187	0.941	0.885	2.69898e-39	Ghr
3	2.16549e-43	2.79457	0.379	0.127	4.81107e-39	Ppp1r9a
3	4.79717e-42	5.6895	0.221	0.048	1.06579e-37	Entpd1
3	6.31092e-42	2.12517	0.559	0.263	1.4021e-37	Cd44
3	8.46716e-42	1.91438	0.369	0.112	1.88115e-37	Mpp6
3	7.61664e-41	1.95135	0.51	0.211	1.69219e-36	Sulf1
3	1.59823e-39	1.37256	0.755	0.527	3.55078e-35	Dst
3	1.28275e-37	1.86629	0.348	0.108	2.8499e-33	Plce1
3	9.35109e-37	1.22887	0.793	0.541	2.07753e-32	Ror1
3	6.53142e-36	1.66492	0.4	0.142	1.45109e-31	B3galt1
3	2.02577e-35	2.41979	0.328	0.107	4.50064e-31	Fam105a
3	3.25641e-33	4.55694	0.217	0.055	7.23477e-29	Cd9
3	6.53525e-33	2.78066	0.397	0.162	1.45194e-28	Ntn4
3	6.53135e-32	2.44512	0.231	0.061	1.45107e-27	Rgs2
3	1.08727e-31	1.62142	0.572	0.303	2.41558e-27	Srgap1
3	5.85857e-31	2.05811	0.403	0.17	1.3016e-26	Plcl1
3	5.19557e-30	0.847798	0.917	0.896	1.1543e-25	Elmo1
3	1.80007e-29	2.32086	0.331	0.125	3.99921e-25	Pitpnm2
3	2.2388e-29	0.613372	0.986	0.983	4.97394e-25	Rbms3
3	3.19534e-29	2.22494	0.286	0.095	7.09908e-25	Nos1ap
3	1.06342e-28	2.36239	0.317	0.118	2.3626e-24	Abhd2
3	1.12554e-28	1.43761	0.769	0.661	2.50061e-24	Bmp5
3	1.59611e-28	1.12508	0.845	0.77	3.54608e-24	Pam
3	1.89962e-28	1.58847	0.617	0.416	4.22038e-24	Fut8
3	4.78054e-28	1.7147	0.703	0.564	1.06209e-23	Adamts17
3	7.50725e-28	1.91924	0.524	0.292	1.66789e-23	Atp2a2
3	7.56457e-28	1.26819	0.803	0.733	1.68062e-23	C1qtnf7
3	2.25456e-27	1.24912	0.831	0.79	5.00895e-23	Pde7b
3	3.18259e-27	2.84378	0.214	0.06	7.07075e-23	Tex15
3	9.63837e-27	2.51718	0.228	0.067	2.14136e-22	Rgs7bp
3	3.56389e-26	2.30046	0.245	0.078	7.91789e-22	Col12a1
3	4.33383e-26	2.16478	0.352	0.15	9.62848e-22	Chn1
3	1.07092e-25	2.42159	0.269	0.094	2.37925e-21	Slc25a42
3	1.07489e-25	1.80798	0.224	0.065	2.38809e-21	Sema3d
3	2.21565e-25	2.5012	0.324	0.134	4.9225e-21	Prkd1
3	6.08313e-25	0.927327	0.834	0.756	1.35149e-20	Auts2
3	1.28911e-24	1.93615	0.352	0.144	2.86401e-20	Nlgn1
3	1.61108e-24	1.82317	0.369	0.164	3.57934e-20	Plekhg1
3	1.9513e-24	2.21644	0.203	0.059	4.3352e-20	Axl
3	2.29404e-24	1.08556	0.745	0.602	5.09667e-20	Dlg1
3	3.42802e-24	0.837794	0.793	0.77	7.61603e-20	Camk1d
3	3.85138e-24	2.15735	0.379	0.176	8.55661e-20	Igf1
3	6.67831e-24	2.1246	0.238	0.078	1.48372e-19	Pdgfrb
3	7.56082e-24	1.07962	0.807	0.741	1.67979e-19	Trps1
3	3.52946e-23	1.09079	0.734	0.644	7.8414e-19	Ppp1r12a
3	1.0403e-22	2.5802	0.228	0.076	2.31124e-18	Eng
3	1.1334e-22	1.48507	0.603	0.425	2.51808e-18	Pde5a
3	1.97627e-22	1.14966	0.776	0.698	4.39068e-18	Lama4
3	3.53042e-22	3.776	0.21	0.07	7.84353e-18	Fry
3	3.68003e-22	1.22175	0.731	0.622	8.17592e-18	Zfp521
3	5.62492e-22	0.672357	0.959	0.92	1.24969e-17	Cacna1c
3	7.30616e-22	1.49784	0.548	0.362	1.62321e-17	Fgfr2
3	8.74267e-22	1.95828	0.269	0.102	1.94236e-17	Adgrl1
3	5.1017e-21	2.05621	0.262	0.101	1.13345e-16	Ntng2
3	4.70991e-20	0.693753	0.91	0.877	1.0464e-15	Zfpm2
3	5.31103e-20	2.23682	0.293	0.128	1.17995e-15	Ptprj
3	1.31055e-19	0.997304	0.638	0.443	2.91164e-15	Naaladl2
3	1.41268e-19	3.78193	0.207	0.073	3.13855e-15	Kcnq5
3	3.93343e-19	2.15228	0.352	0.177	8.73891e-15	Npr3
3	6.2994e-19	1.92972	0.255	0.1	1.39954e-14	Gm38399
3	6.92473e-19	1.77708	0.224	0.08	1.53847e-14	Col14a1
3	1.54915e-18	1.01415	0.734	0.639	3.44174e-14	Svil
3	1.69666e-18	2.34424	0.2	0.069	3.76946e-14	Dock5
3	1.72634e-18	1.35073	0.49	0.295	3.83541e-14	Pcgf5
3	1.76409e-18	0.845644	0.776	0.695	3.91928e-14	Foxp1
3	3.69116e-18	0.789953	0.859	0.768	8.20065e-14	Hmcn1
3	7.04095e-18	2.19014	0.269	0.116	1.56429e-13	Smad6
3	1.52678e-16	0.77895	0.793	0.766	3.39204e-12	Akt3
3	4.89821e-16	1.46086	0.548	0.425	1.08823e-11	Magi1
3	7.76868e-16	1.01956	0.307	0.138	1.72597e-11	Thbs1
3	3.38117e-15	0.908928	0.707	0.613	7.51194e-11	Ssbp2
3	3.82124e-15	0.606877	0.941	0.926	8.48964e-11	Rora
3	5.85006e-15	1.09131	0.583	0.431	1.29971e-10	Rad51b
3	8.88115e-15	1.84441	0.386	0.232	1.97313e-10	Pde3a
3	8.97101e-15	1.79695	0.303	0.156	1.99309e-10	Ltbp3
3	1.15862e-14	0.793863	0.738	0.65	2.57411e-10	Rbfox2
3	1.6003e-14	0.65	0.869	0.821	3.5554e-10	Adcy2
3	2.20097e-14	1.56589	0.403	0.246	4.88989e-10	Tmtc2
3	2.62761e-14	1.11887	0.507	0.347	5.83777e-10	Nbea
3	3.45615e-14	1.34036	0.466	0.291	7.67852e-10	Kcnb2
3	1.07387e-13	1.69723	0.207	0.086	2.38581e-09	Amotl1
3	1.74602e-13	2.23836	0.524	0.497	3.87912e-09	Scgb1a1
3	1.87082e-13	1.59238	0.238	0.108	4.1564e-09	Gcnt2
3	2.08573e-13	1.65486	0.269	0.131	4.63386e-09	Filip1l
3	2.21144e-13	1.23157	0.51	0.384	4.91316e-09	Zcchc11
3	6.25225e-13	1.90873	0.259	0.129	1.38906e-08	Synpo
3	6.58809e-13	1.68601	0.283	0.147	1.46367e-08	Dlg4
3	7.85363e-13	1.32275	0.455	0.304	1.74484e-08	Snx24
3	8.05341e-13	1.10664	0.462	0.312	1.78922e-08	Col5a1
3	9.29547e-13	1.17567	0.559	0.452	2.06517e-08	Hdac4
3	1.12203e-12	1.34233	0.331	0.182	2.49281e-08	Pamr1
3	1.19819e-12	2.24473	0.2	0.087	2.66202e-08	Bmp1
3	5.74465e-12	1.58885	0.252	0.124	1.27629e-07	Maob
3	7.26728e-12	0.92092	0.662	0.589	1.61457e-07	Bach2
3	7.53581e-12	1.50073	0.214	0.096	1.67423e-07	Adcy7
3	1.00553e-11	1.85497	0.31	0.184	2.23398e-07	Sorbs1
3	1.06345e-11	1.1901	0.403	0.259	2.36266e-07	Dennd2a
3	1.12832e-11	0.66971	0.686	0.554	2.5068e-07	Tshz2
3	7.05297e-11	1.04952	0.631	0.576	1.56696e-06	Mast4
3	8.05984e-11	0.983298	0.61	0.502	1.79065e-06	Plcb4
3	1.07079e-10	1.46999	0.414	0.291	2.37897e-06	Pbx3
3	1.08315e-10	1.08528	0.514	0.409	2.40644e-06	Dock1
3	1.27817e-10	1.52709	0.372	0.248	2.83971e-06	Arhgap31
3	1.56447e-10	0.901077	0.6	0.509	3.47579e-06	Kcnq1ot1
3	1.85721e-10	0.805707	0.669	0.601	4.12616e-06	Ddr2
3	2.09359e-10	1.25057	0.421	0.299	4.65134e-06	Ccdc50
3	3.65672e-10	1.63625	0.283	0.164	8.12414e-06	Cttnbp2nl
3	5.81647e-10	1.09066	0.372	0.237	1.29225e-05	Add3
3	6.87834e-10	0.92332	0.31	0.176	1.52816e-05	Pappa
3	8.8726e-10	1.29442	0.3	0.175	1.97122e-05	Atp8b1
3	1.08206e-09	1.35382	0.286	0.167	2.40401e-05	Abcc1
3	1.39247e-09	0.842735	0.693	0.627	3.09365e-05	Magi2
3	1.43188e-09	2.04438	0.217	0.112	3.1812e-05	Macrod2
3	1.4866e-09	0.91955	0.597	0.508	3.30278e-05	Samd4
3	2.15141e-09	1.03687	0.469	0.358	4.77979e-05	Klf7
3	2.15861e-09	1.25376	0.359	0.235	4.79579e-05	Mdfic
3	3.25629e-09	1.52403	0.269	0.156	7.23449e-05	Dip2a
3	3.83385e-09	0.915066	0.441	0.319	8.51765e-05	Fstl1
3	1.66973e-08	0.617022	0.752	0.761	0.000370964	Lhfp
3	1.80117e-08	1.34739	0.362	0.255	0.000400166	Ptpn13
3	2.01317e-08	0.552588	0.766	0.754	0.000447266	Phf21a
3	2.6039e-08	1.1523	0.324	0.214	0.000578507	Slc44a2
3	2.9696e-08	1.43153	0.324	0.216	0.000659755	Itpkb
3	7.05428e-08	0.989291	0.441	0.342	0.00156725	Vgll4
3	1.06816e-07	1.01216	0.314	0.201	0.00237313	Trim2
3	1.16881e-07	1.22136	0.403	0.309	0.00259675	Mapre2
3	1.92557e-07	0.767981	0.6	0.548	0.00427803	Tnrc6c
3	2.53975e-07	0.728403	0.634	0.583	0.00564256	Arhgap42
3	2.96241e-07	0.493326	0.797	0.779	0.00658158	Chd9
3	2.97797e-07	0.997717	0.455	0.373	0.00661615	Tmem164
3	3.33138e-07	0.807674	0.355	0.244	0.00740132	Nav1
3	3.39784e-07	0.790033	0.631	0.595	0.00754899	Tcf7l2
3	3.43297e-07	1.18652	0.324	0.223	0.00762704	Nab1
3	3.65673e-07	0.778275	0.59	0.542	0.00812416	Ptbp2
3	3.77443e-07	1.19879	0.255	0.157	0.00838565	Mxi1
3	4.2793e-07	1.02804	0.541	0.468	0.00950733	Plcb1
3	4.8248e-07	3.17807	0.276	0.202	0.0107193	Atp8a1
3	5.95295e-07	0.734511	0.597	0.556	0.0132257	Tnpo1
3	1.06521e-06	0.569964	0.748	0.709	0.0236657	Rabgap1l
3	1.355e-06	0.463624	0.817	0.832	0.030104	Tgfbr3
3	1.53516e-06	0.499999	0.7	0.676	0.0341067	Nfat5
3	1.65065e-06	1.43687	0.21	0.126	0.0366726	Adam19
3	1.68091e-06	1.1177	0.241	0.149	0.0373448	Pdlim7
3	2.25387e-06	0.901423	0.424	0.338	0.0500741	Tjp1
3	2.29241e-06	0.875749	0.41	0.325	0.0509306	Cuedc1
3	2.967e-06	0.435442	0.762	0.765	0.0659179	Stag1
3	3.63078e-06	1.40206	0.21	0.127	0.0806651	Zc3h12b
3	3.77163e-06	0.43685	0.81	0.801	0.0837942	Meis1
3	4.29381e-06	1.36256	0.266	0.179	0.0953955	Cpeb2
3	4.62855e-06	0.387148	0.841	0.846	0.102833	Fndc3b
3	5.21514e-06	0.284273	0.976	0.989	0.115865	Celf2
3	5.23524e-06	0.386722	0.841	0.846	0.116311	Bcas3
3	5.41705e-06	1.3115	0.241	0.158	0.120351	Epb41
3	5.45604e-06	1.14213	0.303	0.217	0.121217	Tle1
3	5.50819e-06	0.841787	0.397	0.306	0.122376	Ptpn3
3	6.13993e-06	0.50077	0.762	0.748	0.136411	Zeb1
3	6.16716e-06	0.78962	0.49	0.435	0.137016	Cux1
3	7.78647e-06	0.844955	0.486	0.435	0.172992	Clip1
3	8.60034e-06	1.51307	0.269	0.186	0.191074	Hmgcll1
3	1.19607e-05	0.992816	0.328	0.244	0.265731	Itpr2
3	1.2537e-05	0.705139	0.541	0.486	0.278534	Daam1
3	1.35008e-05	0.643936	0.666	0.666	0.299948	Itga9
3	1.65405e-05	0.515912	0.7	0.662	0.367481	Mllt3
3	1.70609e-05	0.775336	0.521	0.479	0.379042	Sntb2
3	1.73689e-05	1.08075	0.303	0.217	0.385884	Hlf
3	1.76629e-05	0.855328	0.524	0.479	0.392416	Sik2
3	2.07314e-05	0.429616	0.745	0.76	0.460589	Pard3
3	2.12329e-05	1.20657	0.238	0.159	0.471731	Pip4k2a
3	2.22276e-05	0.49032	0.679	0.659	0.49383	Sik3
3	2.25208e-05	0.924998	0.31	0.227	0.500346	Cgnl1
3	2.81754e-05	0.563543	0.61	0.568	0.625974	Myo9a
3	2.88195e-05	1.02281	0.269	0.186	0.640282	Bcor
3	2.98391e-05	1.06351	0.234	0.153	0.662935	Alms1
3	3.04897e-05	0.856326	0.497	0.449	0.67739	mt-Co1
3	3.09035e-05	0.81713	0.421	0.344	0.686583	Rasal2
3	5.39202e-05	0.860942	0.331	0.248	1	Sh3rf3
3	5.84981e-05	0.533966	0.724	0.716	1	Adamts10
3	5.90546e-05	0.705017	0.455	0.371	1	Gli3
3	6.86604e-05	0.789458	0.355	0.275	1	Parp8
3	9.33905e-05	1.14622	0.241	0.168	1	Strbp
3	0.000113959	0.963732	0.293	0.219	1	Spire1
3	0.000115057	0.829968	0.686	0.713	1	Dmd
3	0.000116131	0.980141	0.383	0.323	1	Wls
3	0.000116144	1.24073	0.234	0.163	1	Nampt
3	0.00012112	0.667923	0.472	0.415	1	Tnxb
3	0.000138745	0.734622	0.493	0.436	1	Msi2
3	0.000145905	0.925217	0.317	0.249	1	Ssbp3
3	0.000158639	0.822222	0.421	0.361	1	Klf12
3	0.000171733	0.557753	0.586	0.572	1	Prkce
3	0.000186629	0.549286	0.617	0.586	1	Ablim1
3	0.000200292	0.562281	0.686	0.699	1	Wnk1
3	0.000200619	0.283592	0.672	0.637	1	Cmss1
3	0.000206276	1.00247	0.314	0.243	1	Glud1
3	0.000257329	1.0677	0.252	0.182	1	Runx1
3	0.000281368	1.13958	0.262	0.197	1	Phldb1
3	0.000296211	0.962252	0.3	0.235	1	Gm11266
3	0.00035664	0.555966	0.614	0.626	1	App
3	0.000498704	1.18308	0.2	0.135	1	Adgrg2
3	0.000537984	0.944962	0.372	0.317	1	Hnrnpll
3	0.000568696	0.886646	0.307	0.242	1	Ldlrad3
3	0.000586188	0.89639	0.293	0.224	1	Dkk3
3	0.000674839	0.644054	0.548	0.533	1	Sh3d19
3	0.000700378	0.912453	0.252	0.187	1	Tshz1
3	0.000723629	1.08481	0.29	0.227	1	Pi15
3	0.0007251	0.928908	0.359	0.311	1	Fbxw7
3	0.000744055	0.760085	0.403	0.351	1	Pds5b
3	0.000769678	0.661787	0.469	0.433	1	Jarid2
3	0.000774567	0.919419	0.424	0.38	1	Creb3l2
3	0.000789652	0.639641	0.369	0.309	1	Myh9
3	0.00088654	0.792399	0.407	0.357	1	1110051M20Rik
3	0.000922364	1.01067	0.248	0.188	1	Tle4
3	0.000931584	0.991602	0.41	0.374	1	Slc2a13
3	0.000983906	0.530041	0.483	0.457	1	Nfix
3	0.00109021	0.598959	0.276	0.206	1	Zfp423
3	0.00113611	0.991521	0.259	0.201	1	Sipa1l3
3	0.00119266	1.64421	0.314	0.282	1	mt-Nd2
3	0.00124872	0.916966	0.445	0.431	1	mt-Atp6
3	0.00145148	0.806061	0.324	0.271	1	Purg
3	0.00165106	0.552771	0.569	0.552	1	Tbx4
3	0.00175383	0.596654	0.41	0.358	1	Gli2
3	0.001777	0.551049	0.476	0.433	1	Sec24d
3	0.00202247	1.1613	0.255	0.203	1	Inpp5f
3	0.00208621	1.23144	0.241	0.188	1	Nectin3
3	0.00213181	0.976727	0.238	0.182	1	Uhrf1bp1l
3	0.0023735	1.07966	0.238	0.184	1	Slc35d1
3	0.00247446	0.35701	0.624	0.588	1	Col3a1
3	0.00249727	0.600989	0.352	0.295	1	Atp2b4
3	0.00261966	0.937325	0.276	0.223	1	Tmem110
3	0.00292796	1.05983	0.238	0.188	1	Bcr
3	0.00301987	0.484694	0.548	0.522	1	Dyrk1a
3	0.00319955	0.352964	0.71	0.74	1	Son
3	0.00331263	0.568466	0.445	0.416	1	Fgf2
3	0.00477062	0.425085	0.576	0.572	1	Gls
3	0.00600516	0.655891	0.49	0.476	1	Magi3
3	0.00622282	0.964651	0.207	0.159	1	Msl1
3	0.00629326	0.620571	0.421	0.406	1	Epc2
3	0.00656353	0.580872	0.497	0.474	1	Scmh1
3	0.00712952	0.677108	0.448	0.46	1	mt-Co3
3	0.00742624	0.409329	0.552	0.54	1	Antxr1
3	0.00771857	0.638678	0.434	0.407	1	Arhgap32
3	0.00801393	0.889663	0.238	0.191	1	Hdgfl3
3	0.00878937	0.90377	0.234	0.187	1	Cdk17
3	0.00887723	2.48936	0.203	0.166	1	Sftpb
3	0.00948309	0.874029	0.272	0.232	1	Cnksr3
3	0.00983432	0.314137	0.679	0.703	1	Fcho2
