# Supplementary material for: Identification of Ephrin type-B receptor 4 as a critical mediator of tissue fibrosis
Source: JCI Insight. 2025 Dec 22;10(24):e189156. doi: 10.1172/jci.insight.189156 (PMC12890498; doi:10.1172/jci.insight.189156)
Supplement: Supporting data values [file jciinsight-10-189156-s130.xlsx]

## Sheet: Figure 2
Statistical Values and Analysis for Figure 2
Figure 2B
qRT-PCR Relative Expression GAPDH normalized
Ephb4 Control	Ephb4 CKO			Ephb4 Control	Ephb4 CKO
0.0198461	0.0056993		STDEV	0.00417443	0.00195494
0.0316862	0.00319493		P value (unpaired t test)	<0.0001
0.0259302	0.00296038		Mean	0.0246179	0.00463374
0.024301	0.00316956		N value	6	7
0.0210802	0.00840458
0.0248639	0.00398982
	0.00501762
Figure 2B
Western blot quantification GAPDH normalized
EphB4 Control	EphB4 CKO			Ephb4 Control	Ephb4 CKO
0.737613	0.0339007		STDEV	0.172337	0.110886
0.727022	0.0725695		P value (unpaired t test)	0.0002
0.7447	0.320854		Mean	0.728176	0.13801
0.958805	0.14781		N value	5	5
0.472741	0.114916
Figure 2D
Lung Fibrosis Score (Ashcroft Scoring)											Total Lung Collagen (ImageJ Analysis)
PBS		Bleomycin				PBS		Bleomycin			PBS		Bleomycin				PBS		Bleomycin
EphB4 Control	EphB4 CKO	EphB4 Control	EphB4 CKO			Ephb4 Control	Ephb4 CKO	Ephb4 Control	Ephb4 CKO		EphB4 Control	EphB4 CKO	EphB4 Control	EphB4 CKO			Ephb4 Control	Ephb4 CKO	Ephb4 Control	Ephb4 CKO
1.25	0.233333	3.45373	1.26829		STDEV	0.0309326	0.0608302	1.0112	0.974251		0.0895304	0.10324	0.529658	0.22365		STDEV	0.0309326	0.0608302	0.130211	0.211926
0.566667	0.966667	2.52727	1.50238		Mean	0.0804379	0.0850851	2.70222	1.17885		0.0500069	0.0785859	0.583118	0.226553		Mean	0.0804379	0.0850851	0.621377	0.407851
0.566667	0.933333	4.18416	0.690005		N value	8	8	8	8		0.139349	0.217124	0.518385	0.281663		N value	8	8	8	8
1	0.7	2.48583	0.628059								0.0675058	0.0235528	0.479599	0.218418
0.466667	0.733333	3.35374	0.127807		Adjusted P Values (2-way ANOVA with Tukey's Post Hoc test)		PBS:Ephb4 Control vs. Bleomycin:Ephb4 Control				0.0681408	0.0491095	0.553865	0.390507		Adjusted P Values (2-way ANOVA with Tukey's Post Hoc test)		PBS:Ephb4 Control vs. Bleomycin:Ephb4 Control
0.2	0.3	2.43125	3.35998				p =	<0.0001			0.0412595	0.0534578	0.808802	0.518532				p =	<0.0001
0.833333	1.2	0.768883	0.912637				Bleomycin:Ephb4 Control vs. Bleomycin:Ephb4 CKO				0.0954506	0.0469069	0.803312	0.774143				Bleomycin:Ephb4 Control vs. Bleomycin:Ephb4 CKO
0.633333	1.08333	2.41293	0.941661				p =	0.0017			0.0922602	0.108704	0.694275	0.629346				p =	0.0026
Figure 2E
aSMA Expression Semi-quantitative Scoring
PBS		Bleomycin				PBS		Bleomycin
EphB4 Control	EphB4 CKO	EphB4 Control	EphB4 CKO			EphB4 Control	EphB4 CKO	EphB4 Control	EphB4 CKO
0	0	2	2		STDEV	0.547723	0.447214	0.83666	0.707107
0	1	3	1		Mean	0.4	0.2	2.2	1
1	0	2	0		N value	5	5	5	5
1	0	3	1
0	0	1	1		P value (unpaired t test)
					PBS:Ephb4 Control vs. Bleomycin:Ephb4 Control			0.0005
					Bleomycin:Ephb4 Control vs. Bleomycin:Ephb4 CKO			0.0102
Figure 2F
qRT-PCR Relative Expression GAPDH normalized						PBS		Bleomycin
Col1a1						EphB4 Control	EphB4 CKO	EphB4 Control	EphB4 CKO
EphB4 Control		EphB4 CKO			STDEV	0.531918	2.11463	0.232991	0.570645
PBS	BLEO	PBS	BLEO		Mean	0.285856	2.82024	0.138794	0.518641
0.0529216	2.58471	0.00122331	0.150205		N value	4	4	5	4
0.00467765	5.81589	0.00716409	1.32869
1.08298	0.903335	0.541488	0.0886952		Adjusted P Values (2-way ANOVA with Tukey's Post Hoc test)
0.00284965	1.97703	0.00199416	0.50698		PBS:Ephb4 Control vs. Bleomycin:Ephb4 Control			0.0265
		0.142102			Bleomycin:Ephb4 Control vs. Bleomycin:Ephb4 CKO			0.0457
Acta2
EphB4 Control		EphB4 CKO				PBS		Bleomycin
PBS	BLEO	PBS	BLEO			EphB4 Control	EphB4 CKO	EphB4 Control	EphB4 CKO
0.0459115	0.260616	0.00379943	0.0785633		STDEV	0.0318548	0.437475	0.0318484	0.196079
0.00467765	0.359733	0.0777507	0.430773		Mean	0.0305945	0.551677	0.0212208	0.140578
0.0681567	0.383332	0.00932294	0.00150085		N value	4	4	5	4
0.00363205	1.20303	0.00280069	0.0514744
		0.0124303			Adjusted P Values (2-way ANOVA with Tukey's Post Hoc test)
					PBS:Ephb4 Control vs. Bleomycin:Ephb4 Control			0.032
					Bleomycin:Ephb4 Control vs. Bleomycin:Ephb4 CKO			0.1046

## Sheet: Figure 4
Statistical Values and Analysis for Figure 4
Figure 4B
Log2 Expression	Vehicle and PBS									Vehicle and TGFβ1									NVP-BHG712 and PBS									NVP-BHG712 and TGFβ1
ARCN1	12.199	12.7706	12.5345	12.6323	12.4549	12.5217	12.5813	12.6558	12.6652	12.3372	12.644	12.583	12.6674	12.6736	12.8327	12.6211	12.7192	12.6172	11.8293	12.6195	12.2497	12.3735	12.1847	12.2109	12.3886	12.522	12.2325	12.1861	12.6813	12.4369	12.5739	12.495	12.563	12.4856	12.5476	12.5098
ARF4	12.9877	13.5415	13.3718	13.3185	13.2946	13.0973	13.3847	13.2467	12.5802	13.0615	13.6733	13.5339	13.4758	13.5647	13.3866	13.4463	13.3997	13.4368	12.7229	13.4529	12.9908	13.1632	12.9875	12.8119	13.0029	13.0271	12.7969	13.148	13.4924	13.2888	13.4236	13.3041	13.2993	13.1961	13.1462	13.224
CNIH1	12.7297	12.9405	12.7578	12.8097	12.6371	12.5486	12.7497	12.7998	12.7239	12.6566	12.9908	12.8095	12.8436	12.8327	12.9153	12.823	12.9059	12.8466	12.6554	12.9597	12.6578	12.6885	12.5934	12.5689	12.5391	12.6851	12.5338	12.7573	12.8628	12.73	12.7926	12.6835	12.7122	12.5781	12.681	12.667
COL11A1	10.6993	10.7857	10.954	10.4719	10.6112	10.749	10.5517	10.6558	11.1578	11.5921	11.9993	12.2693	12.047	12.2293	12.0279	11.8474	11.9489	12.071	9.38316	9.98959	9.95986	9.79342	9.71572	9.60777	9.58592	9.97213	10.0688	10.7236	11.7124	11.6635	11.6331	11.8485	11.648	11.5344	11.5417	11.8698
COPG1	11.6947	12.0922	11.9367	11.8587	11.8065	11.8705	11.9826	12.0718	11.5627	11.7926	12.0493	12.0226	12.068	12.1064	12.109	12.035	12.0793	12.072	11.4328	11.9464	11.6402	11.6584	11.5102	11.6288	11.7033	11.7779	11.7715	11.7137	12.0319	11.8842	12.0085	11.9288	11.9343	11.8341	11.943	12.0584
ELN	4.62936	5.40803	6.90965	6.12805	6.10497	7.45311	6.70915	6.45418	7.63263	7.94228	10.1878	10.2911	11.3991	11.6928	13.0542	11.1011	10.7626	12.1552	4.5472	5.36912	4.1035	5.30268	5.12474	5.86666	5.13093	4.29205	5.2384	7.0493	9.71632	7.53286	10.5644	10.696	11.2719	10.1221	9.62823	11.1718
ITGA5	8.96472	12.0841	10.1701	10.396	9.23016	9.36254	10.616	10.5811	9.272	10.3688	12.2948	11.1117	11.6963	11.3623	11.5365	11.8313	12.0436	11.2004	8.13909	11.1006	9.68085	9.92395	8.58417	8.95658	9.86061	9.94531	8.79588	10.2404	11.7833	10.2754	10.9572	10.3569	10.5768	10.9695	11.2167	10.044
ITGB1	15.1412	16.2123	15.4776	15.4612	15.0974	15.0721	15.343	15.3452	14.8204	15.535	16.1291	15.6049	15.8929	15.8724	15.6876	15.6757	15.7124	15.5518	14.7788	15.8257	15.1994	15.1962	14.7374	14.7194	14.9344	15.1545	14.8674	15.3764	15.9427	15.4409	15.6793	15.5067	15.3872	15.3865	15.4793	15.4189
KDELR2	13.6469	14.3018	14.0367	13.9193	13.6841	13.7123	13.8187	13.8941	13.7976	14.1082	14.1932	14.3846	14.2937	14.2869	14.3442	14.0094	14.1848	14.1239	13.1293	13.7819	13.5866	13.443	13.2303	13.1684	13.2641	13.5145	13.2197	13.6612	14.0878	14.0922	13.9857	13.9538	13.964	13.7224	13.8588	13.838
LMAN1	11.6988	12.0296	11.8693	11.8268	11.7352	11.7838	11.8168	11.9574	11.8229	12.2021	11.9933	12.2569	12.121	12.2321	12.321	12.0679	12.177	12.2641	11.2402	11.6861	11.5659	11.5844	11.4058	11.4831	11.5442	11.6927	11.6548	11.9077	11.9823	12.051	12.0894	12.056	12.0986	11.9434	11.9748	12.2796
LOX	15.5071	14.3287	15.8345	14.8944	14.4252	15.077	15.062	15.0611	15.3133	16.2873	15.3462	16.3982	15.8291	15.7952	15.9245	15.6674	15.6832	16.0742	14.5946	13.9707	15.0414	14.0306	13.4416	13.4511	14.1017	14.4211	14.1129	16.0977	15.1409	16.0667	15.6559	15.4717	15.6678	15.3319	15.4397	15.9741
LOXL2	11.4632	13.4309	12.4151	12.6474	12.1617	11.9697	12.398	12.6062	11.1302	12.2707	13.7812	13.2418	13.5762	13.1039	13.0796	12.8679	13.131	12.8699	10.788	12.9986	11.9979	12.4972	11.8238	11.7934	12.135	12.3145	12.2086	11.7405	13.4881	12.8634	13.2883	12.5872	12.6799	12.3482	12.5765	12.854
P4HB	14.2322	14.2572	14.2108	14.3529	14.2032	14.3817	14.3934	14.5002	14.2954	14.5843	14.6362	14.4997	14.8033	14.8081	15.0961	14.769	14.8697	14.765	13.9656	14.1678	14.0924	13.9482	13.8996	14.1163	14.0841	14.1825	14.1617	14.5239	14.5682	14.2981	14.6818	14.5619	14.7175	14.5442	14.5735	14.7586
PXDN	10.191	10.9992	10.0871	10.5794	10.1874	10.2471	10.4228	10.4097	8.66913	10.1602	11.0852	10.5063	10.7847	10.7503	10.7645	10.7999	10.8914	10.5336	9.26019	10.7029	9.51069	10.2658	9.76668	9.68576	9.82575	10.0877	9.75581	9.97054	11.0073	10.1596	10.7694	10.4499	10.3331	10.4835	10.6633	10.0657
SEC23A	11.496	12.0125	11.8125	11.6675	11.4993	11.4599	11.8607	11.8596	11.6046	11.7128	12.0843	12.0885	11.9903	12.0531	12.1554	11.9877	12.0356	11.9595	10.8814	11.9379	11.3796	11.4405	11.1872	11.0784	11.3788	11.6317	11.1123	11.7032	12.1221	11.8093	11.9219	11.8191	11.8017	11.7953	11.8818	11.7961
TLL1	9.66096	9.43611	10.2705	8.63227	8.80319	8.918	8.64014	8.46438	8.91704	10.0984	10.8703	11.229	10.2079	9.86247	10.0658	10.056	10.0761	10.1658	8.83286	8.90506	10.0312	8.24926	8.26224	8.99949	8.01837	8.04674	8.28974	9.65019	10.3586	10.8194	9.58022	9.26779	9.43517	9.35716	9.52513	9.33083
TUBA1A	14.5356	16.1145	15.3374	15.3825	14.7657	14.8489	15.3648	15.429	15.1354	14.8295	15.8769	15.5567	15.5685	15.4362	15.4358	15.5449	15.7085	15.409	14.0874	15.8653	15.0945	15.3174	14.9391	14.9822	15.3347	15.4566	14.7425	14.7018	15.7935	15.4692	15.5283	15.3155	15.4167	15.4231	15.486	14.6798
TUBB6	10.2633	12.4552	11.0719	11.3682	10.6745	10.4455	11.3939	11.3699	11.009	10.6946	12.2554	11.6463	11.7468	11.6943	11.5107	11.7313	11.8881	11.4548	9.45169	11.5882	10.4957	10.6023	9.99266	9.90231	10.4516	10.6435	9.39264	10.2858	11.7219	11.2062	11.0736	10.9823	10.9636	11.1277	11.2587	9.87331
Adjusted P Value	Vehicle.TGFb vs. Vehicle.PBS	Inhibitor.PBS vs. Vehicle.PBS	Inhibitor.TGFb vs. Vehicle.TGFb		STDEV	Vehicle and PBS	Vehicle and TGFβ1	NVP-BHG712 and PBS	NVP-BHG712 and TGFβ1
ARCN1	0.223755	0.0105919	0.015515		ARCN1	0.163433	0.132591	0.227385	0.135725		N Value	n=9 per treatment group
ARF4	0.0105919	0.0199078	0.0199078		ARF4	0.283972	0.168763	0.219648	0.118449		P Value	Paired t-test and generalized least squared regression, BH Adjustment
CNIH1	0.0414567	0.0302627	0.0302627		CNIH1	0.109828	0.0916803	0.129511	0.0813739
COL11A1	0.0105919	0.0105919	0.0105919		COL11A1	0.210687	0.201643	0.23058	0.339992
COPG1	0.0199078	0.0199078	0.0105919		COPG1	0.171862	0.096206	0.151577	0.106768
ELN	0.0105919	0.0105919	0.0105919		ELN	0.952865	1.44711	0.567713	1.51079
ITGA5	0.0105919	0.0105919	0.0105919		ITGA5	0.987171	0.571787	0.905208	0.562626
ITGB1	0.0199078	0.015515	0.0105919		ITGB1	0.392722	0.192235	0.350607	0.186411
KDELR2	0.015515	0.0105919	0.0105919		KDELR2	0.204406	0.122568	0.222131	0.150104
LMAN1	0.015515	0.0105919	0.0199078		LMAN1	0.103465	0.10427	0.146484	0.110698
LOX	0.0105919	0.0105919	0.0105919		LOX	0.478179	0.326328	0.512657	0.338351
LOXL2	0.0105919	0.128687	0.0105919		LOXL2	0.678946	0.433994	0.603462	0.510971
P4HB	0.0105919	0.0105919	0.0105919		P4HB	0.100155	0.174375	0.105002	0.134885
PXDN	0.015515	0.102597	0.0105919		PXDN	0.635905	0.265836	0.426946	0.341392
SEC23A	0.0105919	0.0105919	0.0199078		SEC23A	0.197253	0.126005	0.318115	0.118627
TLL1	0.0105919	0.015515	0.0105919		TLL1	0.58991	0.44873	0.644869	0.529733
TUBA1A	0.102597	0.192773	0.0105919		TUBA1A	0.464209	0.287104	0.500933	0.375647
TUBB6	0.0302627	0.0105919	0.0105919		TUBB6	0.650351	0.41918	0.682097	0.548283

## Sheet: Figure 5
Statistical Values and Analysis for Figure 5
Figure 5C
Lung Fibrosis Severity
PBS		Bleomycin				PBS		Bleomycin
Vehicle	NVP-BHG712	Vehicle	NVP-BHG712			Vehicle	NVP-BHG712	Vehicle	NVP-BHG712
0.25	1.16667	3.77431	2.40434		STDEV	0.340873	0.343457	0.612784	0.546623
0.7	0.7	3.7713	2.79768		Mean	0.658333	0.872222	4.04703	2.47947
1.1	0.266667	4.02925	2.81888		N value	6	6	6	6
0.366667	1.06667	3.26659	2.8013		Adjusted P value (2 way ANOVA with Tukey's Post Hoc test)		PBS:Vehicle vs. Bleomycin:Vehicle
1	1.13333	4.39556	1.41111				p =	<0.0001
0.533333	0.9	5.04515	2.64352				Bleomycin:Vehicle vs. Bleomycin:NVP-BHG712
							p =	<0.0001
Lobe Collagen
PBS		Bleomycin				PBS		Bleomycin
Vehicle	NVP-BHG712	Vehicle	NVP-BHG712			Vehicle	NVP-BHG712	Vehicle	NVP-BHG712
0.159939	0.0197766	0.608432	0.363217		STDEV	0.0370012	0.0193783	0.107516	0.0820071
0.154844	0.00819888	0.527617	0.36879		Mean	0.0385913	0.0286729	0.47261	0.378081
0.0764271	0.0396156	0.617908	0.473837		N value	31	32	25	30
0.0479088	0.00572586	0.599356	0.377671		Adjusted P value (2 way ANOVA with Tukey's Post Hoc test)		PBS:Vehicle vs. Bleomycin:Vehicle
0.0723607	0.0301397	0.551817	0.382321				p =	<0.0001
0.0189244	0.0314634	0.44935	0.304227				Bleomycin:Vehicle vs. Bleomycin:NVP-BHG712
0.0195701	0.0126967	0.394008	0.252714				p =	<0.0001
0.0205378	0.0137239	0.257802	0.33489
0.0430234	0.0252342	0.436227	0.20865
0.021372	0.052282	0.527667	0.351301
0.0502974	0.0145613	0.399986	0.282478
0.00642374	0.00946537	0.513473	0.424092
0.0221662	0.0587881	0.592814	0.375266
0.049337	0.00855294	0.372553	0.464749
0.017586	0.0282927	0.374449	0.476696
0.00875728	0.0650833	0.598381	0.353458
0.062605	0.0484968	0.669946	0.376762
0.0202902	0.0614884	0.387872	0.43962
0.01478	0.0115103	0.434618	0.29391
0.0412269	0.0218896	0.467746	0.421403
0.00979502	0.0610613	0.501167	0.275694
0.0108756	0.0414654	0.316187	0.296245
0.00448365	0.00636563	0.346842	0.332133
0.0415679	0.0163539	0.493001	0.334679
0.0317338	0.0217579	0.37603	0.355914
0.0144201	0.0389534		0.532768
0.0287998	0.00897689		0.521431
0.0176086	0.0335262		0.388616
0.0305783	0.0687753		0.498217
0.0533262	0.017451		0.480692
0.0247627	0.0140232
	0.0218382
Total Lung Collagen
PBS		Bleomycin				PBS		Bleomycin
Vehicle	NVP-BHG712	Vehicle	NVP-BHG712			Vehicle	NVP-BHG712	Vehicle	NVP-BHG712
0.102296	0.0206913	0.581026	0.393167		STDEV	0.0891708	0.0246101	0.0881558	0.0684412
0.0246855	0.0538534	0.413011	0.290356		Mean	0.0700623	0.0478797	0.496547	0.378081
0.0291621	0.0287299	0.450655	0.404656		N value	6	6	6	6
0.0266081	0.0429743	0.511713	0.37703		Adjusted P value (2 way ANOVA with Tukey's Post Hoc test)		PBS:Vehicle vs. Bleomycin:Vehicle
0.0215898	0.0674078	0.406645	0.318933				p =	<0.0001
0.0246281	0.0903785	0.616229	0.484345				Bleomycin:Vehicle vs. Bleomycin:NVP-BHG712
							p =	0.0123
Figure 5D
aSMA Expression Semi-quantitative Scoring
PBS		Bleomycin				PBS		Bleomycin
Vehicle	NVP-BHG712	Vehicle	NVP-BHG712			Vehicle	NVP-BHG712	Vehicle	NVP-BHG712
0	0	2	0		STDEV	0.447214	0.447214	0.447214	0.894427
1	1	3	2		Mean	0.2	0.2	2.8	1.4
0	0	3	2		N value	5	5	5	5
0	0	3	1
0	0	3	2
					Adjusted P value (2 way ANOVA with Tukey's Post Hoc test)
					PBS:Vehicle vs. Bleomycin:Vehicle			<0.0001
					Bleomycin:Vehicle vs. Bleomycin:NVP-BHG712			0.0018

## Sheet: Figure 8
Statistical Values and Analysis for Figure 8
Figure 8A
Vehicle		NVP-BHG712				Vehicle		NVP-BHG712
PBS	TGFb	PBS	TGFb			PBS	TGFb	PBS	TGFb
0.067452	1.61407	0.075233	0.858649		STDEV	0.265628	0.417805	0.281946	0.212819
0.36761	1.02492	0.013807	0.583127		Adjusted P value (2 way ANOVA with Tukey's Post Hoc test)	PBS vs. TGF	0.0224	TGF (Vehicle vs NVP-BHG712)	0.11
0.612633	0.676119	0.61941	0.425125		Mean	0.277031	1.02641	0.199339	0.564852
0.060427	0.79054	0.088904	0.392509		N value	4	4	4	4
Figure 8B
Control siRNA		EPHB4 siRNA				Control siRNA		EPHB4 siRNA
PBS	TGFb	PBS	TGFb			PBS	TGFb	PBS	TGFb
0.0441017	0.759682	0.0786955	0.460745		STDEV	0.0305661	0.148686	0.0277052	0.0639812
0.0285851	0.755182	0.0457709	0.331906		Adjusted P value (2 way ANOVA with Tukey's Post Hoc test)	PBS vs. TGF	0.0228	TGF (Vehicle vs NVP-BHG712)	0.0017
0.0959191	0.462269	0.0842953	0.330566		Mean	0.051068	0.632852	0.0586472	0.364839
0.0356659	0.554277	0.0258269	0.33614		N value	4	4	4	4
Figure 8D
Van Gieson Staining Semi-quantitative Scoring
PBS		Bleomycin				PBS		Bleomycin
EphB4 Control	EphB4 CKO	EphB4 Control	EphB4 CKO			EphB4 Control	EphB4 CKO	EphB4 Control	EphB4 CKO
0	1	3	1		STDEV	0.447214	0.547723	0.447214	0.447214
0	1	3	1		Mean	0.2	0.4	2.8	0.8
0	0	3	1		N value	5	5	5	5
1	0	2	1
0	0	3	0		P value (unpaired t test)
					PBS:Ephb4 Control vs. Bleomycin:Ephb4 Control			<0.0001
					Bleomycin:Ephb4 Control vs. Bleomycin:Ephb4 CKO			<0.0001
Figure 8E
Van Gieson Staining Semi-quantitative Scoring
PBS		Bleomycin				PBS		Bleomycin
Vehicle	NVP-BHG712	Vehicle	NVP-BHG712			Vehicle	NVP-BHG712	Vehicle	NVP-BHG712
1	0	3	1		STDEV	0.447214	0.447214	0.547723	0
0	0	3	1		Mean	0.2	0.2	2.6	1
0	0	2	1		N value	5	5	5	5
0	1	3	1
0	1	2	1
					Adjusted P value (2 way ANOVA with Tukey's Post Hoc test)
					PBS:Vehicle vs. Bleomycin:Vehicle			<0.0001
					Bleomycin:Vehicle vs. Bleomycin:NVP-BHG712			<0.0001

## Sheet: Supplementary
Supplementary Figure 2
S2A Cell Counts for Histogram					S2B Western Blot Quantification for EphB4					S2C Cell Populations (mean and SD)
F4/80+ve Macrophages		CD31 Endothelial Cells			F4/80+ve Macrophages		CD31 Endothelial Cells			Fibroblasts	Macrophages
Ephb4 Control	Ephb4 CKO	Ephb4 Control	Ephb4 CKO		Ephb4 Control	Ephb4 CKO	Ephb4 Control	Ephb4 CKO		93.00 +/- 4.857	6.470 +/- 4.885
6101	4207	1113	949		0.236176	0.221721	0.820705	1.25213
3939	3829	759	845		0.031245	0.115865	0.651923	0.606674
4851	4534	782	1138		0.037878	0.028314	0.63317	0.338461
4137		807			0.105554		0.411735
Supplementary Figure 3
Periostin
Ephb4 Control		Ephb4 CKO			Vehicle		NVP-BHG712
PBS	BLEO	PBS	BLEO		PBS	BLEO	PBS	BLEO
0	3	0	1		0	3	0	1
1	3	0	1		1	3	0	1
0	2	1	1		0	3	1	1
0	3	1	1		1	2	0	0
0	2	0	2		0	2	0	2
Supplementary Figure 4
S4A PCR			S4B Western Blot			S4C Skin Fibrosis
Ephb4 Control	Ephb4 CKO		Ephb4 Control	Ephb4 CKO		Fibrosis Score		Dermal Thickness (mm)
0.0308786	0.00542093		2.14024	0.720707		Ephb4 Control	Ephb4 CKO	Ephb4 Control	Ephb4 CKO
0.0142658	0.00426147		2.55473	1.03885		3	2	0.309375	0.182639
0.0224262	0.00200519		2.43984	0.591466		2.5	2.5	0.198611	0.182986
0.013915	0.00244035		3.87031	0.470976		2.5	3	0.198264	0.231597
0.0352715	0.00739056			0.342836		2	2.5	0.341319	0.239583
0.016461	0.000869978					2	2.5	0.250347	0.262153
Supplementary Figure 5
PBS		Ephrin-B2
Vehicle	NVP-BHG712	Vehicle	NVP-BHG712
0.472084	0.294573	0.523719	0.348316
0.925816	0.504746	0.685605	0.145667
1.0815	0.510938	0.738395	0.536803
0.489753	0.615125	0.70434	0.461609
Supplementary Figure 10
Rhodamine/Phalloidin					α-SMA
Vehicle		NVP-BHG712			Vehicle		NVP-BHG712
PBS	TGF	PBS	TGF		PBS	TGF	PBS	TGF
1388.43	5652.49	834.298	1290.7		546.863	2565.53	505.388	611.274
90.4037	9237.72	499.766	602.347		678.389	3777.45	489.817	606.003
1407.84	6148.58	943.798	1264.4		830.423	5358.71	534.751	851.732
551.575	3194.68	456.198	1377.51		953.3	2226.07	762.897	977.013
